# Supplementary material for: Interrogation of a live-attenuated enterotoxigenic Escherichia coli vaccine highlights features unique to wild-type infection
Source: NPJ Vaccines. 2019 Aug 28;4:37. doi: 10.1038/s41541-019-0131-7 (PMC6713706; doi:10.1038/s41541-019-0131-7)
Supplement: Supplementary file 4 — supplementary_dataset_2 [file 41541_2019_131_MOESM4_ESM.xlsx]

## Sheet: WS2773E_OMP_proteins
FLECKENSTEIN-011-WS2773E-TTOF, Protein report created on 01/07/2019
Experiment: FLECKENSTEIN-011-WS2773E-TTOF
	Peak List Generator: unknown
		Version: unknown
		Charge States Calculated: unknown
		Deisotoped: unknown
		Textual Annotation: unknown
	Database Set: 1 Database
		Database Name: the WS_2773E_20130727 database
			Version: unknown
			Taxonomy: All Entries
			Number of Proteins: 5063
		Does database contain common contaminants?: unknown
	Search Engine Set: 1 Search Engine
		Search Engine: Mascot
			Version: 2.4.1
			Samples: All Samples
			Fragment Tolerance: 0.100 Da (Monoisotopic)
			Parent Tolerance: 25 PPM (Monoisotopic)
			Fixed Modifications: +57 on C (Carbamidomethyl)
			Variable Modifications: +16 on M (Oxidation)
			Database: the WS_2773E_20130727 database (unknown version, 5063 entries)
			Digestion Enzyme: Trypsin
			Max Missed Cleavages: 4
			Probability Model:
				Fleckenstein_011_3238_2113_07 (F003757): Peptide Prophet with Delta Mass Correction [+1,+2,+3,+4,+5,+6,+7,+8 and above]
				Fleckenstein_011_3238_2113_08 (F003760): Peptide Prophet with Delta Mass Correction [+1,+2,+3,+4,+5,+6,+7,+8 and above]
	Scaffold: Version: Scaffold_4.8.9
		Modification Metadata Set: 0 modifications
			Source: None
			Comment:
		Protein Grouping Strategy: Experiment-wide grouping with binary peptide-protein weights
		Peptide Thresholds: 90.0% minimum
		Protein Thresholds: 95.0% minimum and 1 peptide minimum
		Peptide FDR: 1.0% (Prophet)
		Protein FDR: 0.7% (Prophet)
		GO Annotation Source(s):
		Alternate ID Source(s):
Experiment name	Biological sample category	Biological sample name	MS/MS sample name	Protein name	Protein accession numbers	Database sources	Protein molecular weight (Da)	Protein identification probability	Exclusive unique peptide count	Exclusive unique spectrum count	Exclusive spectrum count	Percentage of total spectra	Percentage sequence coverage
FLECKENSTEIN-011-WS2773E-TTOF	WS2773E	WS2773E	Fleckenstein_011_3238_2113_07 (F003757)	proP low-affinity transport system; proline permease II 4906053:4907555 forward MW:54834	WS_2773E_04694	WS_2773E_20130727.fasta	54836.5	1	9	10	20	0.000206	0.132
FLECKENSTEIN-011-WS2773E-TTOF	WS2773E	WS2773E	Fleckenstein_011_3238_2113_07 (F003757)	pcoE_2 PcoE 4121282:4121731 forward MW:16273	WS_2773E_03952	WS_2773E_20130727.fasta	16272.7	0.95	1	1	1	1.03e-05	0.094
FLECKENSTEIN-011-WS2773E-TTOF	WS2773E	WS2773E	Fleckenstein_011_3238_2113_07 (F003757)	silP SilP 4123029:4125476 reverse MW:87053	WS_2773E_03955	WS_2773E_20130727.fasta	87052	1	18	20	29	0.000299	0.261
FLECKENSTEIN-011-WS2773E-TTOF	WS2773E	WS2773E	Fleckenstein_011_3238_2113_07 (F003757)	bamC lipoprotein required for OM biogenesis, in BamABCDE complex 2985060:2986094 reverse MW:36842	WS_2773E_02835	WS_2773E_20130727.fasta	36842.3	1	25	30	117	0.00121	0.744
FLECKENSTEIN-011-WS2773E-TTOF	WS2773E	WS2773E	Fleckenstein_011_3238_2113_07 (F003757)	ypfJ hypothetical protein 2982345:2983208 reverse MW:31460	WS_2773E_02830	WS_2773E_20130727.fasta	31459.9	1	8	8	14	0.000144	0.324
FLECKENSTEIN-011-WS2773E-TTOF	WS2773E	WS2773E	Fleckenstein_011_3238_2113_07 (F003757)	WS_2773E_00386 universal stress protein UspG 412340:412768 reverse MW:15936	WS_2773E_00386	WS_2773E_20130727.fasta	15935.8	0.994	1	1	5	5.16e-05	0.176
FLECKENSTEIN-011-WS2773E-TTOF	WS2773E	WS2773E	Fleckenstein_011_3238_2113_07 (F003757)	ahpC alkyl hydroperoxide reductase 409962:410525 forward MW:20761	WS_2773E_00384	WS_2773E_20130727.fasta	20761.9	1	3	3	4	4.13e-05	0.278
FLECKENSTEIN-011-WS2773E-TTOF	WS2773E	WS2773E	Fleckenstein_011_3238_2113_07 (F003757)	WS_2773E_02824 aminoglycoside/multidrug efflux system 2974066:2977179 forward MW:113034	WS_2773E_02824	WS_2773E_20130727.fasta	113036	0.95	1	1	1	1.03e-05	0.0145
FLECKENSTEIN-011-WS2773E-TTOF	WS2773E	WS2773E	Fleckenstein_011_3238_2113_07 (F003757)	nrfC formate-dependent nitrite reductase; Fe-S centers 4873104:4873775 forward MW:24567	WS_2773E_04660	WS_2773E_20130727.fasta	24566.9	1	4	4	7	7.22e-05	0.166
FLECKENSTEIN-011-WS2773E-TTOF	WS2773E	WS2773E	Fleckenstein_011_3238_2113_07 (F003757)	tktB transketolase 2, thiamin-binding 2966106:2968109 forward MW:73043	WS_2773E_02819	WS_2773E_20130727.fasta	73044.1	0.999	1	1	1	1.03e-05	0.0375
FLECKENSTEIN-011-WS2773E-TTOF	WS2773E	WS2773E	Fleckenstein_011_3238_2113_07 (F003757)	talA transaldolase A 2965136:2966086 forward MW:35659	WS_2773E_02818	WS_2773E_20130727.fasta	35659.5	1	2	2	2	2.06e-05	0.0854
FLECKENSTEIN-011-WS2773E-TTOF	WS2773E	WS2773E	Fleckenstein_011_3238_2113_07 (F003757)	WS_2773E_04653 putative cation/proton antiporter 4863276:4864925 forward MW:60524	WS_2773E_04653	WS_2773E_20130727.fasta	60526.4	0.95	1	1	2	2.06e-05	0.0164
FLECKENSTEIN-011-WS2773E-TTOF	WS2773E	WS2773E	Fleckenstein_011_3238_2113_07 (F003757)	ribH riboflavin synthase, beta chain 215249:215719 forward MW:16156	WS_2773E_00212	WS_2773E_20130727.fasta	16156.9	1	2	2	5	5.16e-05	0.205
FLECKENSTEIN-011-WS2773E-TTOF	WS2773E	WS2773E	Fleckenstein_011_3238_2113_07 (F003757)	WS_2773E_00361 outer membrane receptor FepA 381272:383512 reverse MW:82032	WS_2773E_00361	WS_2773E_20130727.fasta	82033.2	1	7	7	9	9.29e-05	0.138
FLECKENSTEIN-011-WS2773E-TTOF	WS2773E	WS2773E	Fleckenstein_011_3238_2113_07 (F003757)	yjcC putative signal transduction protein (EAL domain containing protein) 4858768:4860354 forward MW:60818	WS_2773E_04649	WS_2773E_20130727.fasta	60820	1	2	2	2	2.06e-05	0.0322
FLECKENSTEIN-011-WS2773E-TTOF	WS2773E	WS2773E	Fleckenstein_011_3238_2113_07 (F003757)	ssb single strand DNA-binding protein 4857422:4857958 forward MW:18975	WS_2773E_04647	WS_2773E_20130727.fasta	18974.4	0.956	1	1	3	3.1e-05	0.0787
FLECKENSTEIN-011-WS2773E-TTOF	WS2773E	WS2773E	Fleckenstein_011_3238_2113_07 (F003757)	WS_2773E_02199 heat shock protein DnaJ domain protein 2277149:2277985 forward MW:31367	WS_2773E_02199	WS_2773E_20130727.fasta	31367.7	1	7	7	11	0.000113	0.288
FLECKENSTEIN-011-WS2773E-TTOF	WS2773E	WS2773E	Fleckenstein_011_3238_2113_07 (F003757)	lptD LPS assembly OM complex LptDE, beta-barrel component 2274561:2276915 reverse MW:89671	WS_2773E_02198	WS_2773E_20130727.fasta	89672.8	1	52	61	203	0.00209	0.736
FLECKENSTEIN-011-WS2773E-TTOF	WS2773E	WS2773E	Fleckenstein_011_3238_2113_07 (F003757)	surA peptidyl-prolyl cis-trans isomerase (PPIase) 2273222:2274508 reverse MW:47284	WS_2773E_02197	WS_2773E_20130727.fasta	47284.7	1	8	9	17	0.000175	0.229
FLECKENSTEIN-011-WS2773E-TTOF	WS2773E	WS2773E	Fleckenstein_011_3238_2113_07 (F003757)	yhiP putative transport protein 4150748:4152217 forward MW:53547	WS_2773E_03976	WS_2773E_20130727.fasta	53549.5	1	2	2	4	4.13e-05	0.0348
FLECKENSTEIN-011-WS2773E-TTOF	WS2773E	WS2773E	Fleckenstein_011_3238_2113_07 (F003757)	WS_2773E_02191 glutathione-regulated potassium-efflux system protein KefC 2267575:2269437 forward MW:67736	WS_2773E_02191	WS_2773E_20130727.fasta	67738.5	1	5	5	6	6.19e-05	0.119
FLECKENSTEIN-011-WS2773E-TTOF	WS2773E	WS2773E	Fleckenstein_011_3238_2113_07 (F003757)	lexA regulator for SOS(lexA) regulon 4840362:4840970 forward MW:22358	WS_2773E_04630	WS_2773E_20130727.fasta	22357.9	1	2	2	2	2.06e-05	0.0842
FLECKENSTEIN-011-WS2773E-TTOF	WS2773E	WS2773E	Fleckenstein_011_3238_2113_07 (F003757)	cusS sensor kinase CusS 365335:366783 reverse MW:54133	WS_2773E_00346	WS_2773E_20130727.fasta	54133.7	0.977	1	1	1	1.03e-05	0.0477
FLECKENSTEIN-011-WS2773E-TTOF	WS2773E	WS2773E	Fleckenstein_011_3238_2113_07 (F003757)	ybiJ hypothetical protein 669108:669368 reverse MW:8567	WS_2773E_00653	WS_2773E_20130727.fasta	8567.9	1	3	3	3	3.1e-05	0.535
FLECKENSTEIN-011-WS2773E-TTOF	WS2773E	WS2773E	Fleckenstein_011_3238_2113_07 (F003757)	dgkA diacylglycerol kinase 4839884:4840252 forward MW:13244	WS_2773E_04629	WS_2773E_20130727.fasta	13244.9	0.95	1	1	4	4.13e-05	0.0738
FLECKENSTEIN-011-WS2773E-TTOF	WS2773E	WS2773E	Fleckenstein_011_3238_2113_07 (F003757)	plsB glycerol-3-phosphate acyltransferase 4837290:4839713 reverse MW:91382	WS_2773E_04628	WS_2773E_20130727.fasta	91385.2	1	14	15	28	0.000289	0.326
FLECKENSTEIN-011-WS2773E-TTOF	WS2773E	WS2773E	Fleckenstein_011_3238_2113_07 (F003757)	lamB phage lambda receptor protein 4831218:4832558 forward MW:49982	WS_2773E_04621	WS_2773E_20130727.fasta	49983	1	23	30	67	0.000691	0.628
FLECKENSTEIN-011-WS2773E-TTOF	WS2773E	WS2773E	Fleckenstein_011_3238_2113_07 (F003757)	malK ATP-binding component of transport system for maltose 4830031:4831146 forward MW:40991	WS_2773E_04620	WS_2773E_20130727.fasta	40989.9	1	6	6	10	0.000103	0.208
FLECKENSTEIN-011-WS2773E-TTOF	WS2773E	WS2773E	Fleckenstein_011_3238_2113_07 (F003757)	WS_2773E_00336 bacteriophage N4 receptor, outer membrane subunit 349365:352337 reverse MW:111396	WS_2773E_00336	WS_2773E_20130727.fasta	111398	1	13	13	17	0.000175	0.178
FLECKENSTEIN-011-WS2773E-TTOF	WS2773E	WS2773E	Fleckenstein_011_3238_2113_07 (F003757)	ybcH hypothetical protein 348474:349364 reverse MW:33018	WS_2773E_00335	WS_2773E_20130727.fasta	33018.8	1	2	2	3	3.1e-05	0.0912
FLECKENSTEIN-011-WS2773E-TTOF	WS2773E	WS2773E	Fleckenstein_011_3238_2113_07 (F003757)	malF part of maltose permease, periplasmic 4826778:4828322 reverse MW:57014	WS_2773E_04617	WS_2773E_20130727.fasta	57016.5	1	3	3	5	5.16e-05	0.0661
FLECKENSTEIN-011-WS2773E-TTOF	WS2773E	WS2773E	Fleckenstein_011_3238_2113_07 (F003757)	cyoB cytochrome o ubiquinol oxidase subunit I 231524:233515 reverse MW:74368	WS_2773E_00231	WS_2773E_20130727.fasta	74370.1	1	3	4	7	7.22e-05	0.0649
FLECKENSTEIN-011-WS2773E-TTOF	WS2773E	WS2773E	Fleckenstein_011_3238_2113_07 (F003757)	pgi glucose-6-phosphate isomerase 4817149:4818798 forward MW:61472	WS_2773E_04609	WS_2773E_20130727.fasta	61473.4	1	2	2	2	2.06e-05	0.0455
FLECKENSTEIN-011-WS2773E-TTOF	WS2773E	WS2773E	Fleckenstein_011_3238_2113_07 (F003757)	hdeA stress response protein acid-resistance protein 4166593:4166925 reverse MW:11857	WS_2773E_03992	WS_2773E_20130727.fasta	11857.6	0.999	2	3	10	0.000103	0.318
FLECKENSTEIN-011-WS2773E-TTOF	WS2773E	WS2773E	Fleckenstein_011_3238_2113_07 (F003757)	dnaK chaperone Hsp70, co-chaperone with DnaJ 2230054:2231970 forward MW:69115	WS_2773E_02159	WS_2773E_20130727.fasta	69116.1	1	28	31	61	0.000629	0.538
FLECKENSTEIN-011-WS2773E-TTOF	WS2773E	WS2773E	Fleckenstein_011_3238_2113_07 (F003757)	yaaH inner membrane protein, Grp1_Fun34_YaaH family 2227819:2228385 reverse MW:20071	WS_2773E_02156	WS_2773E_20130727.fasta	20072.5	0.95	1	1	1	1.03e-05	0.0479
FLECKENSTEIN-011-WS2773E-TTOF	WS2773E	WS2773E	Fleckenstein_011_3238_2113_07 (F003757)	ybbQ putative oxidoreductase 319342:320220 forward MW:30801	WS_2773E_00307	WS_2773E_20130727.fasta	30801.1	0.953	1	1	1	1.03e-05	0.0479
FLECKENSTEIN-011-WS2773E-TTOF	WS2773E	WS2773E	Fleckenstein_011_3238_2113_07 (F003757)	arcA negative response regulator of genes in aerobic pathways, (sensors, ArcB and CpxA) 2213926:2214642 reverse MW:27292	WS_2773E_02144	WS_2773E_20130727.fasta	27293.3	0.997	1	1	1	1.03e-05	0.0672
FLECKENSTEIN-011-WS2773E-TTOF	WS2773E	WS2773E	Fleckenstein_011_3238_2113_07 (F003757)	creA hypothetical protein 2209857:2210330 forward MW:17108	WS_2773E_02140	WS_2773E_20130727.fasta	17108.1	1	3	3	5	5.16e-05	0.204
FLECKENSTEIN-011-WS2773E-TTOF	WS2773E	WS2773E	Fleckenstein_011_3238_2113_07 (F003757)	slt soluble lytic murein transglycosylase 2205122:2207059 forward MW:73307	WS_2773E_02135	WS_2773E_20130727.fasta	73308.6	1	10	11	13	0.000134	0.208
FLECKENSTEIN-011-WS2773E-TTOF	WS2773E	WS2773E	Fleckenstein_011_3238_2113_07 (F003757)	WS_2773E_02134 ABC transporter, ATP-binding protein 2203244:2204911 reverse MW:62388	WS_2773E_02134	WS_2773E_20130727.fasta	62390.2	0.95	1	1	1	1.03e-05	0.0198
FLECKENSTEIN-011-WS2773E-TTOF	WS2773E	WS2773E	Fleckenstein_011_3238_2113_07 (F003757)	ytjB hypothetical protein 2198535:2199179 reverse MW:24083	WS_2773E_02130	WS_2773E_20130727.fasta	24083.5	0.991	1	1	2	2.06e-05	0.0374
FLECKENSTEIN-011-WS2773E-TTOF	WS2773E	WS2773E	Fleckenstein_011_3238_2113_07 (F003757)	eltB heal labile enterotoxin subunit LT-B 5178645:5179019 forward MW:14016	WS_2773E_04970	WS_2773E_20130727.fasta	14016.8	1	5	5	9	9.29e-05	0.395
FLECKENSTEIN-011-WS2773E-TTOF	WS2773E	WS2773E	Fleckenstein_011_3238_2113_07 (F003757)	deoD purine-nucleoside phosphorylase 2196316:2197035 forward MW:25950	WS_2773E_02127	WS_2773E_20130727.fasta	25950.5	1	3	3	3	3.1e-05	0.138
FLECKENSTEIN-011-WS2773E-TTOF	WS2773E	WS2773E	Fleckenstein_011_3238_2113_07 (F003757)	deoB phosphopentomutase 2195013:2196236 forward MW:44370	WS_2773E_02126	WS_2773E_20130727.fasta	44371.1	1	3	3	4	4.13e-05	0.086
FLECKENSTEIN-011-WS2773E-TTOF	WS2773E	WS2773E	Fleckenstein_011_3238_2113_07 (F003757)	osmY osmotically inducible protein Y 2187110:2187715 forward MW:21087	WS_2773E_02118	WS_2773E_20130727.fasta	21087.2	1	5	5	11	0.000113	0.264
FLECKENSTEIN-011-WS2773E-TTOF	WS2773E	WS2773E	Fleckenstein_011_3238_2113_07 (F003757)	rsxC Electron transport complex protein rnfC 1639346:1641574 forward MW:79427	WS_2773E_01599	WS_2773E_20130727.fasta	80587.8	1	2	2	4	4.13e-05	0.0243
FLECKENSTEIN-011-WS2773E-TTOF	WS2773E	WS2773E	Fleckenstein_011_3238_2113_07 (F003757)	add adenosine deaminase 1634659:1635660 forward MW:36411	WS_2773E_01593	WS_2773E_20130727.fasta	36411.9	1	5	5	11	0.000113	0.222
FLECKENSTEIN-011-WS2773E-TTOF	WS2773E	WS2773E	Fleckenstein_011_3238_2113_07 (F003757)	WS_2773E_01583 hypothetical protein 1622454:1623962 forward MW:54757	WS_2773E_01583	WS_2773E_20130727.fasta	54758.2	1	35	47	226	0.00233	0.775
FLECKENSTEIN-011-WS2773E-TTOF	WS2773E	WS2773E	Fleckenstein_011_3238_2113_07 (F003757)	b1604 orf, hypothetical protein 1611029:1611973 forward MW:33873	WS_2773E_01573	WS_2773E_20130727.fasta	33873.2	1	26	27	71	0.000733	0.726
FLECKENSTEIN-011-WS2773E-TTOF	WS2773E	WS2773E	Fleckenstein_011_3238_2113_07 (F003757)	pntA NAD(P) transhydrogenase, alpha subunit 1608973:1610505 reverse MW:54560	WS_2773E_01572	WS_2773E_20130727.fasta	54560.8	1	15	18	37	0.000382	0.42
FLECKENSTEIN-011-WS2773E-TTOF	WS2773E	WS2773E	Fleckenstein_011_3238_2113_07 (F003757)	pntB pyridine nucleotide transhydrogenase, beta subunit 1607574:1608962 reverse MW:48723	WS_2773E_01571	WS_2773E_20130727.fasta	48724	1	10	14	35	0.000361	0.232
FLECKENSTEIN-011-WS2773E-TTOF	WS2773E	WS2773E	Fleckenstein_011_3238_2113_07 (F003757)	ydgD putative peptidase 1604562:1605383 forward MW:29249	WS_2773E_01567	WS_2773E_20130727.fasta	29249.5	1	2	2	3	3.1e-05	0.143
FLECKENSTEIN-011-WS2773E-TTOF	WS2773E	WS2773E	Fleckenstein_011_3238_2113_07 (F003757)	b1589 putative oxidoreductase, Fe-S subunit 1595591:1596208 forward MW:22751	WS_2773E_01558	WS_2773E_20130727.fasta	22751.2	1	8	9	20	0.000206	0.527
FLECKENSTEIN-011-WS2773E-TTOF	WS2773E	WS2773E	Fleckenstein_011_3238_2113_07 (F003757)	ynfF putative dimethyl sulfoxide reductase major subunit 1593184:1595580 forward MW:88962	WS_2773E_01557	WS_2773E_20130727.fasta	88963.8	1	33	39	85	0.000877	0.526
FLECKENSTEIN-011-WS2773E-TTOF	WS2773E	WS2773E	Fleckenstein_011_3238_2113_07 (F003757)	ynfE oxidoreductase subunit 1590670:1593096 forward MW:89723	WS_2773E_01556	WS_2773E_20130727.fasta	89725.6	1	19	19	39	0.000402	0.348
FLECKENSTEIN-011-WS2773E-TTOF	WS2773E	WS2773E	Fleckenstein_011_3238_2113_07 (F003757)	WS_2773E_01554 hypothetical protein 1589348:1590094 reverse MW:27875	WS_2773E_01554	WS_2773E_20130727.fasta	27875.7	1	1	1	2	2.06e-05	0.0565
FLECKENSTEIN-011-WS2773E-TTOF	WS2773E	WS2773E	Fleckenstein_011_3238_2113_07 (F003757)	WS_2773E_01552 hypothetical protein 1588409:1588750 forward MW:12898	WS_2773E_01552	WS_2773E_20130727.fasta	12899	1	5	6	21	0.000217	0.407
FLECKENSTEIN-011-WS2773E-TTOF	WS2773E	WS2773E	Fleckenstein_011_3238_2113_07 (F003757)	nupG transport of nucleosides, permease protein 3550290:3551546 forward MW:46389	WS_2773E_03393	WS_2773E_20130727.fasta	46391.5	0.95	1	1	1	1.03e-05	0.0239
FLECKENSTEIN-011-WS2773E-TTOF	WS2773E	WS2773E	Fleckenstein_011_3238_2113_07 (F003757)	mltC membrane-bound lytic murein transglycosylase C 3549009:3550088 forward MW:40112	WS_2773E_03392	WS_2773E_20130727.fasta	40114	1	8	8	10	0.000103	0.357
FLECKENSTEIN-011-WS2773E-TTOF	WS2773E	WS2773E	Fleckenstein_011_3238_2113_07 (F003757)	orf03110 hypothetical protein 1843761:1844000 forward MW:8514	WS_2773E_01801	WS_2773E_20130727.fasta	8514.6	1	2	2	2	2.06e-05	0.316
FLECKENSTEIN-011-WS2773E-TTOF	WS2773E	WS2773E	Fleckenstein_011_3238_2113_07 (F003757)	ansB periplasmic L-asparaginase II 3544258:3545304 reverse MW:36835	WS_2773E_03386	WS_2773E_20130727.fasta	36835.6	1	12	13	24	0.000248	0.454
FLECKENSTEIN-011-WS2773E-TTOF	WS2773E	WS2773E	Fleckenstein_011_3238_2113_07 (F003757)	WS_2773E_01535 betaine-carnitine-choline transporter family member BetU 1571969:1573966 reverse MW:73698	WS_2773E_01535	WS_2773E_20130727.fasta	73700.8	1	1	1	4	4.13e-05	0.0301
FLECKENSTEIN-011-WS2773E-TTOF	WS2773E	WS2773E	Fleckenstein_011_3238_2113_07 (F003757)	WS_2773E_01534 hypothetical protein 1570628:1571905 reverse MW:46868	WS_2773E_01534	WS_2773E_20130727.fasta	46868.9	0.95	1	1	2	2.06e-05	0.0541
FLECKENSTEIN-011-WS2773E-TTOF	WS2773E	WS2773E	Fleckenstein_011_3238_2113_07 (F003757)	WS_2773E_01532 hypothetical protein 1569141:1569647 forward MW:19694	WS_2773E_01532	WS_2773E_20130727.fasta	19696.1	1	5	7	12	0.000124	0.399
FLECKENSTEIN-011-WS2773E-TTOF	WS2773E	WS2773E	Fleckenstein_011_3238_2113_07 (F003757)	WS_2773E_01531 putative ParA partition protein 1568314:1569144 forward MW:31175	WS_2773E_01531	WS_2773E_20130727.fasta	31177.2	1	10	10	20	0.000206	0.496
FLECKENSTEIN-011-WS2773E-TTOF	WS2773E	WS2773E	Fleckenstein_011_3238_2113_07 (F003757)	WS_2773E_01527 hypothetical protein 1563314:1564597 forward MW:47438	WS_2773E_01527	WS_2773E_20130727.fasta	47439.1	0.997	1	1	1	1.03e-05	0.0304
FLECKENSTEIN-011-WS2773E-TTOF	WS2773E	WS2773E	Fleckenstein_011_3238_2113_07 (F003757)	borD DLP12 prophage, predicted lipoprotein 1558408:1558701 forward MW:10448	WS_2773E_01517	WS_2773E_20130727.fasta	10448	1	2	3	14	0.000144	0.268
FLECKENSTEIN-011-WS2773E-TTOF	WS2773E	WS2773E	Fleckenstein_011_3238_2113_07 (F003757)	yggG heat shock protein binding to Era protein, predicted peptidase 3515133:3515891 forward MW:26829	WS_2773E_03356	WS_2773E_20130727.fasta	26829.3	1	11	13	40	0.000413	0.655
FLECKENSTEIN-011-WS2773E-TTOF	WS2773E	WS2773E	Fleckenstein_011_3238_2113_07 (F003757)	ptsG PTS system, glucose-specific IIBC component 1025158:1026591 forward MW:50677	WS_2773E_00997	WS_2773E_20130727.fasta	50678.4	1	16	22	56	0.000578	0.327
FLECKENSTEIN-011-WS2773E-TTOF	WS2773E	WS2773E	Fleckenstein_011_3238_2113_07 (F003757)	yceG putative thymidylate kinase 1021401:1022423 forward MW:38247	WS_2773E_00993	WS_2773E_20130727.fasta	38249	1	5	5	7	7.22e-05	0.168
FLECKENSTEIN-011-WS2773E-TTOF	WS2773E	WS2773E	Fleckenstein_011_3238_2113_07 (F003757)	acpP acyl carrier protein 1018904:1019140 forward MW:8639	WS_2773E_00990	WS_2773E_20130727.fasta	8639.4	1	2	4	10	0.000103	0.333
FLECKENSTEIN-011-WS2773E-TTOF	WS2773E	WS2773E	Fleckenstein_011_3238_2113_07 (F003757)	pgk phosphoglycerate kinase 3501544:3502707 reverse MW:41118	WS_2773E_03342	WS_2773E_20130727.fasta	41119.2	1	11	11	20	0.000206	0.372
FLECKENSTEIN-011-WS2773E-TTOF	WS2773E	WS2773E	Fleckenstein_011_3238_2113_07 (F003757)	yggB putative transport protein 3499032:3499892 reverse MW:30896	WS_2773E_03340	WS_2773E_20130727.fasta	30897	1	5	5	10	0.000103	0.21
FLECKENSTEIN-011-WS2773E-TTOF	WS2773E	WS2773E	Fleckenstein_011_3238_2113_07 (F003757)	rpmF 50S ribosomal subunit protein L32 1014656:1014829 forward MW:6446	WS_2773E_00985	WS_2773E_20130727.fasta	6446.4	0.95	1	1	1	1.03e-05	0.263
FLECKENSTEIN-011-WS2773E-TTOF	WS2773E	WS2773E	Fleckenstein_011_3238_2113_07 (F003757)	rpmD 50S ribosomal subunit protein L30 3939471:3939650 reverse MW:6541	WS_2773E_03768	WS_2773E_20130727.fasta	6542	1	2	2	3	3.1e-05	0.424
FLECKENSTEIN-011-WS2773E-TTOF	WS2773E	WS2773E	Fleckenstein_011_3238_2113_07 (F003757)	rne fused ribonucleaseE: endoribonuclease/RNA-binding protein/RNA degradosome binding protein 1008471:1011656 reverse MW:118322	WS_2773E_00981	WS_2773E_20130727.fasta	118318	1	29	31	48	0.000495	0.382
FLECKENSTEIN-011-WS2773E-TTOF	WS2773E	WS2773E	Fleckenstein_011_3238_2113_07 (F003757)	flgL flagellar hook-associated protein 3 1007321:1008274 forward MW:34308	WS_2773E_00980	WS_2773E_20130727.fasta	34308.6	0.95	1	1	1	1.03e-05	0.0315
FLECKENSTEIN-011-WS2773E-TTOF	WS2773E	WS2773E	Fleckenstein_011_3238_2113_07 (F003757)	yggE putative actin 3497425:3498165 reverse MW:26603	WS_2773E_03338	WS_2773E_20130727.fasta	26603.4	1	12	13	25	0.000258	0.427
FLECKENSTEIN-011-WS2773E-TTOF	WS2773E	WS2773E	Fleckenstein_011_3238_2113_07 (F003757)	WS_2773E_05174 hypothetical protein 5378019:5378453 forward MW:16664	WS_2773E_05174	WS_2773E_20130727.fasta	16666.2	1	3	3	7	7.22e-05	0.236
FLECKENSTEIN-011-WS2773E-TTOF	WS2773E	WS2773E	Fleckenstein_011_3238_2113_07 (F003757)	flgI flagellar basal body P-ring protein 1003562:1004659 forward MW:38138	WS_2773E_00977	WS_2773E_20130727.fasta	38136.6	1	7	7	9	9.29e-05	0.282
FLECKENSTEIN-011-WS2773E-TTOF	WS2773E	WS2773E	Fleckenstein_011_3238_2113_07 (F003757)	rplN 50S ribosomal subunit protein L14 3942706:3943077 reverse MW:13541	WS_2773E_03776	WS_2773E_20130727.fasta	13541.2	1	5	6	13	0.000134	0.341
FLECKENSTEIN-011-WS2773E-TTOF	WS2773E	WS2773E	Fleckenstein_011_3238_2113_07 (F003757)	flgE flagellar biosynthesis, hook protein 999899:1001104 forward MW:41999	WS_2773E_00973	WS_2773E_20130727.fasta	41999.3	1	7	7	12	0.000124	0.247
FLECKENSTEIN-011-WS2773E-TTOF	WS2773E	WS2773E	Fleckenstein_011_3238_2113_07 (F003757)	WS_2773E_03323 oxidoreductase 3480853:3482055 reverse MW:44218	WS_2773E_03323	WS_2773E_20130727.fasta	44218.4	1	3	3	4	4.13e-05	0.075
FLECKENSTEIN-011-WS2773E-TTOF	WS2773E	WS2773E	Fleckenstein_011_3238_2113_07 (F003757)	grxB glutaredoxin 2 990733:991380 reverse MW:24284	WS_2773E_00960	WS_2773E_20130727.fasta	24285.6	0.95	1	1	1	1.03e-05	0.0884
FLECKENSTEIN-011-WS2773E-TTOF	WS2773E	WS2773E	Fleckenstein_011_3238_2113_07 (F003757)	yceB putative lipoprotein yceB 990039:990599 reverse MW:20500	WS_2773E_00959	WS_2773E_20130727.fasta	20500.3	1	8	10	30	0.00031	0.656
FLECKENSTEIN-011-WS2773E-TTOF	WS2773E	WS2773E	Fleckenstein_011_3238_2113_07 (F003757)	WS_2773E_02795 RpoE-regulated lipoprotein 2944001:2944576 reverse MW:20828	WS_2773E_02795	WS_2773E_20130727.fasta	20828.8	1	5	5	13	0.000134	0.571
FLECKENSTEIN-011-WS2773E-TTOF	WS2773E	WS2773E	Fleckenstein_011_3238_2113_07 (F003757)	b2429 putative PTS enzyme II 2940215:2941639 forward MW:49816	WS_2773E_02792	WS_2773E_20130727.fasta	49818.2	0.95	1	1	1	1.03e-05	0.0274
FLECKENSTEIN-011-WS2773E-TTOF	WS2773E	WS2773E	Fleckenstein_011_3238_2113_07 (F003757)	WS_2773E_05146 conjugal transfer mating pair stabilization protein TraN 5354367:5356205 reverse MW:66090	WS_2773E_05146	WS_2773E_20130727.fasta	66090.4	1	3	3	3	3.1e-05	0.0719
FLECKENSTEIN-011-WS2773E-TTOF	WS2773E	WS2773E	Fleckenstein_011_3238_2113_07 (F003757)	WS_2773E_00055 negative regulator GrlR 44681:45001 forward MW:11692	WS_2773E_00055	WS_2773E_20130727.fasta	11692.4	1	4	4	8	8.25e-05	0.415
FLECKENSTEIN-011-WS2773E-TTOF	WS2773E	WS2773E	Fleckenstein_011_3238_2113_07 (F003757)	WS_2773E_05141 hypothetical protein 5348138:5348695 reverse MW:20813	WS_2773E_05141	WS_2773E_20130727.fasta	20814.5	0.95	1	1	1	1.03e-05	0.0703
FLECKENSTEIN-011-WS2773E-TTOF	WS2773E	WS2773E	Fleckenstein_011_3238_2113_07 (F003757)	traT_2 TraT complement resistance protein 5347226:5347963 reverse MW:26094	WS_2773E_05140	WS_2773E_20130727.fasta	26094.2	1	4	4	19	0.000196	0.237
FLECKENSTEIN-011-WS2773E-TTOF	WS2773E	WS2773E	Fleckenstein_011_3238_2113_07 (F003757)	ucpA putative short-chain oxidoreductase 2937374:2938165 reverse MW:27850	WS_2773E_02789	WS_2773E_20130727.fasta	27850.6	1	2	2	2	2.06e-05	0.0837
FLECKENSTEIN-011-WS2773E-TTOF	WS2773E	WS2773E	Fleckenstein_011_3238_2113_07 (F003757)	crr PTS system, glucose-specific IIA component 2930482:2930991 forward MW:18251	WS_2773E_02781	WS_2773E_20130727.fasta	18251.5	1	5	5	12	0.000124	0.414
FLECKENSTEIN-011-WS2773E-TTOF	WS2773E	WS2773E	Fleckenstein_011_3238_2113_07 (F003757)	ptsI PEP-protein phosphotransferase system enzyme I 2928714:2930441 forward MW:63534	WS_2773E_02780	WS_2773E_20130727.fasta	63536.3	1	11	11	16	0.000165	0.24
FLECKENSTEIN-011-WS2773E-TTOF	WS2773E	WS2773E	Fleckenstein_011_3238_2113_07 (F003757)	ptsH PTS system protein HPr 2928412:2928669 forward MW:9119	WS_2773E_02779	WS_2773E_20130727.fasta	9119.2	0.999	2	2	2	2.06e-05	0.235
FLECKENSTEIN-011-WS2773E-TTOF	WS2773E	WS2773E	Fleckenstein_011_3238_2113_07 (F003757)	cysZ required for sulfate transport 2926111:2926872 forward MW:29271	WS_2773E_02777	WS_2773E_20130727.fasta	29272.5	0.95	1	1	2	2.06e-05	0.0356
FLECKENSTEIN-011-WS2773E-TTOF	WS2773E	WS2773E	Fleckenstein_011_3238_2113_07 (F003757)	zipA cell division protein involved in FtsZ ring 2924895:2925881 reverse MW:36494	WS_2773E_02776	WS_2773E_20130727.fasta	36493.6	1	8	13	30	0.00031	0.43
FLECKENSTEIN-011-WS2773E-TTOF	WS2773E	WS2773E	Fleckenstein_011_3238_2113_07 (F003757)	WS_2773E_02760 diguanylate cyclase/phosphodiesterase 2914080:2916269 reverse MW:83569	WS_2773E_02760	WS_2773E_20130727.fasta	83572.7	0.95	1	1	1	1.03e-05	0.0165
FLECKENSTEIN-011-WS2773E-TTOF	WS2773E	WS2773E	Fleckenstein_011_3238_2113_07 (F003757)	parM_2 plasmid segregation protein ParM 5316194:5317174 reverse MW:35999	WS_2773E_05113	WS_2773E_20130727.fasta	35999	1	9	9	21	0.000217	0.285
FLECKENSTEIN-011-WS2773E-TTOF	WS2773E	WS2773E	Fleckenstein_011_3238_2113_07 (F003757)	stbB_2 plasmid stability protein StbB 5315769:5316191 reverse MW:15835	WS_2773E_05112	WS_2773E_20130727.fasta	15835.7	0.95	1	1	1	1.03e-05	0.114
FLECKENSTEIN-011-WS2773E-TTOF	WS2773E	WS2773E	Fleckenstein_011_3238_2113_07 (F003757)	putA trifunctional transcriptional regulator/proline dehydrogenase/pyrroline-5-carboxylate dehydrogenase 942620:946582 reverse MW:143840	WS_2773E_00914	WS_2773E_20130727.fasta	143841	1	16	16	25	0.000258	0.157
FLECKENSTEIN-011-WS2773E-TTOF	WS2773E	WS2773E	Fleckenstein_011_3238_2113_07 (F003757)	aceB malate synthase A 4795757:4797358 forward MW:60346	WS_2773E_04592	WS_2773E_20130727.fasta	60347.7	0.95	1	1	1	1.03e-05	0.0413
FLECKENSTEIN-011-WS2773E-TTOF	WS2773E	WS2773E	Fleckenstein_011_3238_2113_07 (F003757)	wrbA trp repressor binding protein 934986:935582 reverse MW:20845	WS_2773E_00904	WS_2773E_20130727.fasta	20845.4	1	5	5	7	7.22e-05	0.505
FLECKENSTEIN-011-WS2773E-TTOF	WS2773E	WS2773E	Fleckenstein_011_3238_2113_07 (F003757)	agp periplasmic glucose-1-phosphatase 933459:934700 forward MW:45709	WS_2773E_00902	WS_2773E_20130727.fasta	45708.9	1	11	11	17	0.000175	0.344
FLECKENSTEIN-011-WS2773E-TTOF	WS2773E	WS2773E	Fleckenstein_011_3238_2113_07 (F003757)	ybbP putative inner membrane protein 303088:305502 forward MW:89361	WS_2773E_00295	WS_2773E_20130727.fasta	89362.9	1	3	3	5	5.16e-05	0.0522
FLECKENSTEIN-011-WS2773E-TTOF	WS2773E	WS2773E	Fleckenstein_011_3238_2113_07 (F003757)	ybbA putative ATP-binding component of a transport system 302405:303091 forward MW:24533	WS_2773E_00294	WS_2773E_20130727.fasta	24533.3	0.95	1	1	1	1.03e-05	0.0439
FLECKENSTEIN-011-WS2773E-TTOF	WS2773E	WS2773E	Fleckenstein_011_3238_2113_07 (F003757)	ybbO short chain dehydrogenase 301012:301782 reverse MW:28026	WS_2773E_00292	WS_2773E_20130727.fasta	28027.1	1	4	4	5	5.16e-05	0.215
FLECKENSTEIN-011-WS2773E-TTOF	WS2773E	WS2773E	Fleckenstein_011_3238_2113_07 (F003757)	WS_2773E_00290 putative membrane protein 299255:300034 forward MW:28199	WS_2773E_00290	WS_2773E_20130727.fasta	28200.4	0.95	1	1	2	2.06e-05	0.0425
FLECKENSTEIN-011-WS2773E-TTOF	WS2773E	WS2773E	Fleckenstein_011_3238_2113_07 (F003757)	evgS sensor histidine kinase/response regulator EvgS 2882020:2885613 forward MW:134831	WS_2773E_02734	WS_2773E_20130727.fasta	134834	1	16	17	21	0.000217	0.206
FLECKENSTEIN-011-WS2773E-TTOF	WS2773E	WS2773E	Fleckenstein_011_3238_2113_07 (F003757)	yjaH hypothetical protein 4780729:4781364 forward MW:24030	WS_2773E_04578	WS_2773E_20130727.fasta	24030	0.95	1	1	1	1.03e-05	0.0569
FLECKENSTEIN-011-WS2773E-TTOF	WS2773E	WS2773E	Fleckenstein_011_3238_2113_07 (F003757)	ybbK putative protease 297528:298445 reverse MW:33743	WS_2773E_00288	WS_2773E_20130727.fasta	33743.9	1	12	16	44	0.000454	0.544
FLECKENSTEIN-011-WS2773E-TTOF	WS2773E	WS2773E	Fleckenstein_011_3238_2113_07 (F003757)	cirA catecholate siderophore receptor CirA 2664715:2666706 reverse MW:73922	WS_2773E_02541	WS_2773E_20130727.fasta	73922.7	1	16	17	21	0.000217	0.305
FLECKENSTEIN-011-WS2773E-TTOF	WS2773E	WS2773E	Fleckenstein_011_3238_2113_07 (F003757)	WS_2773E_00284 putative glutaminase YbaS 294313:295245 forward MW:33017	WS_2773E_00284	WS_2773E_20130727.fasta	33017.4	0.999	2	2	2	2.06e-05	0.0935
FLECKENSTEIN-011-WS2773E-TTOF	WS2773E	WS2773E	Fleckenstein_011_3238_2113_07 (F003757)	copA copper exporting ATPase 291547:294051 reverse MW:87899	WS_2773E_00283	WS_2773E_20130727.fasta	87898.6	1	23	28	70	0.000722	0.398
FLECKENSTEIN-011-WS2773E-TTOF	WS2773E	WS2773E	Fleckenstein_011_3238_2113_07 (F003757)	yfdC putative transport 2867457:2868389 forward MW:34482	WS_2773E_02720	WS_2773E_20130727.fasta	34483.4	1	3	5	5	5.16e-05	0.132
FLECKENSTEIN-011-WS2773E-TTOF	WS2773E	WS2773E	Fleckenstein_011_3238_2113_07 (F003757)	rpoC RNA polymerase, beta prime subunit 4765453:4769676 forward MW:155130	WS_2773E_04564	WS_2773E_20130727.fasta	155132	1	5	5	6	6.19e-05	0.037
FLECKENSTEIN-011-WS2773E-TTOF	WS2773E	WS2773E	Fleckenstein_011_3238_2113_07 (F003757)	rplL 50S ribosomal subunit protein L7/L12 4760663:4761028 forward MW:12295	WS_2773E_04562	WS_2773E_20130727.fasta	12295	1	7	7	32	0.00033	0.57
FLECKENSTEIN-011-WS2773E-TTOF	WS2773E	WS2773E	Fleckenstein_011_3238_2113_07 (F003757)	rplJ 50S ribosomal subunit protein L10 4760099:4760596 forward MW:17711	WS_2773E_04561	WS_2773E_20130727.fasta	17711.8	1	9	10	37	0.000382	0.509
FLECKENSTEIN-011-WS2773E-TTOF	WS2773E	WS2773E	Fleckenstein_011_3238_2113_07 (F003757)	rplA 50S ribosomal subunit protein L1, regulates synthesis of L1 and L11 4758982:4759686 forward MW:24729	WS_2773E_04560	WS_2773E_20130727.fasta	24729.4	1	11	12	17	0.000175	0.56
FLECKENSTEIN-011-WS2773E-TTOF	WS2773E	WS2773E	Fleckenstein_011_3238_2113_07 (F003757)	ushA bifunctional UDP-sugar hydrolase/5'-nucleotidase periplasmic precursor 287788:289440 forward MW:60810	WS_2773E_00279	WS_2773E_20130727.fasta	60810.9	0.999	2	2	22	0.000227	0.0345
FLECKENSTEIN-011-WS2773E-TTOF	WS2773E	WS2773E	Fleckenstein_011_3238_2113_07 (F003757)	WS_2773E_00277 putative cation:proton antiport protein 284436:286112 reverse MW:59468	WS_2773E_00277	WS_2773E_20130727.fasta	59470.1	1	7	7	14	0.000144	0.188
FLECKENSTEIN-011-WS2773E-TTOF	WS2773E	WS2773E	Fleckenstein_011_3238_2113_07 (F003757)	hemH ferrochelatase 280929:281891 forward MW:36011	WS_2773E_00274	WS_2773E_20130727.fasta	36012.3	1	3	3	5	5.16e-05	0.109
FLECKENSTEIN-011-WS2773E-TTOF	WS2773E	WS2773E	Fleckenstein_011_3238_2113_07 (F003757)	htpG chaperone protein HtpG 277994:279868 forward MW:71449	WS_2773E_00272	WS_2773E_20130727.fasta	71451.1	0.956	1	1	1	1.03e-05	0.016
FLECKENSTEIN-011-WS2773E-TTOF	WS2773E	WS2773E	Fleckenstein_011_3238_2113_07 (F003757)	vacJ lipoprotein precursor 2866408:2867163 reverse MW:28007	WS_2773E_02719	WS_2773E_20130727.fasta	28008.3	1	7	8	16	0.000165	0.303
FLECKENSTEIN-011-WS2773E-TTOF	WS2773E	WS2773E	Fleckenstein_011_3238_2113_07 (F003757)	fadL transport of long-chain fatty acids; sensitivity to phage T2 2863462:2864802 forward MW:48510	WS_2773E_02717	WS_2773E_20130727.fasta	48512.1	1	14	16	51	0.000526	0.527
FLECKENSTEIN-011-WS2773E-TTOF	WS2773E	WS2773E	Fleckenstein_011_3238_2113_07 (F003757)	WS_2773E_02716 hypothetical protein 2862806:2863090 reverse MW:10303	WS_2773E_02716	WS_2773E_20130727.fasta	10303.6	0.95	1	1	1	1.03e-05	0.138
FLECKENSTEIN-011-WS2773E-TTOF	WS2773E	WS2773E	Fleckenstein_011_3238_2113_07 (F003757)	rplK 50S ribosomal subunit protein L11 4758550:4758978 forward MW:14875	WS_2773E_04559	WS_2773E_20130727.fasta	14875.5	1	6	6	19	0.000196	0.43
FLECKENSTEIN-011-WS2773E-TTOF	WS2773E	WS2773E	Fleckenstein_011_3238_2113_07 (F003757)	nusG component in transcription antitermination 4757846:4758391 forward MW:20531	WS_2773E_04558	WS_2773E_20130727.fasta	20531	1	4	4	5	5.16e-05	0.293
FLECKENSTEIN-011-WS2773E-TTOF	WS2773E	WS2773E	Fleckenstein_011_3238_2113_07 (F003757)	aefA putative alpha helix protein 269410:272772 forward MW:127234	WS_2773E_00264	WS_2773E_20130727.fasta	127237	1	16	17	25	0.000258	0.198
FLECKENSTEIN-011-WS2773E-TTOF	WS2773E	WS2773E	Fleckenstein_011_3238_2113_07 (F003757)	acrA acridine efflux pump 267300:268493 reverse MW:42197	WS_2773E_00262	WS_2773E_20130727.fasta	42196.5	1	26	31	96	0.000991	0.64
FLECKENSTEIN-011-WS2773E-TTOF	WS2773E	WS2773E	Fleckenstein_011_3238_2113_07 (F003757)	acrB acridine efflux pump 264128:267277 reverse MW:113575	WS_2773E_00261	WS_2773E_20130727.fasta	113576	1	30	37	87	0.000898	0.321
FLECKENSTEIN-011-WS2773E-TTOF	WS2773E	WS2773E	Fleckenstein_011_3238_2113_07 (F003757)	tatB hypothetical protein 4593264:4593779 forward MW:18388	WS_2773E_04398	WS_2773E_20130727.fasta	18388.7	1	6	6	14	0.000144	0.357
FLECKENSTEIN-011-WS2773E-TTOF	WS2773E	WS2773E	Fleckenstein_011_3238_2113_07 (F003757)	WS_2773E_02703 N5-glutamine S-adenosyl-L-methionine-dependent methyltransferase 2849624:2850556 reverse MW:35010	WS_2773E_02703	WS_2773E_20130727.fasta	35010.3	1	1	1	1	1.03e-05	0.0581
FLECKENSTEIN-011-WS2773E-TTOF	WS2773E	WS2773E	Fleckenstein_011_3238_2113_07 (F003757)	btuB outer membrane receptor for transport of vitamin B12, E colicins, and bacteriophage BF23 4742828:4744672 forward MW:68390	WS_2773E_04540	WS_2773E_20130727.fasta	68391.2	1	30	36	87	0.000898	0.681
FLECKENSTEIN-011-WS2773E-TTOF	WS2773E	WS2773E	Fleckenstein_011_3238_2113_07 (F003757)	ylaC hypothetical protein 261655:262125 reverse MW:18267	WS_2773E_00257	WS_2773E_20130727.fasta	18267.9	1	2	2	2	2.06e-05	0.167
FLECKENSTEIN-011-WS2773E-TTOF	WS2773E	WS2773E	Fleckenstein_011_3238_2113_07 (F003757)	WS_2773E_00256 cyclic diguanylate phosphodiesterase (EAL) domain protein 259941:261491 reverse MW:58769	WS_2773E_00256	WS_2773E_20130727.fasta	58769.9	1	5	5	7	7.22e-05	0.095
FLECKENSTEIN-011-WS2773E-TTOF	WS2773E	WS2773E	Fleckenstein_011_3238_2113_07 (F003757)	flgH flagellar basal body L-ring protein precursor 1002852:1003550 forward MW:24615	WS_2773E_00976	WS_2773E_20130727.fasta	24615.4	1	3	3	4	4.13e-05	0.138
FLECKENSTEIN-011-WS2773E-TTOF	WS2773E	WS2773E	Fleckenstein_011_3238_2113_07 (F003757)	ybaY glycoprotein/polysaccharide metabolism 258253:258825 forward MW:19441	WS_2773E_00253	WS_2773E_20130727.fasta	19440.7	1	5	7	103	0.00106	0.574
FLECKENSTEIN-011-WS2773E-TTOF	WS2773E	WS2773E	Fleckenstein_011_3238_2113_07 (F003757)	tsr methyl-accepting chemotaxis protein I 2167358:2169022 forward MW:59798	WS_2773E_02096	WS_2773E_20130727.fasta	59797.1	1	21	23	52	0.000537	0.458
FLECKENSTEIN-011-WS2773E-TTOF	WS2773E	WS2773E	Fleckenstein_011_3238_2113_07 (F003757)	sthA pyridine nucleotide transhydrogenase, soluble 4738579:4739979 reverse MW:51561	WS_2773E_04536	WS_2773E_20130727.fasta	51561	1	3	4	5	5.16e-05	0.0858
FLECKENSTEIN-011-WS2773E-TTOF	WS2773E	WS2773E	Fleckenstein_011_3238_2113_07 (F003757)	mdlB putative ATP-binding component of a transport system 253510:255291 forward MW:65182	WS_2773E_00249	WS_2773E_20130727.fasta	65182.3	0.996	1	1	2	2.06e-05	0.0152
FLECKENSTEIN-011-WS2773E-TTOF	WS2773E	WS2773E	Fleckenstein_011_3238_2113_07 (F003757)	ppiD periplasmic folding chaperone, has an inactive PPIase domain 244789:246660 forward MW:68162	WS_2773E_00241	WS_2773E_20130727.fasta	68163.5	1	38	45	148	0.00153	0.711
FLECKENSTEIN-011-WS2773E-TTOF	WS2773E	WS2773E	Fleckenstein_011_3238_2113_07 (F003757)	WS_2773E_02084 carbon starvation protein CstA 2153519:2155669 reverse MW:77367	WS_2773E_02084	WS_2773E_20130727.fasta	77369.7	1	3	3	5	5.16e-05	0.0447
FLECKENSTEIN-011-WS2773E-TTOF	WS2773E	WS2773E	Fleckenstein_011_3238_2113_07 (F003757)	lon DNA-binding ATP-dependent protease La 241762:244116 forward MW:87439	WS_2773E_00239	WS_2773E_20130727.fasta	87440.6	1	5	5	5	5.16e-05	0.124
FLECKENSTEIN-011-WS2773E-TTOF	WS2773E	WS2773E	Fleckenstein_011_3238_2113_07 (F003757)	clpX ATP-dependent specificity component of clpP serine protease, chaperone 240300:241574 forward MW:46356	WS_2773E_00238	WS_2773E_20130727.fasta	46357.3	1	9	9	10	0.000103	0.29
FLECKENSTEIN-011-WS2773E-TTOF	WS2773E	WS2773E	Fleckenstein_011_3238_2113_07 (F003757)	tig trigger factor; a molecular chaperone involved in cell division 238007:239305 forward MW:48193	WS_2773E_00236	WS_2773E_20130727.fasta	48192.9	1	5	5	5	5.16e-05	0.167
FLECKENSTEIN-011-WS2773E-TTOF	WS2773E	WS2773E	Fleckenstein_011_3238_2113_07 (F003757)	WS_2773E_00232 cytochrome o ubiquinol oxidase subunit II 233537:234484 reverse MW:34969	WS_2773E_00232	WS_2773E_20130727.fasta	34970.3	1	7	11	44	0.000454	0.362
FLECKENSTEIN-011-WS2773E-TTOF	WS2773E	WS2773E	Fleckenstein_011_3238_2113_07 (F003757)	yhiW putative ARAC-type regulatory protein 4174075:4174803 reverse MW:28023	WS_2773E_03999	WS_2773E_20130727.fasta	28025	0.95	1	1	1	1.03e-05	0.0579
FLECKENSTEIN-011-WS2773E-TTOF	WS2773E	WS2773E	Fleckenstein_011_3238_2113_07 (F003757)	WS_2773E_03997 multidrug transporter MdtF, RpoS-dependent 4170599:4173712 forward MW:111549	WS_2773E_03997	WS_2773E_20130727.fasta	111550	1	31	39	120	0.00124	0.361
FLECKENSTEIN-011-WS2773E-TTOF	WS2773E	WS2773E	Fleckenstein_011_3238_2113_07 (F003757)	yhiU putative membrane protein 4169417:4170574 forward MW:41191	WS_2773E_03996	WS_2773E_20130727.fasta	41190.3	1	31	41	181	0.00187	0.823
FLECKENSTEIN-011-WS2773E-TTOF	WS2773E	WS2773E	Fleckenstein_011_3238_2113_07 (F003757)	hdeB acid-resistance protein 4166151:4166489 reverse MW:12522	WS_2773E_03991	WS_2773E_20130727.fasta	12522.8	1	4	4	13	0.000134	0.482
FLECKENSTEIN-011-WS2773E-TTOF	WS2773E	WS2773E	Fleckenstein_011_3238_2113_07 (F003757)	rpmE 50S ribosomal subunit protein L31 4701018:4701230 forward MW:7871	WS_2773E_04504	WS_2773E_20130727.fasta	7871.1	1	2	2	2	2.06e-05	0.486
FLECKENSTEIN-011-WS2773E-TTOF	WS2773E	WS2773E	Fleckenstein_011_3238_2113_07 (F003757)	WS_2773E_04501 essential cell division protein FtsN 4696385:4697239 reverse MW:31772	WS_2773E_04501	WS_2773E_20130727.fasta	31771.5	1	14	15	31	0.00032	0.475
FLECKENSTEIN-011-WS2773E-TTOF	WS2773E	WS2773E	Fleckenstein_011_3238_2113_07 (F003757)	WS_2773E_03988 outer membrane lipoprotein, Slp family 4164146:4164712 forward MW:20948	WS_2773E_03988	WS_2773E_20130727.fasta	20948.1	1	13	19	433	0.00447	0.638
FLECKENSTEIN-011-WS2773E-TTOF	WS2773E	WS2773E	Fleckenstein_011_3238_2113_07 (F003757)	ispA geranyltranstransferase (farnesyldiphosphate synthase) 220804:221703 reverse MW:32187	WS_2773E_00218	WS_2773E_20130727.fasta	32188	0.998	2	2	2	2.06e-05	0.0569
FLECKENSTEIN-011-WS2773E-TTOF	WS2773E	WS2773E	Fleckenstein_011_3238_2113_07 (F003757)	dxs 1-deoxy-D-xylulose-5-phosphate synthase 218917:220779 reverse MW:67589	WS_2773E_00217	WS_2773E_20130727.fasta	67590.9	0.95	1	1	1	1.03e-05	0.0339
FLECKENSTEIN-011-WS2773E-TTOF	WS2773E	WS2773E	Fleckenstein_011_3238_2113_07 (F003757)	nusB hypothetical protein 215739:216158 forward MW:15657	WS_2773E_00213	WS_2773E_20130727.fasta	15657.3	1	3	3	4	4.13e-05	0.216
FLECKENSTEIN-011-WS2773E-TTOF	WS2773E	WS2773E	Fleckenstein_011_3238_2113_07 (F003757)	yajI putative lipoprotein 212914:213453 reverse MW:19645	WS_2773E_00209	WS_2773E_20130727.fasta	19645.6	1	2	2	2	2.06e-05	0.128
FLECKENSTEIN-011-WS2773E-TTOF	WS2773E	WS2773E	Fleckenstein_011_3238_2113_07 (F003757)	tsx nucleoside channel; receptor of phage T6 and colicin K 211731:212615 reverse MW:33589	WS_2773E_00208	WS_2773E_20130727.fasta	33590.2	1	14	19	79	0.000815	0.524
FLECKENSTEIN-011-WS2773E-TTOF	WS2773E	WS2773E	Fleckenstein_011_3238_2113_07 (F003757)	uspA universal stress protein; broad regulatory function? 4149996:4150430 forward MW:16066	WS_2773E_03975	WS_2773E_20130727.fasta	16066.5	1	3	4	6	6.19e-05	0.306
FLECKENSTEIN-011-WS2773E-TTOF	WS2773E	WS2773E	Fleckenstein_011_3238_2113_07 (F003757)	secF preprotein translocase subunit SecF 210107:211078 forward MW:35350	WS_2773E_00206	WS_2773E_20130727.fasta	35351.3	1	3	4	11	0.000113	0.161
FLECKENSTEIN-011-WS2773E-TTOF	WS2773E	WS2773E	Fleckenstein_011_3238_2113_07 (F003757)	pitA low-affinity phosphate transport 4147700:4149199 forward MW:53389	WS_2773E_03973	WS_2773E_20130727.fasta	53390.9	1	9	10	21	0.000217	0.198
FLECKENSTEIN-011-WS2773E-TTOF	WS2773E	WS2773E	Fleckenstein_011_3238_2113_07 (F003757)	yajC SecYEG protein translocase auxillary subunit 207889:208221 forward MW:11887	WS_2773E_00204	WS_2773E_20130727.fasta	11887.6	1	9	10	62	0.00064	0.491
FLECKENSTEIN-011-WS2773E-TTOF	WS2773E	WS2773E	Fleckenstein_011_3238_2113_07 (F003757)	WS_2773E_03964 protein of unknown function family protein 4135627:4135977 forward MW:12940	WS_2773E_03964	WS_2773E_20130727.fasta	12940.5	1	6	8	12	0.000124	0.569
FLECKENSTEIN-011-WS2773E-TTOF	WS2773E	WS2773E	Fleckenstein_011_3238_2113_07 (F003757)	silS SilS 4133322:4134803 forward MW:56126	WS_2773E_03962	WS_2773E_20130727.fasta	56127.2	1	2	2	2	2.06e-05	0.0446
FLECKENSTEIN-011-WS2773E-TTOF	WS2773E	WS2773E	Fleckenstein_011_3238_2113_07 (F003757)	WS_2773E_03960 copper/silver efflux system outer membrane protein CusC 4131074:4132459 reverse MW:51148	WS_2773E_03960	WS_2773E_20130727.fasta	51149.6	1	4	4	4	4.13e-05	0.0976
FLECKENSTEIN-011-WS2773E-TTOF	WS2773E	WS2773E	Fleckenstein_011_3238_2113_07 (F003757)	silB SilB 4129287:4130579 reverse MW:47778	WS_2773E_03958	WS_2773E_20130727.fasta	47778.6	1	4	4	4	4.13e-05	0.133
FLECKENSTEIN-011-WS2773E-TTOF	WS2773E	WS2773E	Fleckenstein_011_3238_2113_07 (F003757)	silA SilA 4126130:4129276 reverse MW:114546	WS_2773E_03957	WS_2773E_20130727.fasta	114548	1	11	11	18	0.000186	0.113
FLECKENSTEIN-011-WS2773E-TTOF	WS2773E	WS2773E	Fleckenstein_011_3238_2113_07 (F003757)	WS_2773E_03950 copper resistance B precursor 4118334:4119230 reverse MW:33232	WS_2773E_03950	WS_2773E_20130727.fasta	33232.8	1	6	6	7	7.22e-05	0.396
FLECKENSTEIN-011-WS2773E-TTOF	WS2773E	WS2773E	Fleckenstein_011_3238_2113_07 (F003757)	WS_2773E_02026 outer membrane fluffing protein 2087115:2087684 forward MW:20446	WS_2773E_02026	WS_2773E_20130727.fasta	20446.5	1	6	10	32	0.00033	0.413
FLECKENSTEIN-011-WS2773E-TTOF	WS2773E	WS2773E	Fleckenstein_011_3238_2113_07 (F003757)	pcoS PcoS 4114848:4116248 reverse MW:53015	WS_2773E_03946	WS_2773E_20130727.fasta	53017	0.95	1	1	1	1.03e-05	0.0536
FLECKENSTEIN-011-WS2773E-TTOF	WS2773E	WS2773E	Fleckenstein_011_3238_2113_07 (F003757)	WS_2773E_03940 hypothetical protein 4107177:4108244 reverse MW:38828	WS_2773E_03940	WS_2773E_20130727.fasta	38828.4	1	25	31	77	0.000794	0.693
FLECKENSTEIN-011-WS2773E-TTOF	WS2773E	WS2773E	Fleckenstein_011_3238_2113_07 (F003757)	rbbA fused ribosome-associated ATPase: ATP-binding protein/ATP-binding protein/predicted membrane protein 4104445:4107180 reverse MW:100786	WS_2773E_03939	WS_2773E_20130727.fasta	100788	1	7	7	9	9.29e-05	0.124
FLECKENSTEIN-011-WS2773E-TTOF	WS2773E	WS2773E	Fleckenstein_011_3238_2113_07 (F003757)	WS_2773E_02009 hypothetical protein 2065929:2066864 reverse MW:34526	WS_2773E_02009	WS_2773E_20130727.fasta	34526.5	1	11	11	17	0.000175	0.424
FLECKENSTEIN-011-WS2773E-TTOF	WS2773E	WS2773E	Fleckenstein_011_3238_2113_07 (F003757)	dcrB periplasmic protein, predicted lipoprotein 4093477:4094034 forward MW:19787	WS_2773E_03927	WS_2773E_20130727.fasta	19787.7	1	8	11	41	0.000423	0.573
FLECKENSTEIN-011-WS2773E-TTOF	WS2773E	WS2773E	Fleckenstein_011_3238_2113_07 (F003757)	cadA_1 cadmium-translocating P-type ATPase CadA 4089973:4092171 forward MW:76697	WS_2773E_03924	WS_2773E_20130727.fasta	76698.3	1	14	14	24	0.000248	0.307
FLECKENSTEIN-011-WS2773E-TTOF	WS2773E	WS2773E	Fleckenstein_011_3238_2113_07 (F003757)	WS_2773E_03922 receptor 4088773:4089132 reverse MW:13542	WS_2773E_03922	WS_2773E_20130727.fasta	13542.9	1	5	5	6	6.19e-05	0.437
FLECKENSTEIN-011-WS2773E-TTOF	WS2773E	WS2773E	Fleckenstein_011_3238_2113_07 (F003757)	ftsE ATP-binding component of a membrane-associated complex involved in cell division 4085598:4086266 reverse MW:24439	WS_2773E_03918	WS_2773E_20130727.fasta	24440	0.999	2	2	2	2.06e-05	0.108
FLECKENSTEIN-011-WS2773E-TTOF	WS2773E	WS2773E	Fleckenstein_011_3238_2113_07 (F003757)	ftsX cell division membrane protein 4084547:4085605 reverse MW:38544	WS_2773E_03917	WS_2773E_20130727.fasta	38544.5	1	4	4	7	7.22e-05	0.19
FLECKENSTEIN-011-WS2773E-TTOF	WS2773E	WS2773E	Fleckenstein_011_3238_2113_07 (F003757)	ugpC glycerol-3-phosphate transporter ATP-binding subunit 4070872:4071942 reverse MW:39506	WS_2773E_03903	WS_2773E_20130727.fasta	39505.9	0.998	1	1	1	1.03e-05	0.11
FLECKENSTEIN-011-WS2773E-TTOF	WS2773E	WS2773E	Fleckenstein_011_3238_2113_07 (F003757)	yhhA hypothetical protein 4069705:4070145 forward MW:16624	WS_2773E_03901	WS_2773E_20130727.fasta	16623.9	1	6	7	11	0.000113	0.493
FLECKENSTEIN-011-WS2773E-TTOF	WS2773E	WS2773E	Fleckenstein_011_3238_2113_07 (F003757)	gadB_2 glutamate decarboxylase B, PLP-dependent 1479245:1479988 reverse MW:27139	WS_2773E_01449	WS_2773E_20130727.fasta	28300.4	1	2	2	5	5.16e-05	0.526
FLECKENSTEIN-011-WS2773E-TTOF	WS2773E	WS2773E	Fleckenstein_011_3238_2113_07 (F003757)	xasA acid sensitivity protein, putative transporter 1476207:1477742 reverse MW:55077	WS_2773E_01447	WS_2773E_20130727.fasta	55078.9	1	13	23	80	0.000825	0.143
FLECKENSTEIN-011-WS2773E-TTOF	WS2773E	WS2773E	Fleckenstein_011_3238_2113_07 (F003757)	WS_2773E_01446 lipoprotein 1474757:1476076 reverse MW:49531	WS_2773E_01446	WS_2773E_20130727.fasta	49532.1	1	2	2	3	3.1e-05	0.041
FLECKENSTEIN-011-WS2773E-TTOF	WS2773E	WS2773E	Fleckenstein_011_3238_2113_07 (F003757)	WS_2773E_03282 Tetratricopeptide repeat transcriptional regulator 3429057:3429812 reverse MW:26520	WS_2773E_03282	WS_2773E_20130727.fasta	26521.3	1	11	12	28	0.000289	0.518
FLECKENSTEIN-011-WS2773E-TTOF	WS2773E	WS2773E	Fleckenstein_011_3238_2113_07 (F003757)	osmC osmotically inducible protein 1463870:1464301 forward MW:15088	WS_2773E_01437	WS_2773E_20130727.fasta	15088.5	0.95	1	1	1	1.03e-05	0.0629
FLECKENSTEIN-011-WS2773E-TTOF	WS2773E	WS2773E	Fleckenstein_011_3238_2113_07 (F003757)	rpsV 30S ribosomal subunit protein S22 1463071:1463208 reverse MW:5094	WS_2773E_01435	WS_2773E_20130727.fasta	5095	1	2	3	6	6.19e-05	0.244
FLECKENSTEIN-011-WS2773E-TTOF	WS2773E	WS2773E	Fleckenstein_011_3238_2113_07 (F003757)	WS_2773E_01433 ethanol-active dehydrogenase/acetaldehyde-active reductase 1460073:1461083 reverse MW:35401	WS_2773E_01433	WS_2773E_20130727.fasta	35401	1	5	6	11	0.000113	0.185
FLECKENSTEIN-011-WS2773E-TTOF	WS2773E	WS2773E	Fleckenstein_011_3238_2113_07 (F003757)	fdnH formate dehydrogenase-N, nitrate-inducible, iron-sulfur beta subunit 1458061:1458945 forward MW:32238	WS_2773E_01430	WS_2773E_20130727.fasta	32238.3	1	9	9	10	0.000103	0.425
FLECKENSTEIN-011-WS2773E-TTOF	WS2773E	WS2773E	Fleckenstein_011_3238_2113_07 (F003757)	WS_2773E_01429 formate dehydrogenase, alpha subunit 1455637:1458048 forward MW:89820	WS_2773E_01429	WS_2773E_20130727.fasta	89821.1	1	16	16	30	0.00031	0.283
FLECKENSTEIN-011-WS2773E-TTOF	WS2773E	WS2773E	Fleckenstein_011_3238_2113_07 (F003757)	WS_2773E_01428 formate dehydrogenase N, nitrate-inducible, alpha subunit 1455001:1455588 forward MW:21464	WS_2773E_01428	WS_2773E_20130727.fasta	21465.1	1	4	4	9	9.29e-05	0.333
FLECKENSTEIN-011-WS2773E-TTOF	WS2773E	WS2773E	Fleckenstein_011_3238_2113_07 (F003757)	narZ cryptic nitrate reductase 2, alpha subunit 1446450:1450190 reverse MW:140228	WS_2773E_01423	WS_2773E_20130727.fasta	140229	1	26	27	49	0.000506	0.369
FLECKENSTEIN-011-WS2773E-TTOF	WS2773E	WS2773E	Fleckenstein_011_3238_2113_07 (F003757)	narY cryptic nitrate reductase 2, beta subunit 1444909:1446453 reverse MW:58559	WS_2773E_01422	WS_2773E_20130727.fasta	58559.5	1	12	12	18	0.000186	0.447
FLECKENSTEIN-011-WS2773E-TTOF	WS2773E	WS2773E	Fleckenstein_011_3238_2113_07 (F003757)	WS_2773E_01414 hypothetical protein 1438101:1438496 forward MW:15347	WS_2773E_01414	WS_2773E_20130727.fasta	15348.8	0.95	1	1	1	1.03e-05	0.0687
FLECKENSTEIN-011-WS2773E-TTOF	WS2773E	WS2773E	Fleckenstein_011_3238_2113_07 (F003757)	traB_1 type IV secretion-like conjugative transfer system protein TraB 5291712:5293163 reverse MW:51023	WS_2773E_05090	WS_2773E_20130727.fasta	51022.6	1	2	2	4	4.13e-05	0.0538
FLECKENSTEIN-011-WS2773E-TTOF	WS2773E	WS2773E	Fleckenstein_011_3238_2113_07 (F003757)	WS_2773E_01406 TonB-dependent receptor 1426975:1429077 reverse MW:77251	WS_2773E_01406	WS_2773E_20130727.fasta	77251.9	1	16	17	22	0.000227	0.289
FLECKENSTEIN-011-WS2773E-TTOF	WS2773E	WS2773E	Fleckenstein_011_3238_2113_07 (F003757)	WS_2773E_03243 AMP-dependent synthetase and ligase 3396836:3398995 reverse MW:80683	WS_2773E_03243	WS_2773E_20130727.fasta	80684	1	8	8	10	0.000103	0.122
FLECKENSTEIN-011-WS2773E-TTOF	WS2773E	WS2773E	Fleckenstein_011_3238_2113_07 (F003757)	traV_1 type IV secretion-like conjugative transfer system protein TraV 5290093:5290608 reverse MW:18446	WS_2773E_05086	WS_2773E_20130727.fasta	18446.3	1	3	3	5	5.16e-05	0.298
FLECKENSTEIN-011-WS2773E-TTOF	WS2773E	WS2773E	Fleckenstein_011_3238_2113_07 (F003757)	ymcC putative regulator 917394:918038 reverse MW:24235	WS_2773E_00887	WS_2773E_20130727.fasta	24235.7	1	5	7	12	0.000124	0.318
FLECKENSTEIN-011-WS2773E-TTOF	WS2773E	WS2773E	Fleckenstein_011_3238_2113_07 (F003757)	WS_2773E_00885 hypothetical protein 914555:916651 reverse MW:78716	WS_2773E_00885	WS_2773E_20130727.fasta	78718.8	1	23	24	44	0.000454	0.372
FLECKENSTEIN-011-WS2773E-TTOF	WS2773E	WS2773E	Fleckenstein_011_3238_2113_07 (F003757)	gfcE putative polysaccharide export protein gfcE precursor 913370:914509 reverse MW:41741	WS_2773E_00884	WS_2773E_20130727.fasta	41741.5	1	18	24	68	0.000702	0.588
FLECKENSTEIN-011-WS2773E-TTOF	WS2773E	WS2773E	Fleckenstein_011_3238_2113_07 (F003757)	etp phosphotyrosine-protein phosphatase 912936:913382 reverse MW:16386	WS_2773E_00883	WS_2773E_20130727.fasta	16386	1	7	7	12	0.000124	0.655
FLECKENSTEIN-011-WS2773E-TTOF	WS2773E	WS2773E	Fleckenstein_011_3238_2113_07 (F003757)	etk cryptic autophosphorylating protein tyrosine kinase Etk 910736:912916 reverse MW:81242	WS_2773E_00882	WS_2773E_20130727.fasta	81243.5	1	19	23	38	0.000392	0.302
FLECKENSTEIN-011-WS2773E-TTOF	WS2773E	WS2773E	Fleckenstein_011_3238_2113_07 (F003757)	WS_2773E_00881 histidine acid phosphatase 909323:910621 forward MW:47057	WS_2773E_00881	WS_2773E_20130727.fasta	47057.6	0.95	1	1	1	1.03e-05	0.0278
FLECKENSTEIN-011-WS2773E-TTOF	WS2773E	WS2773E	Fleckenstein_011_3238_2113_07 (F003757)	WS_2773E_00878 cytochrome bd-II oxidase subunit 1 906446:907990 forward MW:57993	WS_2773E_00878	WS_2773E_20130727.fasta	57994.7	1	8	11	18	0.000186	0.265
FLECKENSTEIN-011-WS2773E-TTOF	WS2773E	WS2773E	Fleckenstein_011_3238_2113_07 (F003757)	hyaB hydrogenase-1 large subunit 901960:903753 forward MW:66254	WS_2773E_00873	WS_2773E_20130727.fasta	66254.2	1	52	67	264	0.00272	0.754
FLECKENSTEIN-011-WS2773E-TTOF	WS2773E	WS2773E	Fleckenstein_011_3238_2113_07 (F003757)	hyaA hydrogenase 1, small subunit 900845:901963 forward MW:40681	WS_2773E_00872	WS_2773E_20130727.fasta	40681.4	1	20	33	133	0.00137	0.699
FLECKENSTEIN-011-WS2773E-TTOF	WS2773E	WS2773E	Fleckenstein_011_3238_2113_07 (F003757)	traN TraN 5277481:5279289 reverse MW:65731	WS_2773E_05067	WS_2773E_20130727.fasta	65730.2	1	2	2	2	2.06e-05	0.0316
FLECKENSTEIN-011-WS2773E-TTOF	WS2773E	WS2773E	Fleckenstein_011_3238_2113_07 (F003757)	mltA membrane-bound lytic murein transglycosylase A 3368839:3369936 reverse MW:40411	WS_2773E_03220	WS_2773E_20130727.fasta	40411.2	1	11	11	20	0.000206	0.488
FLECKENSTEIN-011-WS2773E-TTOF	WS2773E	WS2773E	Fleckenstein_011_3238_2113_07 (F003757)	ygdI putative lipoprotein 3365676:3365903 reverse MW:8174	WS_2773E_03216	WS_2773E_20130727.fasta	8174.3	1	2	3	11	0.000113	0.387
FLECKENSTEIN-011-WS2773E-TTOF	WS2773E	WS2773E	Fleckenstein_011_3238_2113_07 (F003757)	traT_1 Conjugal transfer surface exclusion protein TraT 5268787:5269563 reverse MW:27476	WS_2773E_05056	WS_2773E_20130727.fasta	27476.8	1	11	11	53	0.000547	0.384
FLECKENSTEIN-011-WS2773E-TTOF	WS2773E	WS2773E	Fleckenstein_011_3238_2113_07 (F003757)	traD_1 DNA binding protein TraD 5265562:5267796 reverse MW:84672	WS_2773E_05054	WS_2773E_20130727.fasta	84672.4	0.95	1	1	2	2.06e-05	0.0161
FLECKENSTEIN-011-WS2773E-TTOF	WS2773E	WS2773E	Fleckenstein_011_3238_2113_07 (F003757)	ompA outer membrane protein A 887707:888759 reverse MW:37437	WS_2773E_00857	WS_2773E_20130727.fasta	37437.4	1	38	62	1255	0.0129	0.917
FLECKENSTEIN-011-WS2773E-TTOF	WS2773E	WS2773E	Fleckenstein_011_3238_2113_07 (F003757)	WS_2773E_00852 putative lipoprotein 883591:884154 forward MW:20692	WS_2773E_00852	WS_2773E_20130727.fasta	20691.9	1	7	10	65	0.000671	0.636
FLECKENSTEIN-011-WS2773E-TTOF	WS2773E	WS2773E	Fleckenstein_011_3238_2113_07 (F003757)	pqiB paraquat-inducible protein B 881954:883594 forward MW:60521	WS_2773E_00851	WS_2773E_20130727.fasta	60522.4	1	33	34	93	0.00096	0.694
FLECKENSTEIN-011-WS2773E-TTOF	WS2773E	WS2773E	Fleckenstein_011_3238_2113_07 (F003757)	WS_2773E_02692 putative semialdehyde dehydrogenase 2837733:2838746 reverse MW:36283	WS_2773E_02692	WS_2773E_20130727.fasta	36282.9	1	2	2	3	3.1e-05	0.11
FLECKENSTEIN-011-WS2773E-TTOF	WS2773E	WS2773E	Fleckenstein_011_3238_2113_07 (F003757)	WS_2773E_05043 hypothetical protein 5251992:5252537 reverse MW:21320	WS_2773E_05043	WS_2773E_20130727.fasta	21321.3	1	4	4	9	9.29e-05	0.265
FLECKENSTEIN-011-WS2773E-TTOF	WS2773E	WS2773E	Fleckenstein_011_3238_2113_07 (F003757)	dedD membrane-anchored periplasmic protein involved in septation 2833119:2833781 reverse MW:22906	WS_2773E_02687	WS_2773E_20130727.fasta	22906.5	1	4	4	8	8.25e-05	0.2
FLECKENSTEIN-011-WS2773E-TTOF	WS2773E	WS2773E	Fleckenstein_011_3238_2113_07 (F003757)	WS_2773E_05036 colicin protein 5242503:5244383 reverse MW:69298	WS_2773E_05036	WS_2773E_20130727.fasta	69301	1	3	3	3	3.1e-05	0.0447
FLECKENSTEIN-011-WS2773E-TTOF	WS2773E	WS2773E	Fleckenstein_011_3238_2113_07 (F003757)	WS_2773E_05031 resolvase 5240264:5240821 reverse MW:21648	WS_2773E_05031	WS_2773E_20130727.fasta	21649	0.95	1	1	1	1.03e-05	0.0541
FLECKENSTEIN-011-WS2773E-TTOF	WS2773E	WS2773E	Fleckenstein_011_3238_2113_07 (F003757)	WS_2773E_05030 ATP/GTP-binding protein 5238407:5240233 reverse MW:67850	WS_2773E_05030	WS_2773E_20130727.fasta	67852.6	1	8	9	17	0.000175	0.164
FLECKENSTEIN-011-WS2773E-TTOF	WS2773E	WS2773E	Fleckenstein_011_3238_2113_07 (F003757)	pta phosphotransacetylase 2816832:2818976 forward MW:77140	WS_2773E_02670	WS_2773E_20130727.fasta	77140.5	1	9	9	14	0.000144	0.172
FLECKENSTEIN-011-WS2773E-TTOF	WS2773E	WS2773E	Fleckenstein_011_3238_2113_07 (F003757)	ompF outer membrane protein 1a (Ia;b;F) 854423:855511 reverse MW:39333	WS_2773E_00829	WS_2773E_20130727.fasta	39334.4	1	14	15	42	0.000433	0.486
FLECKENSTEIN-011-WS2773E-TTOF	WS2773E	WS2773E	Fleckenstein_011_3238_2113_07 (F003757)	WS_2773E_00825 murein L,D-transpeptidase 849576:851423 forward MW:67825	WS_2773E_00825	WS_2773E_20130727.fasta	67825.7	1	4	4	4	4.13e-05	0.0748
FLECKENSTEIN-011-WS2773E-TTOF	WS2773E	WS2773E	Fleckenstein_011_3238_2113_07 (F003757)	ycbC hypothetical protein 841151:841930 reverse MW:28647	WS_2773E_00820	WS_2773E_20130727.fasta	28648.6	0.999	2	2	2	2.06e-05	0.158
FLECKENSTEIN-011-WS2773E-TTOF	WS2773E	WS2773E	Fleckenstein_011_3238_2113_07 (F003757)	b2290 putative aminotransferase 2809646:2810863 forward MW:45517	WS_2773E_02663	WS_2773E_20130727.fasta	45519.2	1	2	2	3	3.1e-05	0.084
FLECKENSTEIN-011-WS2773E-TTOF	WS2773E	WS2773E	Fleckenstein_011_3238_2113_07 (F003757)	nuoA NADH dehydrogenase I chain A 2806714:2807157 reverse MW:16457	WS_2773E_02660	WS_2773E_20130727.fasta	16457.8	1	3	4	9	9.29e-05	0.19
FLECKENSTEIN-011-WS2773E-TTOF	WS2773E	WS2773E	Fleckenstein_011_3238_2113_07 (F003757)	stbA plasmid stability protein StbA 5223935:5224906 reverse MW:35775	WS_2773E_05016	WS_2773E_20130727.fasta	35774.5	1	5	5	6	6.19e-05	0.226
FLECKENSTEIN-011-WS2773E-TTOF	WS2773E	WS2773E	Fleckenstein_011_3238_2113_07 (F003757)	ycaH putative EC 1.2 enzyme 836895:837881 forward MW:35563	WS_2773E_00815	WS_2773E_20130727.fasta	35562.5	1	4	4	5	5.16e-05	0.171
FLECKENSTEIN-011-WS2773E-TTOF	WS2773E	WS2773E	Fleckenstein_011_3238_2113_07 (F003757)	nuoB NADH dehydrogenase I chain B 2806036:2806698 reverse MW:25056	WS_2773E_02659	WS_2773E_20130727.fasta	25055.6	1	15	17	49	0.000506	0.641
FLECKENSTEIN-011-WS2773E-TTOF	WS2773E	WS2773E	Fleckenstein_011_3238_2113_07 (F003757)	himD integration host factor (IHF), beta subunit 832358:832642 forward MW:10651	WS_2773E_00812	WS_2773E_20130727.fasta	10651.5	1	2	3	4	4.13e-05	0.191
FLECKENSTEIN-011-WS2773E-TTOF	WS2773E	WS2773E	Fleckenstein_011_3238_2113_07 (F003757)	nuoF NADH-ubiquinone oxidoreductase chain F 2802303:2803640 reverse MW:49309	WS_2773E_02656	WS_2773E_20130727.fasta	49310.5	1	30	36	121	0.00125	0.69
FLECKENSTEIN-011-WS2773E-TTOF	WS2773E	WS2773E	Fleckenstein_011_3238_2113_07 (F003757)	WS_2773E_02655 NADH dehydrogenase subunit G 2799524:2802250 reverse MW:100269	WS_2773E_02655	WS_2773E_20130727.fasta	100268	1	56	71	216	0.00223	0.67
FLECKENSTEIN-011-WS2773E-TTOF	WS2773E	WS2773E	Fleckenstein_011_3238_2113_07 (F003757)	hslU ATP-dependent protease ATP-binding subunit HslU 4694421:4695752 reverse MW:49593	WS_2773E_04499	WS_2773E_20130727.fasta	49594.3	1	21	22	41	0.000423	0.558
FLECKENSTEIN-011-WS2773E-TTOF	WS2773E	WS2773E	Fleckenstein_011_3238_2113_07 (F003757)	nuoJ NADH dehydrogenase I chain J 2797427:2797981 reverse MW:19874	WS_2773E_02652	WS_2773E_20130727.fasta	19875.3	1	3	3	9	9.29e-05	0.0761
FLECKENSTEIN-011-WS2773E-TTOF	WS2773E	WS2773E	Fleckenstein_011_3238_2113_07 (F003757)	glpK glycerol kinase 4689719:4691227 reverse MW:56231	WS_2773E_04494	WS_2773E_20130727.fasta	56231.3	1	14	15	26	0.000268	0.307
FLECKENSTEIN-011-WS2773E-TTOF	WS2773E	WS2773E	Fleckenstein_011_3238_2113_07 (F003757)	yiiT putative regulator 4687297:4687725 forward MW:16293	WS_2773E_04491	WS_2773E_20130727.fasta	16294.2	0.994	1	1	2	2.06e-05	0.0915
FLECKENSTEIN-011-WS2773E-TTOF	WS2773E	WS2773E	Fleckenstein_011_3238_2113_07 (F003757)	glpC sn-glycerol-3-phosphate dehydrogenase subunit C 2766088:2767278 forward MW:44150	WS_2773E_02622	WS_2773E_20130727.fasta	44151.1	1	4	4	4	4.13e-05	0.104
FLECKENSTEIN-011-WS2773E-TTOF	WS2773E	WS2773E	Fleckenstein_011_3238_2113_07 (F003757)	ycaP hypothetical protein 825292:825984 forward MW:26282	WS_2773E_00806	WS_2773E_20130727.fasta	26282.8	1	2	2	5	5.16e-05	0.117
FLECKENSTEIN-011-WS2773E-TTOF	WS2773E	WS2773E	Fleckenstein_011_3238_2113_07 (F003757)	focA putative formate transporter (formate channel 1) 822139:822996 reverse MW:30959	WS_2773E_00804	WS_2773E_20130727.fasta	30959.3	1	2	2	10	0.000103	0.0842
FLECKENSTEIN-011-WS2773E-TTOF	WS2773E	WS2773E	Fleckenstein_011_3238_2113_07 (F003757)	pflB pyruvate formate lyase I 819802:822084 reverse MW:85358	WS_2773E_00803	WS_2773E_20130727.fasta	85360.3	1	15	15	27	0.000279	0.246
FLECKENSTEIN-011-WS2773E-TTOF	WS2773E	WS2773E	Fleckenstein_011_3238_2113_07 (F003757)	elaB hypothetical protein 2787231:2787536 reverse MW:11305	WS_2773E_02643	WS_2773E_20130727.fasta	11306	1	7	10	31	0.00032	0.782
FLECKENSTEIN-011-WS2773E-TTOF	WS2773E	WS2773E	Fleckenstein_011_3238_2113_07 (F003757)	tpiA triosephosphate isomerase 4684744:4685511 reverse MW:26972	WS_2773E_04487	WS_2773E_20130727.fasta	26971.8	0.998	1	1	1	1.03e-05	0.0353
FLECKENSTEIN-011-WS2773E-TTOF	WS2773E	WS2773E	Fleckenstein_011_3238_2113_07 (F003757)	WS_2773E_04486 CDP-diacylglycerol pyrophosphatase 4683934:4684689 forward MW:28383	WS_2773E_04486	WS_2773E_20130727.fasta	28383	1	4	4	5	5.16e-05	0.163
FLECKENSTEIN-011-WS2773E-TTOF	WS2773E	WS2773E	Fleckenstein_011_3238_2113_07 (F003757)	phoR phosphate regulon sensor protein 198491:199786 forward MW:49599	WS_2773E_00197	WS_2773E_20130727.fasta	49599.3	0.999	2	2	2	2.06e-05	0.0487
FLECKENSTEIN-011-WS2773E-TTOF	WS2773E	WS2773E	Fleckenstein_011_3238_2113_07 (F003757)	cpxA putative sensor protein (histidine protein kinase), acting on arcA 4675828:4677201 reverse MW:51625	WS_2773E_04478	WS_2773E_20130727.fasta	51626.3	1	9	9	12	0.000124	0.236
FLECKENSTEIN-011-WS2773E-TTOF	WS2773E	WS2773E	Fleckenstein_011_3238_2113_07 (F003757)	rpsA 30S ribosomal subunit protein S1 830525:832198 forward MW:61158	WS_2773E_00811	WS_2773E_20130727.fasta	61157.4	1	11	11	18	0.000186	0.232
FLECKENSTEIN-011-WS2773E-TTOF	WS2773E	WS2773E	Fleckenstein_011_3238_2113_07 (F003757)	proC pyrroline-5-carboxylate reductase 185542:186351 reverse MW:28145	WS_2773E_00185	WS_2773E_20130727.fasta	28145	0.955	1	1	1	1.03e-05	0.0409
FLECKENSTEIN-011-WS2773E-TTOF	WS2773E	WS2773E	Fleckenstein_011_3238_2113_07 (F003757)	msbA ATP-binding transport protein; multicopy suppressor of htrB 835150:836898 forward MW:64461	WS_2773E_00814	WS_2773E_20130727.fasta	64462.7	1	14	15	24	0.000248	0.321
FLECKENSTEIN-011-WS2773E-TTOF	WS2773E	WS2773E	Fleckenstein_011_3238_2113_07 (F003757)	WS_2773E_00183 PsiF repeat-containing protein 183988:184308 forward MW:11658	WS_2773E_00183	WS_2773E_20130727.fasta	11658.8	1	3	3	3	3.1e-05	0.34
FLECKENSTEIN-011-WS2773E-TTOF	WS2773E	WS2773E	Fleckenstein_011_3238_2113_07 (F003757)	ycaR hypothetical protein 839202:839384 forward MW:6855	WS_2773E_00817	WS_2773E_20130727.fasta	6855.3	0.95	1	1	1	1.03e-05	0.217
FLECKENSTEIN-011-WS2773E-TTOF	WS2773E	WS2773E	Fleckenstein_011_3238_2113_07 (F003757)	WS_2773E_02626 putative outer membrane porin protein 2770242:2770784 reverse MW:18595	WS_2773E_02626	WS_2773E_20130727.fasta	18596.2	1	2	2	5	5.16e-05	0.117
FLECKENSTEIN-011-WS2773E-TTOF	WS2773E	WS2773E	Fleckenstein_011_3238_2113_07 (F003757)	WS_2773E_04461 formate dehydrogenase-O, large subunit 4657740:4658327 reverse MW:21368	WS_2773E_04461	WS_2773E_20130727.fasta	21368.7	1	11	15	43	0.000444	0.713
FLECKENSTEIN-011-WS2773E-TTOF	WS2773E	WS2773E	Fleckenstein_011_3238_2113_07 (F003757)	fdoG formate dehydrogenase-O, large subunit 4655277:4657691 reverse MW:89527	WS_2773E_04460	WS_2773E_20130727.fasta	89528.9	1	49	55	168	0.00173	0.738
FLECKENSTEIN-011-WS2773E-TTOF	WS2773E	WS2773E	Fleckenstein_011_3238_2113_07 (F003757)	WS_2773E_00177 DNA-binding transcriptional regulator 178580:179674 forward MW:40343	WS_2773E_00177	WS_2773E_20130727.fasta	40344.4	1	4	4	7	7.22e-05	0.124
FLECKENSTEIN-011-WS2773E-TTOF	WS2773E	WS2773E	Fleckenstein_011_3238_2113_07 (F003757)	nuoI NADH dehydrogenase I chain I 2797993:2798535 reverse MW:20537	WS_2773E_02653	WS_2773E_20130727.fasta	20538.3	1	16	22	78	0.000805	0.578
FLECKENSTEIN-011-WS2773E-TTOF	WS2773E	WS2773E	Fleckenstein_011_3238_2113_07 (F003757)	nuoE NADH dehydrogenase I chain E 2803637:2804137 reverse MW:18590	WS_2773E_02657	WS_2773E_20130727.fasta	18590	1	8	9	25	0.000258	0.693
FLECKENSTEIN-011-WS2773E-TTOF	WS2773E	WS2773E	Fleckenstein_011_3238_2113_07 (F003757)	nuoC NADH dehydrogenase I chain C, D 2804140:2805942 reverse MW:68725	WS_2773E_02658	WS_2773E_20130727.fasta	68726.5	1	39	51	130	0.00134	0.655
FLECKENSTEIN-011-WS2773E-TTOF	WS2773E	WS2773E	Fleckenstein_011_3238_2113_07 (F003757)	glpQ glycerophosphodiester phosphodiesterase 2760502:2761578 reverse MW:40856	WS_2773E_02618	WS_2773E_20130727.fasta	40857.6	1	6	6	7	7.22e-05	0.254
FLECKENSTEIN-011-WS2773E-TTOF	WS2773E	WS2773E	Fleckenstein_011_3238_2113_07 (F003757)	fdoH formate dehydrogenase-O, Fe-S subunit 4654362:4655264 reverse MW:33100	WS_2773E_04459	WS_2773E_20130727.fasta	33099.8	1	20	24	74	0.000764	0.67
FLECKENSTEIN-011-WS2773E-TTOF	WS2773E	WS2773E	Fleckenstein_011_3238_2113_07 (F003757)	WS_2773E_02604 hybrid sensory kinase in two-component regulatory system with RcsB and YojN 2734973:2737822 reverse MW:106489	WS_2773E_02604	WS_2773E_20130727.fasta	106491	1	7	7	8	8.25e-05	0.116
FLECKENSTEIN-011-WS2773E-TTOF	WS2773E	WS2773E	Fleckenstein_011_3238_2113_07 (F003757)	rcsB transcriptional regulator RcsB 2734123:2734773 forward MW:23670	WS_2773E_02603	WS_2773E_20130727.fasta	23672.3	1	6	6	7	7.22e-05	0.375
FLECKENSTEIN-011-WS2773E-TTOF	WS2773E	WS2773E	Fleckenstein_011_3238_2113_07 (F003757)	WS_2773E_02602 phosphotransfer intermediate protein in two-component regulatory system with RcsBC 2731434:2734106 forward MW:100335	WS_2773E_02602	WS_2773E_20130727.fasta	100338	1	15	16	24	0.000248	0.27
FLECKENSTEIN-011-WS2773E-TTOF	WS2773E	WS2773E	Fleckenstein_011_3238_2113_07 (F003757)	ompC outer membrane protein 1b (Ib;c) 2729592:2730695 reverse MW:40449	WS_2773E_02601	WS_2773E_20130727.fasta	40450.1	1	34	51	2369	0.0244	0.935
FLECKENSTEIN-011-WS2773E-TTOF	WS2773E	WS2773E	Fleckenstein_011_3238_2113_07 (F003757)	WS_2773E_02600 thiamine biosynthesis lipoprotein ApbE 2728425:2729480 reverse MW:38592	WS_2773E_02600	WS_2773E_20130727.fasta	38592.2	1	2	2	3	3.1e-05	0.094
FLECKENSTEIN-011-WS2773E-TTOF	WS2773E	WS2773E	Fleckenstein_011_3238_2113_07 (F003757)	pyrD dihydro-orotate dehydrogenase 873463:874473 forward MW:36775	WS_2773E_00845	WS_2773E_20130727.fasta	36776.2	1	14	16	30	0.00031	0.527
FLECKENSTEIN-011-WS2773E-TTOF	WS2773E	WS2773E	Fleckenstein_011_3238_2113_07 (F003757)	typA gtp-binding protein typa/bipa 4629356:4631179 forward MW:67324	WS_2773E_04432	WS_2773E_20130727.fasta	67323.9	0.95	1	1	1	1.03e-05	0.0198
FLECKENSTEIN-011-WS2773E-TTOF	WS2773E	WS2773E	Fleckenstein_011_3238_2113_07 (F003757)	glnA glutamine synthetase 4627574:4628983 reverse MW:51846	WS_2773E_04431	WS_2773E_20130727.fasta	51846.7	1	2	2	2	2.06e-05	0.0469
FLECKENSTEIN-011-WS2773E-TTOF	WS2773E	WS2773E	Fleckenstein_011_3238_2113_07 (F003757)	b0955 putative ATP-dependent protease 885234:886994 reverse MW:65787	WS_2773E_00855	WS_2773E_20130727.fasta	65787.4	1	8	8	8	8.25e-05	0.183
FLECKENSTEIN-011-WS2773E-TTOF	WS2773E	WS2773E	Fleckenstein_011_3238_2113_07 (F003757)	yihI hypothetical protein 4622302:4622811 forward MW:19059	WS_2773E_04425	WS_2773E_20130727.fasta	19060	0.95	1	1	1	1.03e-05	0.0592
FLECKENSTEIN-011-WS2773E-TTOF	WS2773E	WS2773E	Fleckenstein_011_3238_2113_07 (F003757)	yahO periplasmic protein, function unknown, YhcN family 129631:129906 forward MW:9895	WS_2773E_00134	WS_2773E_20130727.fasta	9895.8	0.999	2	2	2	2.06e-05	0.308
FLECKENSTEIN-011-WS2773E-TTOF	WS2773E	WS2773E	Fleckenstein_011_3238_2113_07 (F003757)	yahK putative oxidoreductase 126031:127080 forward MW:37936	WS_2773E_00130	WS_2773E_20130727.fasta	37935.6	1	3	3	3	3.1e-05	0.112
FLECKENSTEIN-011-WS2773E-TTOF	WS2773E	WS2773E	Fleckenstein_011_3238_2113_07 (F003757)	aspC aspartate aminotransferase 853048:854238 reverse MW:43573	WS_2773E_00828	WS_2773E_20130727.fasta	43574.1	0.978	1	1	1	1.03e-05	0.0278
FLECKENSTEIN-011-WS2773E-TTOF	WS2773E	WS2773E	Fleckenstein_011_3238_2113_07 (F003757)	hemG protoporphyrinogen oxidase 4605465:4606010 forward MW:21224	WS_2773E_04409	WS_2773E_20130727.fasta	21224.7	1	3	3	5	5.16e-05	0.193
FLECKENSTEIN-011-WS2773E-TTOF	WS2773E	WS2773E	Fleckenstein_011_3238_2113_07 (F003757)	ubiD 3-octaprenyl-4-hydroxybenzoate carboxy-lyase; ec=4.1.1.-; altname: full=polyprenyl p-hydroxybenzoate decarboxylase 4596034:4597527 forward MW:55604	WS_2773E_04402	WS_2773E_20130727.fasta	55604.8	1	3	3	3	3.1e-05	0.0966
FLECKENSTEIN-011-WS2773E-TTOF	WS2773E	WS2773E	Fleckenstein_011_3238_2113_07 (F003757)	glgA glycogen synthase 4050139:4051572 reverse MW:52823	WS_2773E_03884	WS_2773E_20130727.fasta	52823.5	1	14	14	30	0.00031	0.358
FLECKENSTEIN-011-WS2773E-TTOF	WS2773E	WS2773E	Fleckenstein_011_3238_2113_07 (F003757)	glpD glycerol-3-phosphate dehydrogenase 4042378:4043883 forward MW:56721	WS_2773E_03878	WS_2773E_20130727.fasta	56722.4	1	20	20	39	0.000402	0.497
FLECKENSTEIN-011-WS2773E-TTOF	WS2773E	WS2773E	Fleckenstein_011_3238_2113_07 (F003757)	WS_2773E_00109 hypothetical protein 98254:98949 forward MW:25136	WS_2773E_00109	WS_2773E_20130727.fasta	25136.7	1	3	3	4	4.13e-05	0.108
FLECKENSTEIN-011-WS2773E-TTOF	WS2773E	WS2773E	Fleckenstein_011_3238_2113_07 (F003757)	WS_2773E_00107 putative oxidoreductase 96104:96823 forward MW:26058	WS_2773E_00107	WS_2773E_20130727.fasta	26058.4	0.95	1	1	1	1.03e-05	0.0418
FLECKENSTEIN-011-WS2773E-TTOF	WS2773E	WS2773E	Fleckenstein_011_3238_2113_07 (F003757)	malP maltodextrin phosphorylase 4030444:4032837 reverse MW:90523	WS_2773E_03870	WS_2773E_20130727.fasta	90524.4	1	2	2	3	3.1e-05	0.0389
FLECKENSTEIN-011-WS2773E-TTOF	WS2773E	WS2773E	Fleckenstein_011_3238_2113_07 (F003757)	ygdR hypothetical protein 3394252:3394470 forward MW:7876	WS_2773E_03240	WS_2773E_20130727.fasta	7877	0.95	1	1	3	3.1e-05	0.556
FLECKENSTEIN-011-WS2773E-TTOF	WS2773E	WS2773E	Fleckenstein_011_3238_2113_07 (F003757)	ompR response regulator (sensor, EnvZ) affecting transcription of ompC and ompF 4016313:4017032 reverse MW:27354	WS_2773E_03858	WS_2773E_20130727.fasta	27354.5	1	3	3	3	3.1e-05	0.159
FLECKENSTEIN-011-WS2773E-TTOF	WS2773E	WS2773E	Fleckenstein_011_3238_2113_07 (F003757)	envZ protein histidine kinase/phosphatase sensor for OmpR, modulates expression of ompF and ompC 4014964:4016316 reverse MW:50334	WS_2773E_03857	WS_2773E_20130727.fasta	50335.1	0.952	1	1	3	3.1e-05	0.0378
FLECKENSTEIN-011-WS2773E-TTOF	WS2773E	WS2773E	Fleckenstein_011_3238_2113_07 (F003757)	yhgE putative inner membrane protein 4011163:4012887 reverse MW:64753	WS_2773E_03855	WS_2773E_20130727.fasta	64755.6	0.999	1	1	2	2.06e-05	0.0209
FLECKENSTEIN-011-WS2773E-TTOF	WS2773E	WS2773E	Fleckenstein_011_3238_2113_07 (F003757)	yrfF putative inner membrane protein 4006917:4009052 forward MW:79486	WS_2773E_03851	WS_2773E_20130727.fasta	79488.9	1	10	10	16	0.000165	0.152
FLECKENSTEIN-011-WS2773E-TTOF	WS2773E	WS2773E	Fleckenstein_011_3238_2113_07 (F003757)	mrcA penicillin-binding protein 1a 4003320:4005872 forward MW:93575	WS_2773E_03849	WS_2773E_20130727.fasta	93574.8	1	19	20	43	0.000444	0.315
FLECKENSTEIN-011-WS2773E-TTOF	WS2773E	WS2773E	Fleckenstein_011_3238_2113_07 (F003757)	WS_2773E_03841 cell division protein DamX 3996469:3997755 reverse MW:46031	WS_2773E_03841	WS_2773E_20130727.fasta	46031.4	1	22	27	81	0.000836	0.528
FLECKENSTEIN-011-WS2773E-TTOF	WS2773E	WS2773E	Fleckenstein_011_3238_2113_07 (F003757)	WS_2773E_01399 putative acetyltransferase 1421900:1422709 forward MW:31072	WS_2773E_01399	WS_2773E_20130727.fasta	31074	1	3	4	4	4.13e-05	0.16
FLECKENSTEIN-011-WS2773E-TTOF	WS2773E	WS2773E	Fleckenstein_011_3238_2113_07 (F003757)	ydcL lipoprotein 1406296:1406964 forward MW:24427	WS_2773E_01382	WS_2773E_20130727.fasta	24427.3	1	14	17	61	0.000629	0.788
FLECKENSTEIN-011-WS2773E-TTOF	WS2773E	WS2773E	Fleckenstein_011_3238_2113_07 (F003757)	trg methyl-accepting chemotaxis protein III, ribose sensor receptor 1396308:1397948 forward MW:58926	WS_2773E_01373	WS_2773E_20130727.fasta	58926.3	1	6	6	6	6.19e-05	0.156
FLECKENSTEIN-011-WS2773E-TTOF	WS2773E	WS2773E	Fleckenstein_011_3238_2113_07 (F003757)	ppiA peptidyl-prolyl cis-trans isomerase A (rotamase A) 3972194:3972766 reverse MW:20431	WS_2773E_03817	WS_2773E_20130727.fasta	20431.3	1	3	3	3	3.1e-05	0.263
FLECKENSTEIN-011-WS2773E-TTOF	WS2773E	WS2773E	Fleckenstein_011_3238_2113_07 (F003757)	crp cyclic AMP receptor protein 3966589:3967221 forward MW:23640	WS_2773E_03811	WS_2773E_20130727.fasta	23640.9	1	3	3	3	3.1e-05	0.157
FLECKENSTEIN-011-WS2773E-TTOF	WS2773E	WS2773E	Fleckenstein_011_3238_2113_07 (F003757)	fkpA FKBP-type peptidyl-prolyl cis-trans isomerase (rotamase) 3957076:3957888 reverse MW:28912	WS_2773E_03800	WS_2773E_20130727.fasta	28913.1	1	2	2	2	2.06e-05	0.0926
FLECKENSTEIN-011-WS2773E-TTOF	WS2773E	WS2773E	Fleckenstein_011_3238_2113_07 (F003757)	sdaC putative serine transporter 3346074:3347363 forward MW:46907	WS_2773E_03199	WS_2773E_20130727.fasta	46909	0.95	1	1	2	2.06e-05	0.028
FLECKENSTEIN-011-WS2773E-TTOF	WS2773E	WS2773E	Fleckenstein_011_3238_2113_07 (F003757)	ycaC hypothetical protein 813460:814086 reverse MW:23088	WS_2773E_00797	WS_2773E_20130727.fasta	23088.8	0.996	1	1	2	2.06e-05	0.0529
FLECKENSTEIN-011-WS2773E-TTOF	WS2773E	WS2773E	Fleckenstein_011_3238_2113_07 (F003757)	barA hybrid sensory histidine kinase, in two-component regulatory system with UvrY 3332902:3335658 forward MW:102454	WS_2773E_03189	WS_2773E_20130727.fasta	102457	1	3	3	3	3.1e-05	0.0414
FLECKENSTEIN-011-WS2773E-TTOF	WS2773E	WS2773E	Fleckenstein_011_3238_2113_07 (F003757)	ynbE putative lipoprotein 1358454:1358639 forward MW:6826	WS_2773E_01340	WS_2773E_20130727.fasta	6826.6	1	2	2	2	2.06e-05	0.213
FLECKENSTEIN-011-WS2773E-TTOF	WS2773E	WS2773E	Fleckenstein_011_3238_2113_07 (F003757)	eno enolase 3324488:3325786 reverse MW:45655	WS_2773E_03182	WS_2773E_20130727.fasta	45656.7	1	18	20	49	0.000506	0.609
FLECKENSTEIN-011-WS2773E-TTOF	WS2773E	WS2773E	Fleckenstein_011_3238_2113_07 (F003757)	WS_2773E_01339 hypothetical protein 1355818:1358457 forward MW:96924	WS_2773E_01339	WS_2773E_20130727.fasta	96925.8	1	7	7	9	9.29e-05	0.106
FLECKENSTEIN-011-WS2773E-TTOF	WS2773E	WS2773E	Fleckenstein_011_3238_2113_07 (F003757)	hslJ heat shock protein hslJ 1354088:1354510 reverse MW:15179	WS_2773E_01337	WS_2773E_20130727.fasta	15180.1	1	6	6	16	0.000165	0.6
FLECKENSTEIN-011-WS2773E-TTOF	WS2773E	WS2773E	Fleckenstein_011_3238_2113_07 (F003757)	WS_2773E_01336 putative cytoplasmic protein 1353825:1354091 forward MW:8696	WS_2773E_01336	WS_2773E_20130727.fasta	8695.9	0.95	1	1	1	1.03e-05	0.17
FLECKENSTEIN-011-WS2773E-TTOF	WS2773E	WS2773E	Fleckenstein_011_3238_2113_07 (F003757)	ynaF putative filament protein 1347952:1348386 reverse MW:15976	WS_2773E_01333	WS_2773E_20130727.fasta	15976.9	1	6	7	12	0.000124	0.375
FLECKENSTEIN-011-WS2773E-TTOF	WS2773E	WS2773E	Fleckenstein_011_3238_2113_07 (F003757)	ydaN putative Zn(II) transporter 1343878:1344861 forward MW:36580	WS_2773E_01329	WS_2773E_20130727.fasta	36580.7	1	4	5	8	8.25e-05	0.171
FLECKENSTEIN-011-WS2773E-TTOF	WS2773E	WS2773E	Fleckenstein_011_3238_2113_07 (F003757)	uspE stress-induced protein 1333500:1334450 reverse MW:35707	WS_2773E_01320	WS_2773E_20130727.fasta	35706.8	1	7	8	17	0.000175	0.377
FLECKENSTEIN-011-WS2773E-TTOF	WS2773E	WS2773E	Fleckenstein_011_3238_2113_07 (F003757)	yeeR putative membrane protein 2087805:2090321 forward MW:91441	WS_2773E_02027	WS_2773E_20130727.fasta	91443.7	1	7	7	9	9.29e-05	0.0895
FLECKENSTEIN-011-WS2773E-TTOF	WS2773E	WS2773E	Fleckenstein_011_3238_2113_07 (F003757)	tpx thiol peroxidase 1323769:1324275 reverse MW:17835	WS_2773E_01310	WS_2773E_20130727.fasta	17835.2	0.995	1	1	1	1.03e-05	0.107
FLECKENSTEIN-011-WS2773E-TTOF	WS2773E	WS2773E	Fleckenstein_011_3238_2113_07 (F003757)	ftsB cell division protein 3290367:3290678 reverse MW:11622	WS_2773E_03150	WS_2773E_20130727.fasta	11622.6	0.999	2	2	2	2.06e-05	0.291
FLECKENSTEIN-011-WS2773E-TTOF	WS2773E	WS2773E	Fleckenstein_011_3238_2113_07 (F003757)	secD SecYEG protein translocase auxillary subunit 208282:210096 forward MW:65168	WS_2773E_00205	WS_2773E_20130727.fasta	65169.6	1	25	28	91	0.000939	0.43
FLECKENSTEIN-011-WS2773E-TTOF	WS2773E	WS2773E	Fleckenstein_011_3238_2113_07 (F003757)	dmsB anaerobic dimethyl sulfoxide reductase subunit B 811942:812559 forward MW:22869	WS_2773E_00795	WS_2773E_20130727.fasta	22868.6	1	13	16	43	0.000444	0.585
FLECKENSTEIN-011-WS2773E-TTOF	WS2773E	WS2773E	Fleckenstein_011_3238_2113_07 (F003757)	dmsA anaerobic dimethyl sulfoxide reductase subunit A 809487:811931 forward MW:90406	WS_2773E_00794	WS_2773E_20130727.fasta	90407.8	1	39	49	144	0.00149	0.547
FLECKENSTEIN-011-WS2773E-TTOF	WS2773E	WS2773E	Fleckenstein_011_3238_2113_07 (F003757)	trkA transport of potassium 3931446:3932822 forward MW:50368	WS_2773E_03755	WS_2773E_20130727.fasta	50368.3	1	4	4	7	7.22e-05	0.162
FLECKENSTEIN-011-WS2773E-TTOF	WS2773E	WS2773E	Fleckenstein_011_3238_2113_07 (F003757)	WS_2773E_01308 hypothetical protein 1320975:1322036 forward MW:39361	WS_2773E_01308	WS_2773E_20130727.fasta	39361.9	1	5	6	13	0.000134	0.19
FLECKENSTEIN-011-WS2773E-TTOF	WS2773E	WS2773E	Fleckenstein_011_3238_2113_07 (F003757)	nlpD lipoprotein NlpD 3285472:3286611 reverse MW:40119	WS_2773E_03144	WS_2773E_20130727.fasta	40118.7	1	10	11	24	0.000248	0.303
FLECKENSTEIN-011-WS2773E-TTOF	WS2773E	WS2773E	Fleckenstein_011_3238_2113_07 (F003757)	rpoS RNA polymerase, sigma S (sigma38) factor; synthesis of many growth phase related proteins 3284417:3285409 reverse MW:37973	WS_2773E_03143	WS_2773E_20130727.fasta	37974.1	1	3	3	6	6.19e-05	0.148
FLECKENSTEIN-011-WS2773E-TTOF	WS2773E	WS2773E	Fleckenstein_011_3238_2113_07 (F003757)	cydD cysteine/glutathione ABC transporter membrane/ATP-binding component 797572:799338 reverse MW:65043	WS_2773E_00787	WS_2773E_20130727.fasta	65044.6	1	7	7	14	0.000144	0.167
FLECKENSTEIN-011-WS2773E-TTOF	WS2773E	WS2773E	Fleckenstein_011_3238_2113_07 (F003757)	cydC ATP-binding component of cytochrome-related transport 795850:797571 reverse MW:62878	WS_2773E_00786	WS_2773E_20130727.fasta	62879.8	1	6	6	6	6.19e-05	0.134
FLECKENSTEIN-011-WS2773E-TTOF	WS2773E	WS2773E	Fleckenstein_011_3238_2113_07 (F003757)	infA protein chain initiation factor IF-1 794601:794819 reverse MW:8249	WS_2773E_00784	WS_2773E_20130727.fasta	8249.7	0.95	1	1	2	2.06e-05	0.167
FLECKENSTEIN-011-WS2773E-TTOF	WS2773E	WS2773E	Fleckenstein_011_3238_2113_07 (F003757)	clpA ATP-binding component of serine protease 791511:793787 forward MW:84208	WS_2773E_00782	WS_2773E_20130727.fasta	84208.3	1	9	9	12	0.000124	0.206
FLECKENSTEIN-011-WS2773E-TTOF	WS2773E	WS2773E	Fleckenstein_011_3238_2113_07 (F003757)	mutS DNA mismatch repair protein MutS 3272057:3274624 forward MW:95577	WS_2773E_03131	WS_2773E_20130727.fasta	95579.9	0.95	1	1	1	1.03e-05	0.0187
FLECKENSTEIN-011-WS2773E-TTOF	WS2773E	WS2773E	Fleckenstein_011_3238_2113_07 (F003757)	WS_2773E_00779 macrolide transporter ATP-binding /permease protein 788594:790540 forward MW:70587	WS_2773E_00779	WS_2773E_20130727.fasta	70586.8	1	3	3	3	3.1e-05	0.0432
FLECKENSTEIN-011-WS2773E-TTOF	WS2773E	WS2773E	Fleckenstein_011_3238_2113_07 (F003757)	WS_2773E_00778 macrolide transporter subunit MacA 787482:788597 forward MW:40654	WS_2773E_00778	WS_2773E_20130727.fasta	40654.1	1	7	8	15	0.000155	0.248
FLECKENSTEIN-011-WS2773E-TTOF	WS2773E	WS2773E	Fleckenstein_011_3238_2113_07 (F003757)	WS_2773E_00771 pyruvate dehydrogenase 777616:779334 reverse MW:61984	WS_2773E_00771	WS_2773E_20130727.fasta	61983.9	1	7	7	11	0.000113	0.184
FLECKENSTEIN-011-WS2773E-TTOF	WS2773E	WS2773E	Fleckenstein_011_3238_2113_07 (F003757)	WS_2773E_03128 hypothetical protein 3269093:3269767 reverse MW:26174	WS_2773E_03128	WS_2773E_20130727.fasta	26175.6	1	2	2	2	2.06e-05	0.0804
FLECKENSTEIN-011-WS2773E-TTOF	WS2773E	WS2773E	Fleckenstein_011_3238_2113_07 (F003757)	ybjT putative dTDP-glucose enzyme 775137:776567 reverse MW:53675	WS_2773E_00769	WS_2773E_20130727.fasta	53676.1	1	2	2	2	2.06e-05	0.0441
FLECKENSTEIN-011-WS2773E-TTOF	WS2773E	WS2773E	Fleckenstein_011_3238_2113_07 (F003757)	yajG putative lipoprotein 236463:237041 reverse MW:20950	WS_2773E_00234	WS_2773E_20130727.fasta	20950.4	1	7	9	29	0.000299	0.427
FLECKENSTEIN-011-WS2773E-TTOF	WS2773E	WS2773E	Fleckenstein_011_3238_2113_07 (F003757)	b0867 putative regulator 773198:774028 forward MW:31024	WS_2773E_00767	WS_2773E_20130727.fasta	31025	1	6	6	11	0.000113	0.333
FLECKENSTEIN-011-WS2773E-TTOF	WS2773E	WS2773E	Fleckenstein_011_3238_2113_07 (F003757)	ybjQ hypothetical protein 772878:773201 forward MW:11437	WS_2773E_00766	WS_2773E_20130727.fasta	11437	1	4	5	13	0.000134	0.252
FLECKENSTEIN-011-WS2773E-TTOF	WS2773E	WS2773E	Fleckenstein_011_3238_2113_07 (F003757)	ybjP lipoprotein 772237:772752 reverse MW:18991	WS_2773E_00765	WS_2773E_20130727.fasta	18991.8	1	14	21	98	0.00101	0.807
FLECKENSTEIN-011-WS2773E-TTOF	WS2773E	WS2773E	Fleckenstein_011_3238_2113_07 (F003757)	artP arginine transport ATP-binding protein ArtP 771291:772019 reverse MW:27022	WS_2773E_00764	WS_2773E_20130727.fasta	27022.5	1	3	3	7	7.22e-05	0.231
FLECKENSTEIN-011-WS2773E-TTOF	WS2773E	WS2773E	Fleckenstein_011_3238_2113_07 (F003757)	artI arginine 3rd transport system periplasmic binding protein 770542:771273 reverse MW:26929	WS_2773E_00763	WS_2773E_20130727.fasta	26930.1	1	2	2	3	3.1e-05	0.0658
FLECKENSTEIN-011-WS2773E-TTOF	WS2773E	WS2773E	Fleckenstein_011_3238_2113_07 (F003757)	artQ arginine 3rd transport system permease protein 769819:770535 reverse MW:26217	WS_2773E_00762	WS_2773E_20130727.fasta	26218.2	1	2	2	2	2.06e-05	0.105
FLECKENSTEIN-011-WS2773E-TTOF	WS2773E	WS2773E	Fleckenstein_011_3238_2113_07 (F003757)	artM arginine 3rd transport system permease protein 769151:769819 reverse MW:24914	WS_2773E_00761	WS_2773E_20130727.fasta	24915.5	0.95	1	1	2	2.06e-05	0.0541
FLECKENSTEIN-011-WS2773E-TTOF	WS2773E	WS2773E	Fleckenstein_011_3238_2113_07 (F003757)	WS_2773E_03114 hypothetical protein 3255062:3256708 forward MW:62955	WS_2773E_03114	WS_2773E_20130727.fasta	62959.5	0.973	1	1	1	1.03e-05	0.0128
FLECKENSTEIN-011-WS2773E-TTOF	WS2773E	WS2773E	Fleckenstein_011_3238_2113_07 (F003757)	hypE carbamoyl dehydratase, hydrogenases 1,2,3 maturation protein 3250912:3251922 forward MW:35046	WS_2773E_03110	WS_2773E_20130727.fasta	35046.7	1	2	2	2	2.06e-05	0.0685
FLECKENSTEIN-011-WS2773E-TTOF	WS2773E	WS2773E	Fleckenstein_011_3238_2113_07 (F003757)	napG ferredoxin-type protein: electron transfer 2718077:2718772 reverse MW:24924	WS_2773E_02590	WS_2773E_20130727.fasta	24924.5	1	2	2	3	3.1e-05	0.139
FLECKENSTEIN-011-WS2773E-TTOF	WS2773E	WS2773E	Fleckenstein_011_3238_2113_07 (F003757)	b0847 putative transport protein 756441:758126 reverse MW:60320	WS_2773E_00747	WS_2773E_20130727.fasta	60321.6	1	3	3	3	3.1e-05	0.082
FLECKENSTEIN-011-WS2773E-TTOF	WS2773E	WS2773E	Fleckenstein_011_3238_2113_07 (F003757)	napC cytochrome c-type protein 2716169:2716771 reverse MW:23100	WS_2773E_02587	WS_2773E_20130727.fasta	23100.5	1	2	2	5	5.16e-05	0.105
FLECKENSTEIN-011-WS2773E-TTOF	WS2773E	WS2773E	Fleckenstein_011_3238_2113_07 (F003757)	ccmA ATP binding protein of heme exporter A 2715533:2716150 reverse MW:22865	WS_2773E_02586	WS_2773E_20130727.fasta	22865.4	0.95	1	1	1	1.03e-05	0.117
FLECKENSTEIN-011-WS2773E-TTOF	WS2773E	WS2773E	Fleckenstein_011_3238_2113_07 (F003757)	ccmD heme exporter protein C 2713889:2714098 reverse MW:7745	WS_2773E_02583	WS_2773E_20130727.fasta	7744.7	0.95	1	1	2	2.06e-05	0.145
FLECKENSTEIN-011-WS2773E-TTOF	WS2773E	WS2773E	Fleckenstein_011_3238_2113_07 (F003757)	ccmE cytochrome c biogenesis, possible subunit of a heme lyase 2713413:2713892 reverse MW:17698	WS_2773E_02582	WS_2773E_20130727.fasta	17698.5	1	2	2	3	3.1e-05	0.126
FLECKENSTEIN-011-WS2773E-TTOF	WS2773E	WS2773E	Fleckenstein_011_3238_2113_07 (F003757)	ccmF heme lyase, CcmF subunit 2711473:2713416 reverse MW:71390	WS_2773E_02581	WS_2773E_20130727.fasta	71392	0.99	1	1	3	3.1e-05	0.0155
FLECKENSTEIN-011-WS2773E-TTOF	WS2773E	WS2773E	Fleckenstein_011_3238_2113_07 (F003757)	dsbE disulfide oxidoreductase (in biogenesis of cytochrome c? 2710919:2711476 reverse MW:20809	WS_2773E_02580	WS_2773E_20130727.fasta	20810	1	4	4	12	0.000124	0.2
FLECKENSTEIN-011-WS2773E-TTOF	WS2773E	WS2773E	Fleckenstein_011_3238_2113_07 (F003757)	rpsC 30S ribosomal subunit protein S3 3944110:3944811 reverse MW:25983	WS_2773E_03780	WS_2773E_20130727.fasta	25983.5	1	5	5	6	6.19e-05	0.3
FLECKENSTEIN-011-WS2773E-TTOF	WS2773E	WS2773E	Fleckenstein_011_3238_2113_07 (F003757)	ccmH putative subunit of heme lyase 2709870:2710922 reverse MW:39047	WS_2773E_02579	WS_2773E_20130727.fasta	39047.6	1	8	8	9	9.29e-05	0.291
FLECKENSTEIN-011-WS2773E-TTOF	WS2773E	WS2773E	Fleckenstein_011_3238_2113_07 (F003757)	WS_2773E_04529 sulfatase 4727967:4729700 reverse MW:66616	WS_2773E_04529	WS_2773E_20130727.fasta	66618.7	1	19	20	42	0.000433	0.4
FLECKENSTEIN-011-WS2773E-TTOF	WS2773E	WS2773E	Fleckenstein_011_3238_2113_07 (F003757)	WS_2773E_02575 putative hydrolase, inner membrane 2704262:2706022 forward MW:67282	WS_2773E_02575	WS_2773E_20130727.fasta	67284.6	1	5	5	6	6.19e-05	0.145
FLECKENSTEIN-011-WS2773E-TTOF	WS2773E	WS2773E	Fleckenstein_011_3238_2113_07 (F003757)	rplY 50S ribosomal subunit protein L25 2702404:2702688 forward MW:10693	WS_2773E_02572	WS_2773E_20130727.fasta	10693.6	1	4	4	11	0.000113	0.489
FLECKENSTEIN-011-WS2773E-TTOF	WS2773E	WS2773E	Fleckenstein_011_3238_2113_07 (F003757)	ybaB hypothetical protein 276950:277279 forward MW:12015	WS_2773E_00270	WS_2773E_20130727.fasta	12014.9	1	2	3	8	8.25e-05	0.358
FLECKENSTEIN-011-WS2773E-TTOF	WS2773E	WS2773E	Fleckenstein_011_3238_2113_07 (F003757)	WS_2773E_02567 microcin C ABC transporter ATP-binding protein YejF 2696187:2697776 forward MW:58684	WS_2773E_02567	WS_2773E_20130727.fasta	58683.7	1	8	8	11	0.000113	0.223
FLECKENSTEIN-011-WS2773E-TTOF	WS2773E	WS2773E	Fleckenstein_011_3238_2113_07 (F003757)	WS_2773E_02564 oligopeptide transporter subunit 2692251:2694065 forward MW:69782	WS_2773E_02564	WS_2773E_20130727.fasta	69785.2	0.95	1	1	1	1.03e-05	0.0166
FLECKENSTEIN-011-WS2773E-TTOF	WS2773E	WS2773E	Fleckenstein_011_3238_2113_07 (F003757)	fadJ multifunctional fatty acid oxidation complex subunit alpha 2859172:2861316 reverse MW:77011	WS_2773E_02714	WS_2773E_20130727.fasta	77011.9	1	4	4	4	4.13e-05	0.0798
FLECKENSTEIN-011-WS2773E-TTOF	WS2773E	WS2773E	Fleckenstein_011_3238_2113_07 (F003757)	fruB putative Mannitol/fructose-specific phosphotransferase system, IIA domain protein 2682252:2683382 reverse MW:39747	WS_2773E_02555	WS_2773E_20130727.fasta	39747.5	1	10	11	20	0.000206	0.431
FLECKENSTEIN-011-WS2773E-TTOF	WS2773E	WS2773E	Fleckenstein_011_3238_2113_07 (F003757)	WS_2773E_02553 PTS system fructose-specific transporter subunits IIBC 2679606:2681297 reverse MW:57549	WS_2773E_02553	WS_2773E_20130727.fasta	57551.4	1	13	15	43	0.000444	0.313
FLECKENSTEIN-011-WS2773E-TTOF	WS2773E	WS2773E	Fleckenstein_011_3238_2113_07 (F003757)	tatA twin arginine translocation protein; sec-independent protein export 4592991:4593260 forward MW:9663	WS_2773E_04397	WS_2773E_20130727.fasta	9663.5	1	3	3	16	0.000165	0.236
FLECKENSTEIN-011-WS2773E-TTOF	WS2773E	WS2773E	Fleckenstein_011_3238_2113_07 (F003757)	ubiB_1 2-octaprenylphenol hydroxylase 4591272:4592912 forward MW:63203	WS_2773E_04396	WS_2773E_20130727.fasta	63205.2	1	6	6	8	8.25e-05	0.126
FLECKENSTEIN-011-WS2773E-TTOF	WS2773E	WS2773E	Fleckenstein_011_3238_2113_07 (F003757)	yigP hypothetical protein 4590670:4591275 forward MW:22152	WS_2773E_04395	WS_2773E_20130727.fasta	22153.1	1	2	2	4	4.13e-05	0.154
FLECKENSTEIN-011-WS2773E-TTOF	WS2773E	WS2773E	Fleckenstein_011_3238_2113_07 (F003757)	ubiE 2-octaprenyl-6-methoxy-1,4-benzoquinone--> 2-octaprenyl-3-methyl-6-methoxy-1,4-benzoquinone 4589901:4590656 forward MW:28073	WS_2773E_04394	WS_2773E_20130727.fasta	28073.8	1	3	3	3	3.1e-05	0.139
FLECKENSTEIN-011-WS2773E-TTOF	WS2773E	WS2773E	Fleckenstein_011_3238_2113_07 (F003757)	WS_2773E_02546 putative kinase 2671637:2672725 forward MW:40099	WS_2773E_02546	WS_2773E_20130727.fasta	40099.7	1	2	2	2	2.06e-05	0.058
FLECKENSTEIN-011-WS2773E-TTOF	WS2773E	WS2773E	Fleckenstein_011_3238_2113_07 (F003757)	pldA outer membrane phospholipase A 4576028:4576897 forward MW:33163	WS_2773E_04382	WS_2773E_20130727.fasta	33163.9	1	11	14	23	0.000237	0.391
FLECKENSTEIN-011-WS2773E-TTOF	WS2773E	WS2773E	Fleckenstein_011_3238_2113_07 (F003757)	yagU hypothetical protein 75035:75649 forward MW:22967	WS_2773E_00092	WS_2773E_20130727.fasta	22967.4	1	3	3	6	6.19e-05	0.127
FLECKENSTEIN-011-WS2773E-TTOF	WS2773E	WS2773E	Fleckenstein_011_3238_2113_07 (F003757)	mglB galactose-binding transport protein 2659287:2660285 reverse MW:35712	WS_2773E_02536	WS_2773E_20130727.fasta	35713.3	1	3	3	4	4.13e-05	0.0904
FLECKENSTEIN-011-WS2773E-TTOF	WS2773E	WS2773E	Fleckenstein_011_3238_2113_07 (F003757)	WS_2773E_02535 galactose/methyl galaxtoside transporter ATP-binding protein 2657706:2659226 reverse MW:56416	WS_2773E_02535	WS_2773E_20130727.fasta	56417.8	1	20	20	41	0.000423	0.504
FLECKENSTEIN-011-WS2773E-TTOF	WS2773E	WS2773E	Fleckenstein_011_3238_2113_07 (F003757)	mglC methyl-galactoside transport and galactose taxis 2656680:2657690 reverse MW:35550	WS_2773E_02534	WS_2773E_20130727.fasta	35551.9	0.95	1	1	2	2.06e-05	0.0387
FLECKENSTEIN-011-WS2773E-TTOF	WS2773E	WS2773E	Fleckenstein_011_3238_2113_07 (F003757)	corA Mg2+ transport, system I 4572592:4573542 forward MW:36590	WS_2773E_04377	WS_2773E_20130727.fasta	36591.4	1	4	4	8	8.25e-05	0.266
FLECKENSTEIN-011-WS2773E-TTOF	WS2773E	WS2773E	Fleckenstein_011_3238_2113_07 (F003757)	yifL putative lipoprotein 4565558:4565761 forward MW:7177	WS_2773E_04370	WS_2773E_20130727.fasta	7177.4	1	2	2	10	0.000103	0.507
FLECKENSTEIN-011-WS2773E-TTOF	WS2773E	WS2773E	Fleckenstein_011_3238_2113_07 (F003757)	hupA DNA-binding protein HU-alpha (HU-2) 4780384:4780656 forward MW:9535	WS_2773E_04577	WS_2773E_20130727.fasta	9535.2	0.95	1	1	4	4.13e-05	0.111
FLECKENSTEIN-011-WS2773E-TTOF	WS2773E	WS2773E	Fleckenstein_011_3238_2113_07 (F003757)	WS_2773E_02520 D-lactate dehydrogenase 2642168:2643883 forward MW:64677	WS_2773E_02520	WS_2773E_20130727.fasta	64678.2	1	29	31	68	0.000702	0.581
FLECKENSTEIN-011-WS2773E-TTOF	WS2773E	WS2773E	Fleckenstein_011_3238_2113_07 (F003757)	WS_2773E_04362 hypothetical protein 4555264:4556457 reverse MW:43243	WS_2773E_04362	WS_2773E_20130727.fasta	43244	1	27	29	86	0.000887	0.695
FLECKENSTEIN-011-WS2773E-TTOF	WS2773E	WS2773E	Fleckenstein_011_3238_2113_07 (F003757)	hemY a late step of protoheme IX synthesis 4554065:4555261 reverse MW:45245	WS_2773E_04361	WS_2773E_20130727.fasta	45246	1	23	26	72	0.000743	0.618
FLECKENSTEIN-011-WS2773E-TTOF	WS2773E	WS2773E	Fleckenstein_011_3238_2113_07 (F003757)	WS_2773E_00073 hypothetical protein 57448:57978 forward MW:19743	WS_2773E_00073	WS_2773E_20130727.fasta	19744.8	1	7	7	19	0.000196	0.534
FLECKENSTEIN-011-WS2773E-TTOF	WS2773E	WS2773E	Fleckenstein_011_3238_2113_07 (F003757)	nupC permease of transport system for 3 nucleosides 2912828:2914030 forward MW:43476	WS_2773E_02759	WS_2773E_20130727.fasta	43477.7	1	3	3	12	0.000124	0.085
FLECKENSTEIN-011-WS2773E-TTOF	WS2773E	WS2773E	Fleckenstein_011_3238_2113_07 (F003757)	wecG putative UDP-N-acetyl-D-mannosaminuronic acid transferase 4548904:4549644 forward MW:27962	WS_2773E_04353	WS_2773E_20130727.fasta	27962.6	1	4	4	5	5.16e-05	0.232
FLECKENSTEIN-011-WS2773E-TTOF	WS2773E	WS2773E	Fleckenstein_011_3238_2113_07 (F003757)	wecF_1 4-alpha-l-fucosyltransferase; ec=2.4.1.- 4546473:4547552 forward MW:40489	WS_2773E_04351	WS_2773E_20130727.fasta	40490.3	0.95	1	1	1	1.03e-05	0.039
FLECKENSTEIN-011-WS2773E-TTOF	WS2773E	WS2773E	Fleckenstein_011_3238_2113_07 (F003757)	eatA_1 secreted serine peptidase EatA 2052626:2054863 reverse MW:80799	WS_2773E_01997	WS_2773E_20130727.fasta	80801.1	1	31	42	154	0.00159	0.399
FLECKENSTEIN-011-WS2773E-TTOF	WS2773E	WS2773E	Fleckenstein_011_3238_2113_07 (F003757)	WS_2773E_04343 lipopolysaccharide biosynthesis protein WzzE 4537979:4539025 forward MW:39445	WS_2773E_04343	WS_2773E_20130727.fasta	39446.6	1	12	15	30	0.00031	0.497
FLECKENSTEIN-011-WS2773E-TTOF	WS2773E	WS2773E	Fleckenstein_011_3238_2113_07 (F003757)	rho hypothetical protein 4535365:4536624 forward MW:47005	WS_2773E_04340	WS_2773E_20130727.fasta	47006.3	1	13	13	19	0.000196	0.422
FLECKENSTEIN-011-WS2773E-TTOF	WS2773E	WS2773E	Fleckenstein_011_3238_2113_07 (F003757)	mdoG glucan biosynthesis protein G 976691:978193 forward MW:56577	WS_2773E_00945	WS_2773E_20130727.fasta	56578.1	1	6	6	8	8.25e-05	0.146
FLECKENSTEIN-011-WS2773E-TTOF	WS2773E	WS2773E	Fleckenstein_011_3238_2113_07 (F003757)	mdoH glucosyltransferase MdoH 978216:980729 forward MW:95757	WS_2773E_00946	WS_2773E_20130727.fasta	95758.8	1	7	8	18	0.000186	0.122
FLECKENSTEIN-011-WS2773E-TTOF	WS2773E	WS2773E	Fleckenstein_011_3238_2113_07 (F003757)	WS_2773E_00050 hypothetical protein 42090:42686 forward MW:22046	WS_2773E_00050	WS_2773E_20130727.fasta	22047.5	1	2	2	2	2.06e-05	0.126
FLECKENSTEIN-011-WS2773E-TTOF	WS2773E	WS2773E	Fleckenstein_011_3238_2113_07 (F003757)	trxA thioredoxin 1 4534709:4535038 forward MW:11806	WS_2773E_04339	WS_2773E_20130727.fasta	11807.4	1	3	3	4	4.13e-05	0.339
FLECKENSTEIN-011-WS2773E-TTOF	WS2773E	WS2773E	Fleckenstein_011_3238_2113_07 (F003757)	rhlB putative ATP-dependent RNA helicase 4533313:4534578 reverse MW:47126	WS_2773E_04338	WS_2773E_20130727.fasta	47127.7	1	8	8	12	0.000124	0.297
FLECKENSTEIN-011-WS2773E-TTOF	WS2773E	WS2773E	Fleckenstein_011_3238_2113_07 (F003757)	WS_2773E_01976 Hypothetical protein 2026547:2027098 forward MW:20138	WS_2773E_01976	WS_2773E_20130727.fasta	20138.7	1	3	3	3	3.1e-05	0.191
FLECKENSTEIN-011-WS2773E-TTOF	WS2773E	WS2773E	Fleckenstein_011_3238_2113_07 (F003757)	WS_2773E_01975 hypothetical protein 2025977:2026531 forward MW:19570	WS_2773E_01975	WS_2773E_20130727.fasta	19570.5	1	2	2	2	2.06e-05	0.114
FLECKENSTEIN-011-WS2773E-TTOF	WS2773E	WS2773E	Fleckenstein_011_3238_2113_07 (F003757)	htrB heat shock protein 982985:983905 reverse MW:35407	WS_2773E_00950	WS_2773E_20130727.fasta	35407.6	1	5	5	8	8.25e-05	0.248
FLECKENSTEIN-011-WS2773E-TTOF	WS2773E	WS2773E	Fleckenstein_011_3238_2113_07 (F003757)	WS_2773E_00036 hypothetical protein 33254:34078 reverse MW:30424	WS_2773E_00036	WS_2773E_20130727.fasta	30425.8	0.95	1	1	1	1.03e-05	0.0511
FLECKENSTEIN-011-WS2773E-TTOF	WS2773E	WS2773E	Fleckenstein_011_3238_2113_07 (F003757)	rbsB D-ribose periplasmic binding protein 4504949:4505839 forward MW:30938	WS_2773E_04311	WS_2773E_20130727.fasta	30938.4	0.95	1	1	1	1.03e-05	0.0574
FLECKENSTEIN-011-WS2773E-TTOF	WS2773E	WS2773E	Fleckenstein_011_3238_2113_07 (F003757)	rpsL 30S ribosomal subunit protein S12 3954647:3955021 reverse MW:13737	WS_2773E_03795	WS_2773E_20130727.fasta	13736.8	1	3	3	7	7.22e-05	0.226
FLECKENSTEIN-011-WS2773E-TTOF	WS2773E	WS2773E	Fleckenstein_011_3238_2113_07 (F003757)	rpsG 30S ribosomal subunit protein S7, initiates assembly 3954080:3954550 reverse MW:17604	WS_2773E_03794	WS_2773E_20130727.fasta	17604.5	1	2	2	4	4.13e-05	0.186
FLECKENSTEIN-011-WS2773E-TTOF	WS2773E	WS2773E	Fleckenstein_011_3238_2113_07 (F003757)	fusA GTP-binding protein chain elongation factor EF-G 3951869:3953983 reverse MW:77582	WS_2773E_03793	WS_2773E_20130727.fasta	77582	1	14	14	20	0.000206	0.276
FLECKENSTEIN-011-WS2773E-TTOF	WS2773E	WS2773E	Fleckenstein_011_3238_2113_07 (F003757)	WS_2773E_03792 elongation factor Tu 3950137:3951798 reverse MW:58377	WS_2773E_03792	WS_2773E_20130727.fasta	60699	1	20	24	49	0.000506	0.448
FLECKENSTEIN-011-WS2773E-TTOF	WS2773E	WS2773E	Fleckenstein_011_3238_2113_07 (F003757)	flgG flagellar biosynthesis, cell-distal portion of basal-body rod 1002017:1002799 forward MW:27744	WS_2773E_00975	WS_2773E_20130727.fasta	27743.5	1	4	4	4	4.13e-05	0.212
FLECKENSTEIN-011-WS2773E-TTOF	WS2773E	WS2773E	Fleckenstein_011_3238_2113_07 (F003757)	kup low affinity potassium transport system 4499987:4501855 forward MW:69323	WS_2773E_04307	WS_2773E_20130727.fasta	69324.6	0.95	1	1	3	3.1e-05	0.0225
FLECKENSTEIN-011-WS2773E-TTOF	WS2773E	WS2773E	Fleckenstein_011_3238_2113_07 (F003757)	WS_2773E_03789 bacterioferritin 3949041:3949517 reverse MW:18352	WS_2773E_03789	WS_2773E_20130727.fasta	18353.2	0.999	1	1	1	1.03e-05	0.114
FLECKENSTEIN-011-WS2773E-TTOF	WS2773E	WS2773E	Fleckenstein_011_3238_2113_07 (F003757)	rpsJ 30S ribosomal subunit protein S10 3947887:3948198 reverse MW:11735	WS_2773E_03787	WS_2773E_20130727.fasta	11735.8	1	6	6	17	0.000175	0.515
FLECKENSTEIN-011-WS2773E-TTOF	WS2773E	WS2773E	Fleckenstein_011_3238_2113_07 (F003757)	rplC 50S ribosomal subunit protein L3 3947225:3947854 reverse MW:22243	WS_2773E_03786	WS_2773E_20130727.fasta	22242.8	1	9	9	16	0.000165	0.445
FLECKENSTEIN-011-WS2773E-TTOF	WS2773E	WS2773E	Fleckenstein_011_3238_2113_07 (F003757)	rplD 50S ribosomal subunit protein L4, regulates expression of S10 operon 3946609:3947214 reverse MW:22086	WS_2773E_03785	WS_2773E_20130727.fasta	22086.6	1	3	3	5	5.16e-05	0.154
FLECKENSTEIN-011-WS2773E-TTOF	WS2773E	WS2773E	Fleckenstein_011_3238_2113_07 (F003757)	rplW 50S ribosomal subunit protein L23 3946310:3946612 reverse MW:11199	WS_2773E_03784	WS_2773E_20130727.fasta	11198.9	0.999	2	2	3	3.1e-05	0.17
FLECKENSTEIN-011-WS2773E-TTOF	WS2773E	WS2773E	Fleckenstein_011_3238_2113_07 (F003757)	rplB 50S ribosomal subunit protein L2 3945471:3946292 reverse MW:29860	WS_2773E_03783	WS_2773E_20130727.fasta	29860.3	1	6	7	9	9.29e-05	0.286
FLECKENSTEIN-011-WS2773E-TTOF	WS2773E	WS2773E	Fleckenstein_011_3238_2113_07 (F003757)	WS_2773E_00014 DNA-damage-inducible protein J 14511:14771 reverse MW:9391	WS_2773E_00014	WS_2773E_20130727.fasta	9392.3	0.996	1	1	1	1.03e-05	0.209
FLECKENSTEIN-011-WS2773E-TTOF	WS2773E	WS2773E	Fleckenstein_011_3238_2113_07 (F003757)	rplV 50S ribosomal subunit protein L22 3944829:3945161 reverse MW:12226	WS_2773E_03781	WS_2773E_20130727.fasta	12226.6	1	3	3	7	7.22e-05	0.391
FLECKENSTEIN-011-WS2773E-TTOF	WS2773E	WS2773E	Fleckenstein_011_3238_2113_07 (F003757)	WS_2773E_01935 heavy metal sensor signal transduction histidine kinase 1970672:1972030 reverse MW:50987	WS_2773E_01935	WS_2773E_20130727.fasta	50989.5	1	2	2	2	2.06e-05	0.0841
FLECKENSTEIN-011-WS2773E-TTOF	WS2773E	WS2773E	Fleckenstein_011_3238_2113_07 (F003757)	rpmC 50S ribosomal subunit protein L29 3943496:3943687 reverse MW:7273	WS_2773E_03778	WS_2773E_20130727.fasta	7273.6	0.999	1	1	1	1.03e-05	0.222
FLECKENSTEIN-011-WS2773E-TTOF	WS2773E	WS2773E	Fleckenstein_011_3238_2113_07 (F003757)	WS_2773E_00009 hypothetical protein 9128:11572 reverse MW:89197	WS_2773E_00009	WS_2773E_20130727.fasta	89199.8	1	4	4	6	6.19e-05	0.0872
FLECKENSTEIN-011-WS2773E-TTOF	WS2773E	WS2773E	Fleckenstein_011_3238_2113_07 (F003757)	ivy inhibitor of c-type lysozyme, periplasmic 8639:9085 forward MW:15995	WS_2773E_00008	WS_2773E_20130727.fasta	15995.4	1	5	5	5	5.16e-05	0.372
FLECKENSTEIN-011-WS2773E-TTOF	WS2773E	WS2773E	Fleckenstein_011_3238_2113_07 (F003757)	rplX 50S ribosomal subunit protein L24 3942381:3942695 reverse MW:11316	WS_2773E_03775	WS_2773E_20130727.fasta	11316.3	0.999	2	2	4	4.13e-05	0.192
FLECKENSTEIN-011-WS2773E-TTOF	WS2773E	WS2773E	Fleckenstein_011_3238_2113_07 (F003757)	rplE 50S ribosomal subunit protein L5 3941827:3942366 reverse MW:20301	WS_2773E_03774	WS_2773E_20130727.fasta	20302.7	1	11	12	24	0.000248	0.458
FLECKENSTEIN-011-WS2773E-TTOF	WS2773E	WS2773E	Fleckenstein_011_3238_2113_07 (F003757)	rpsH 30S ribosomal subunit protein S8, and regulator 3941081:3941473 reverse MW:14126	WS_2773E_03772	WS_2773E_20130727.fasta	14126.9	1	3	5	8	8.25e-05	0.223
FLECKENSTEIN-011-WS2773E-TTOF	WS2773E	WS2773E	Fleckenstein_011_3238_2113_07 (F003757)	rplF 50S ribosomal subunit protein L6 3940535:3941068 reverse MW:18904	WS_2773E_03771	WS_2773E_20130727.fasta	18903.5	1	10	10	31	0.00032	0.757
FLECKENSTEIN-011-WS2773E-TTOF	WS2773E	WS2773E	Fleckenstein_011_3238_2113_07 (F003757)	rplR 50S ribosomal subunit protein L18 3940172:3940525 reverse MW:12769	WS_2773E_03770	WS_2773E_20130727.fasta	12769.7	1	4	4	7	7.22e-05	0.256
FLECKENSTEIN-011-WS2773E-TTOF	WS2773E	WS2773E	Fleckenstein_011_3238_2113_07 (F003757)	yedI hypothetical protein 1962464:1963381 reverse MW:32159	WS_2773E_01928	WS_2773E_20130727.fasta	32159.9	0.947	1	1	1	1.03e-05	0.0459
FLECKENSTEIN-011-WS2773E-TTOF	WS2773E	WS2773E	Fleckenstein_011_3238_2113_07 (F003757)	yedQ hypothetical protein 1960338:1962032 reverse MW:64168	WS_2773E_01926	WS_2773E_20130727.fasta	64168.2	1	4	4	5	5.16e-05	0.0957
FLECKENSTEIN-011-WS2773E-TTOF	WS2773E	WS2773E	Fleckenstein_011_3238_2113_07 (F003757)	rpsE 30S ribosomal subunit protein S5 3939654:3940157 reverse MW:17603	WS_2773E_03769	WS_2773E_20130727.fasta	17603	1	11	13	39	0.000402	0.772
FLECKENSTEIN-011-WS2773E-TTOF	WS2773E	WS2773E	Fleckenstein_011_3238_2113_07 (F003757)	rplO 50S ribosomal subunit protein L15 3939033:3939467 reverse MW:14966	WS_2773E_03767	WS_2773E_20130727.fasta	14967	1	5	5	14	0.000144	0.403
FLECKENSTEIN-011-WS2773E-TTOF	WS2773E	WS2773E	Fleckenstein_011_3238_2113_07 (F003757)	rpsK 30S ribosomal subunit protein S11 3936637:3937026 reverse MW:13845	WS_2773E_03763	WS_2773E_20130727.fasta	13845	1	2	2	5	5.16e-05	0.155
FLECKENSTEIN-011-WS2773E-TTOF	WS2773E	WS2773E	Fleckenstein_011_3238_2113_07 (F003757)	rpsD 30S ribosomal subunit protein S4 3935983:3936603 reverse MW:23469	WS_2773E_03762	WS_2773E_20130727.fasta	23469.7	1	7	7	14	0.000144	0.301
FLECKENSTEIN-011-WS2773E-TTOF	WS2773E	WS2773E	Fleckenstein_011_3238_2113_07 (F003757)	rpoA RNA polymerase, alpha subunit 3934968:3935957 reverse MW:36512	WS_2773E_03761	WS_2773E_20130727.fasta	36512.1	1	2	2	3	3.1e-05	0.0699
FLECKENSTEIN-011-WS2773E-TTOF	WS2773E	WS2773E	Fleckenstein_011_3238_2113_07 (F003757)	fliM flagellar biosynthesis, component of motor switch and energizing, enabling rotation and determining its direction 1954101:1955105 forward MW:37863	WS_2773E_01916	WS_2773E_20130727.fasta	37864.2	0.95	1	1	1	1.03e-05	0.0329
FLECKENSTEIN-011-WS2773E-TTOF	WS2773E	WS2773E	Fleckenstein_011_3238_2113_07 (F003757)	mscL mechanosensitive channel 3932952:3933362 forward MW:14957	WS_2773E_03756	WS_2773E_20130727.fasta	14957.5	1	2	3	3	3.1e-05	0.25
FLECKENSTEIN-011-WS2773E-TTOF	WS2773E	WS2773E	Fleckenstein_011_3238_2113_07 (F003757)	fliG flagellar biosynthesis, component of motor switching and energizing, enabling rotation and determining its direction 1948894:1949889 forward MW:36776	WS_2773E_01910	WS_2773E_20130727.fasta	36777.1	1	2	2	3	3.1e-05	0.0544
FLECKENSTEIN-011-WS2773E-TTOF	WS2773E	WS2773E	Fleckenstein_011_3238_2113_07 (F003757)	WS_2773E_01909 flagellar M-ring protein FliF 1947243:1948901 forward MW:60621	WS_2773E_01909	WS_2773E_20130727.fasta	60620.9	1	9	9	13	0.000134	0.17
FLECKENSTEIN-011-WS2773E-TTOF	WS2773E	WS2773E	Fleckenstein_011_3238_2113_07 (F003757)	WS_2773E_01904 putative lipoprotein 1943509:1943922 reverse MW:15001	WS_2773E_01904	WS_2773E_20130727.fasta	15001.5	1	11	12	53	0.000547	0.723
FLECKENSTEIN-011-WS2773E-TTOF	WS2773E	WS2773E	Fleckenstein_011_3238_2113_07 (F003757)	amyA cytoplasmic alpha-amylase 1941988:1943475 forward MW:56562	WS_2773E_01903	WS_2773E_20130727.fasta	56562.7	1	2	2	3	3.1e-05	0.0768
FLECKENSTEIN-011-WS2773E-TTOF	WS2773E	WS2773E	Fleckenstein_011_3238_2113_07 (F003757)	pspB phage shock protein 1304266:1304490 forward MW:8791	WS_2773E_01291	WS_2773E_20130727.fasta	8791.6	1	3	3	7	7.22e-05	0.365
FLECKENSTEIN-011-WS2773E-TTOF	WS2773E	WS2773E	Fleckenstein_011_3238_2113_07 (F003757)	pspA regulatory protein for phage-shock-protein operon 1303544:1304212 forward MW:25493	WS_2773E_01290	WS_2773E_20130727.fasta	25493.9	1	3	3	3	3.1e-05	0.207
FLECKENSTEIN-011-WS2773E-TTOF	WS2773E	WS2773E	Fleckenstein_011_3238_2113_07 (F003757)	WS_2773E_03722 acetyl-CoA carboxylase biotin carboxylase subunit 3900656:3902005 forward MW:49334	WS_2773E_03722	WS_2773E_20130727.fasta	49334.9	1	5	5	8	8.25e-05	0.156
FLECKENSTEIN-011-WS2773E-TTOF	WS2773E	WS2773E	Fleckenstein_011_3238_2113_07 (F003757)	sapD putative ATP-binding protein of peptide transport system 1288101:1289093 reverse MW:37661	WS_2773E_01277	WS_2773E_20130727.fasta	37661.8	1	9	9	14	0.000144	0.388
FLECKENSTEIN-011-WS2773E-TTOF	WS2773E	WS2773E	Fleckenstein_011_3238_2113_07 (F003757)	sapF antimicrobial peptide transport ABC system ATP-binding protein 1287293:1288099 reverse MW:30571	WS_2773E_01276	WS_2773E_20130727.fasta	30571.9	1	3	3	4	4.13e-05	0.246
FLECKENSTEIN-011-WS2773E-TTOF	WS2773E	WS2773E	Fleckenstein_011_3238_2113_07 (F003757)	fabI enoyl-[acyl-carrier-protein] reductase (NADH) 1285714:1286502 reverse MW:27864	WS_2773E_01274	WS_2773E_20130727.fasta	27864.6	1	1	1	1	1.03e-05	0.0992
FLECKENSTEIN-011-WS2773E-TTOF	WS2773E	WS2773E	Fleckenstein_011_3238_2113_07 (F003757)	mreB cell wall structural complex MreBCD, actin-like component MreB 3894783:3895826 reverse MW:36952	WS_2773E_03717	WS_2773E_20130727.fasta	36952.4	1	16	17	35	0.000361	0.499
FLECKENSTEIN-011-WS2773E-TTOF	WS2773E	WS2773E	Fleckenstein_011_3238_2113_07 (F003757)	mreC rod shape-determining protein 3893614:3894717 reverse MW:39560	WS_2773E_03716	WS_2773E_20130727.fasta	39560.6	1	7	7	10	0.000103	0.289
FLECKENSTEIN-011-WS2773E-TTOF	WS2773E	WS2773E	Fleckenstein_011_3238_2113_07 (F003757)	yhdP hypothetical protein 3887197:3890997 reverse MW:139040	WS_2773E_03712	WS_2773E_20130727.fasta	139044	1	14	14	17	0.000175	0.146
FLECKENSTEIN-011-WS2773E-TTOF	WS2773E	WS2773E	Fleckenstein_011_3238_2113_07 (F003757)	osmB osmotically inducible lipoprotein 1278574:1278792 reverse MW:6948	WS_2773E_01268	WS_2773E_20130727.fasta	6948.1	1	2	2	12	0.000124	0.583
FLECKENSTEIN-011-WS2773E-TTOF	WS2773E	WS2773E	Fleckenstein_011_3238_2113_07 (F003757)	yciM putative heat shock protein 1276023:1277192 forward MW:44531	WS_2773E_01265	WS_2773E_20130727.fasta	44532.1	1	3	3	5	5.16e-05	0.0746
FLECKENSTEIN-011-WS2773E-TTOF	WS2773E	WS2773E	Fleckenstein_011_3238_2113_07 (F003757)	yhcQ putative membrane protein 3883213:3884145 reverse MW:34742	WS_2773E_03708	WS_2773E_20130727.fasta	34742.3	0.95	1	1	1	1.03e-05	0.0419
FLECKENSTEIN-011-WS2773E-TTOF	WS2773E	WS2773E	Fleckenstein_011_3238_2113_07 (F003757)	WS_2773E_03703 malate dehydrogenase 3878349:3879287 reverse MW:32310	WS_2773E_03703	WS_2773E_20130727.fasta	32310.3	1	8	8	12	0.000124	0.353
FLECKENSTEIN-011-WS2773E-TTOF	WS2773E	WS2773E	Fleckenstein_011_3238_2113_07 (F003757)	WS_2773E_03702 serine endoprotease 3877219:3878286 forward MW:37611	WS_2773E_03702	WS_2773E_20130727.fasta	37612.1	1	8	8	24	0.000248	0.29
FLECKENSTEIN-011-WS2773E-TTOF	WS2773E	WS2773E	Fleckenstein_011_3238_2113_07 (F003757)	degQ serine endoprotease 3875762:3877129 forward MW:47205	WS_2773E_03701	WS_2773E_20130727.fasta	47207.1	1	5	5	6	6.19e-05	0.112
FLECKENSTEIN-011-WS2773E-TTOF	WS2773E	WS2773E	Fleckenstein_011_3238_2113_07 (F003757)	yhcB hypothetical protein 3875210:3875608 forward MW:14961	WS_2773E_03700	WS_2773E_20130727.fasta	14961.4	1	12	19	44	0.000454	0.75
FLECKENSTEIN-011-WS2773E-TTOF	WS2773E	WS2773E	Fleckenstein_011_3238_2113_07 (F003757)	WS_2773E_03081 PTS system glucitol/sorbitol-specific transporter subunit IIB 3222807:3223766 forward MW:33302	WS_2773E_03081	WS_2773E_20130727.fasta	33302.9	1	2	2	2	2.06e-05	0.0815
FLECKENSTEIN-011-WS2773E-TTOF	WS2773E	WS2773E	Fleckenstein_011_3238_2113_07 (F003757)	WS_2773E_03079 lytic murein transglycosylase B 3220906:3222096 reverse MW:44340	WS_2773E_03079	WS_2773E_20130727.fasta	44340.1	1	6	6	12	0.000124	0.338
FLECKENSTEIN-011-WS2773E-TTOF	WS2773E	WS2773E	Fleckenstein_011_3238_2113_07 (F003757)	recA recombinase A 3219123:3220184 reverse MW:37973	WS_2773E_03077	WS_2773E_20130727.fasta	37974.7	1	10	10	22	0.000227	0.397
FLECKENSTEIN-011-WS2773E-TTOF	WS2773E	WS2773E	Fleckenstein_011_3238_2113_07 (F003757)	alaS alanyl-tRNA synthetase 3215622:3218252 reverse MW:96005	WS_2773E_03075	WS_2773E_20130727.fasta	96005.6	1	5	5	7	7.22e-05	0.0833
FLECKENSTEIN-011-WS2773E-TTOF	WS2773E	WS2773E	Fleckenstein_011_3238_2113_07 (F003757)	csrA carbon storage regulator 3215202:3215387 reverse MW:6856	WS_2773E_03074	WS_2773E_20130727.fasta	6855.6	0.99	1	2	3	3.1e-05	0.197
FLECKENSTEIN-011-WS2773E-TTOF	WS2773E	WS2773E	Fleckenstein_011_3238_2113_07 (F003757)	parM_1 plasmid segregation protein ParM 5199415:5200377 reverse MW:35765	WS_2773E_04990	WS_2773E_20130727.fasta	35766.5	0.95	1	1	2	2.06e-05	0.0406
FLECKENSTEIN-011-WS2773E-TTOF	WS2773E	WS2773E	Fleckenstein_011_3238_2113_07 (F003757)	emrA multidrug resistance protein A 3207808:3208980 forward MW:42722	WS_2773E_03063	WS_2773E_20130727.fasta	42722	1	18	19	34	0.000351	0.533
FLECKENSTEIN-011-WS2773E-TTOF	WS2773E	WS2773E	Fleckenstein_011_3238_2113_07 (F003757)	WS_2773E_04989 plasmid stable inheritance protein 5199062:5199415 reverse MW:13234	WS_2773E_04989	WS_2773E_20130727.fasta	13235	1	2	2	2	2.06e-05	0.179
FLECKENSTEIN-011-WS2773E-TTOF	WS2773E	WS2773E	Fleckenstein_011_3238_2113_07 (F003757)	WS_2773E_03051 hypothetical protein 3196419:3196748 forward MW:11847	WS_2773E_03051	WS_2773E_20130727.fasta	11847.2	1	3	3	6	6.19e-05	0.147
FLECKENSTEIN-011-WS2773E-TTOF	WS2773E	WS2773E	Fleckenstein_011_3238_2113_07 (F003757)	dacC D-alanyl-D-alanine carboxypeptidase; penicillin-binding protein 6 713949:715151 forward MW:43641	WS_2773E_00692	WS_2773E_20130727.fasta	43642.1	1	30	39	130	0.00134	0.803
FLECKENSTEIN-011-WS2773E-TTOF	WS2773E	WS2773E	Fleckenstein_011_3238_2113_07 (F003757)	WS_2773E_01204 serine protease 1217033:1219297 forward MW:82131	WS_2773E_01204	WS_2773E_20130727.fasta	82133.2	0.982	1	1	1	1.03e-05	0.0186
FLECKENSTEIN-011-WS2773E-TTOF	WS2773E	WS2773E	Fleckenstein_011_3238_2113_07 (F003757)	WS_2773E_01203 ATPase 1215904:1217058 forward MW:43089	WS_2773E_01203	WS_2773E_20130727.fasta	43090.9	1	3	3	4	4.13e-05	0.0938
FLECKENSTEIN-011-WS2773E-TTOF	WS2773E	WS2773E	Fleckenstein_011_3238_2113_07 (F003757)	WS_2773E_03047 putative inner membrane protein 3193794:3194318 forward MW:18742	WS_2773E_03047	WS_2773E_20130727.fasta	18742.9	1	5	6	18	0.000186	0.529
FLECKENSTEIN-011-WS2773E-TTOF	WS2773E	WS2773E	Fleckenstein_011_3238_2113_07 (F003757)	WS_2773E_03044 LysM domain/BON superfamily protein 3192611:3193060 reverse MW:16036	WS_2773E_03044	WS_2773E_20130727.fasta	16036.4	1	15	23	544	0.00561	0.886
FLECKENSTEIN-011-WS2773E-TTOF	WS2773E	WS2773E	Fleckenstein_011_3238_2113_07 (F003757)	WS_2773E_04957 hypothetical protein 5170638:5171102 reverse MW:16953	WS_2773E_04957	WS_2773E_20130727.fasta	16953.5	1	5	6	16	0.000165	0.442
FLECKENSTEIN-011-WS2773E-TTOF	WS2773E	WS2773E	Fleckenstein_011_3238_2113_07 (F003757)	WS_2773E_04956 hypothetical protein 5170117:5170620 reverse MW:18022	WS_2773E_04956	WS_2773E_20130727.fasta	18022.6	1	6	8	16	0.000165	0.509
FLECKENSTEIN-011-WS2773E-TTOF	WS2773E	WS2773E	Fleckenstein_011_3238_2113_07 (F003757)	WS_2773E_04955 periplasmic pilus chaperone CS3-1 5169366:5170064 reverse MW:26860	WS_2773E_04955	WS_2773E_20130727.fasta	26862.2	1	6	7	10	0.000103	0.284
FLECKENSTEIN-011-WS2773E-TTOF	WS2773E	WS2773E	Fleckenstein_011_3238_2113_07 (F003757)	smpA small membrane protein A 3173978:3174319 forward MW:12302	WS_2773E_03026	WS_2773E_20130727.fasta	12302	0.953	1	1	1	1.03e-05	0.177
FLECKENSTEIN-011-WS2773E-TTOF	WS2773E	WS2773E	Fleckenstein_011_3238_2113_07 (F003757)	grpE phage lambda replication 3170491:3171081 reverse MW:21741	WS_2773E_03023	WS_2773E_20130727.fasta	21740.9	1	4	4	6	6.19e-05	0.235
FLECKENSTEIN-011-WS2773E-TTOF	WS2773E	WS2773E	Fleckenstein_011_3238_2113_07 (F003757)	yfjD hypothetical protein 3168487:3169728 forward MW:46381	WS_2773E_03021	WS_2773E_20130727.fasta	46382.4	1	3	3	6	6.19e-05	0.0993
FLECKENSTEIN-011-WS2773E-TTOF	WS2773E	WS2773E	Fleckenstein_011_3238_2113_07 (F003757)	ompX outer membrane protein X 681749:682264 forward MW:18602	WS_2773E_00665	WS_2773E_20130727.fasta	18603	1	11	17	625	0.00645	0.684
FLECKENSTEIN-011-WS2773E-TTOF	WS2773E	WS2773E	Fleckenstein_011_3238_2113_07 (F003757)	dps global regulator, starvation conditions 679707:680210 reverse MW:18695	WS_2773E_00663	WS_2773E_20130727.fasta	18696.1	1	16	22	78	0.000805	0.91
FLECKENSTEIN-011-WS2773E-TTOF	WS2773E	WS2773E	Fleckenstein_011_3238_2113_07 (F003757)	glnH periplasmic glutamine-binding protein; permease 678557:679303 reverse MW:27190	WS_2773E_00662	WS_2773E_20130727.fasta	27191.3	1	4	4	6	6.19e-05	0.234
FLECKENSTEIN-011-WS2773E-TTOF	WS2773E	WS2773E	Fleckenstein_011_3238_2113_07 (F003757)	glnQ glutamine ABC transporter ATP-binding protein 677040:677762 reverse MW:26700	WS_2773E_00660	WS_2773E_20130727.fasta	26700.1	1	10	13	42	0.000433	0.492
FLECKENSTEIN-011-WS2773E-TTOF	WS2773E	WS2773E	Fleckenstein_011_3238_2113_07 (F003757)	WS_2773E_04946 fimbrial usher family protein 5156769:5159213 forward MW:90323	WS_2773E_04946	WS_2773E_20130727.fasta	90325.3	1	2	2	2	2.06e-05	0.0221
FLECKENSTEIN-011-WS2773E-TTOF	WS2773E	WS2773E	Fleckenstein_011_3238_2113_07 (F003757)	ffh GTP-binding export factor binds to signal sequence, GTP and RNA 3166102:3167463 reverse MW:49788	WS_2773E_03019	WS_2773E_20130727.fasta	49788.3	1	16	16	22	0.000227	0.481
FLECKENSTEIN-011-WS2773E-TTOF	WS2773E	WS2773E	Fleckenstein_011_3238_2113_07 (F003757)	rpsP 30S ribosomal subunit protein S16 3165717:3165965 reverse MW:9190	WS_2773E_03018	WS_2773E_20130727.fasta	9190.6	1	2	2	3	3.1e-05	0.293
FLECKENSTEIN-011-WS2773E-TTOF	WS2773E	WS2773E	Fleckenstein_011_3238_2113_07 (F003757)	rplS 50S ribosomal subunit protein L19 3163963:3164310 reverse MW:13133	WS_2773E_03015	WS_2773E_20130727.fasta	13133	1	5	5	10	0.000103	0.478
FLECKENSTEIN-011-WS2773E-TTOF	WS2773E	WS2773E	Fleckenstein_011_3238_2113_07 (F003757)	ybiO putative mechanosensitive channel protein 674698:676923 reverse MW:81858	WS_2773E_00659	WS_2773E_20130727.fasta	81861.1	0.95	1	1	2	2.06e-05	0.0229
FLECKENSTEIN-011-WS2773E-TTOF	WS2773E	WS2773E	Fleckenstein_011_3238_2113_07 (F003757)	WS_2773E_00656 catecholate siderophore receptor Fiu 670692:672974 reverse MW:81954	WS_2773E_00656	WS_2773E_20130727.fasta	81955.1	1	8	8	10	0.000103	0.122
FLECKENSTEIN-011-WS2773E-TTOF	WS2773E	WS2773E	Fleckenstein_011_3238_2113_07 (F003757)	mrp antiporter inner membrane protein 2612152:2613261 reverse MW:39938	WS_2773E_02497	WS_2773E_20130727.fasta	39938.4	1	3	3	3	3.1e-05	0.136
FLECKENSTEIN-011-WS2773E-TTOF	WS2773E	WS2773E	Fleckenstein_011_3238_2113_07 (F003757)	ybdG putative transport 375291:376538 reverse MW:46617	WS_2773E_00353	WS_2773E_20130727.fasta	46619.3	1	1	1	1	1.03e-05	0.053
FLECKENSTEIN-011-WS2773E-TTOF	WS2773E	WS2773E	Fleckenstein_011_3238_2113_07 (F003757)	WS_2773E_00646 putative efflux pump membrane fusion protein 660417:661412 reverse MW:36285	WS_2773E_00646	WS_2773E_20130727.fasta	36284.4	1	17	21	50	0.000516	0.692
FLECKENSTEIN-011-WS2773E-TTOF	WS2773E	WS2773E	Fleckenstein_011_3238_2113_07 (F003757)	WS_2773E_00645 fused putative transporter subunits of ABC superfamily: ATP-binding component 658688:660424 reverse MW:63160	WS_2773E_00645	WS_2773E_20130727.fasta	63161.8	1	8	8	12	0.000124	0.183
FLECKENSTEIN-011-WS2773E-TTOF	WS2773E	WS2773E	Fleckenstein_011_3238_2113_07 (F003757)	ybhP hypothetical protein 655179:655940 reverse MW:28790	WS_2773E_00641	WS_2773E_20130727.fasta	28789.5	0.999	2	2	2	2.06e-05	0.0909
FLECKENSTEIN-011-WS2773E-TTOF	WS2773E	WS2773E	Fleckenstein_011_3238_2113_07 (F003757)	ybhO cardiolipin synthase 2 653941:655182 reverse MW:47634	WS_2773E_00640	WS_2773E_20130727.fasta	47634.2	1	2	2	2	2.06e-05	0.0581
FLECKENSTEIN-011-WS2773E-TTOF	WS2773E	WS2773E	Fleckenstein_011_3238_2113_07 (F003757)	fbaB fructose-bisphosphate aldolase class I 2596605:2597657 reverse MW:38121	WS_2773E_02481	WS_2773E_20130727.fasta	38122.2	1	3	3	4	4.13e-05	0.0914
FLECKENSTEIN-011-WS2773E-TTOF	WS2773E	WS2773E	Fleckenstein_011_3238_2113_07 (F003757)	WS_2773E_00635 hypothetical protein 650613:651317 forward MW:25902	WS_2773E_00635	WS_2773E_20130727.fasta	25903.5	1	2	2	4	4.13e-05	0.0726
FLECKENSTEIN-011-WS2773E-TTOF	WS2773E	WS2773E	Fleckenstein_011_3238_2113_07 (F003757)	WS_2773E_02473 hypothetical protein 2588647:2589024 reverse MW:13922	WS_2773E_02473	WS_2773E_20130727.fasta	13922.6	1	5	5	7	7.22e-05	0.376
FLECKENSTEIN-011-WS2773E-TTOF	WS2773E	WS2773E	Fleckenstein_011_3238_2113_07 (F003757)	WS_2773E_02471 hypothetical protein 2586476:2586808 forward MW:11994	WS_2773E_02471	WS_2773E_20130727.fasta	11994.6	1	5	8	26	0.000268	0.555
FLECKENSTEIN-011-WS2773E-TTOF	WS2773E	WS2773E	Fleckenstein_011_3238_2113_07 (F003757)	fecA KpLE2 phage-like element; ferric citrate outer membrane transporter 5128030:5130354 reverse MW:85295	WS_2773E_04915	WS_2773E_20130727.fasta	85296.8	1	23	23	47	0.000485	0.355
FLECKENSTEIN-011-WS2773E-TTOF	WS2773E	WS2773E	Fleckenstein_011_3238_2113_07 (F003757)	baeS sensory histidine kinase in two-component regulatory system with BaeR 2584163:2585566 forward MW:51992	WS_2773E_02469	WS_2773E_20130727.fasta	51992.9	1	6	6	7	7.22e-05	0.161
FLECKENSTEIN-011-WS2773E-TTOF	WS2773E	WS2773E	Fleckenstein_011_3238_2113_07 (F003757)	mdtB multidrug efflux system, subunit B 2576550:2579672 forward MW:112080	WS_2773E_02466	WS_2773E_20130727.fasta	112082	0.95	1	1	1	1.03e-05	0.0115
FLECKENSTEIN-011-WS2773E-TTOF	WS2773E	WS2773E	Fleckenstein_011_3238_2113_07 (F003757)	b2074 putative membrane protein 2575183:2576550 forward MW:49276	WS_2773E_02465	WS_2773E_20130727.fasta	49275.2	1	10	11	14	0.000144	0.338
FLECKENSTEIN-011-WS2773E-TTOF	WS2773E	WS2773E	Fleckenstein_011_3238_2113_07 (F003757)	udk uridine/cytidine kinase 2564952:2565593 reverse MW:24353	WS_2773E_02458	WS_2773E_20130727.fasta	24354	1	4	4	6	6.19e-05	0.268
FLECKENSTEIN-011-WS2773E-TTOF	WS2773E	WS2773E	Fleckenstein_011_3238_2113_07 (F003757)	asmA suppressor of ompF assembly mutants 2562404:2564257 reverse MW:68963	WS_2773E_02456	WS_2773E_20130727.fasta	68963.9	1	16	17	21	0.000217	0.348
FLECKENSTEIN-011-WS2773E-TTOF	WS2773E	WS2773E	Fleckenstein_011_3238_2113_07 (F003757)	yegH inner membrane protein 2560528:2562111 forward MW:59483	WS_2773E_02455	WS_2773E_20130727.fasta	59484.1	1	7	7	14	0.000144	0.216
FLECKENSTEIN-011-WS2773E-TTOF	WS2773E	WS2773E	Fleckenstein_011_3238_2113_07 (F003757)	atpB membrane-bound ATP synthase, F0 sector, subunit a 4489907:4490722 reverse MW:30303	WS_2773E_04298	WS_2773E_20130727.fasta	30304.9	1	2	2	4	4.13e-05	0.177
FLECKENSTEIN-011-WS2773E-TTOF	WS2773E	WS2773E	Fleckenstein_011_3238_2113_07 (F003757)	atpF membrane-bound ATP synthase, F0 sector, subunit b 4489089:4489559 reverse MW:17232	WS_2773E_04296	WS_2773E_20130727.fasta	17232.3	1	15	19	163	0.00168	0.615
FLECKENSTEIN-011-WS2773E-TTOF	WS2773E	WS2773E	Fleckenstein_011_3238_2113_07 (F003757)	atpH membrane-bound ATP synthase, F1 sector, delta-subunit 4488541:4489074 reverse MW:19332	WS_2773E_04295	WS_2773E_20130727.fasta	19332.3	1	7	8	15	0.000155	0.52
FLECKENSTEIN-011-WS2773E-TTOF	WS2773E	WS2773E	Fleckenstein_011_3238_2113_07 (F003757)	atpA membrane-bound ATP synthase, F1 sector, alpha-subunit 4486987:4488528 reverse MW:55222	WS_2773E_04294	WS_2773E_20130727.fasta	55223.2	1	28	33	113	0.00117	0.6
FLECKENSTEIN-011-WS2773E-TTOF	WS2773E	WS2773E	Fleckenstein_011_3238_2113_07 (F003757)	atpG F1 sector of membrane-bound ATP synthase, gamma subunit 4486073:4486936 reverse MW:31577	WS_2773E_04293	WS_2773E_20130727.fasta	31577.9	1	15	17	27	0.000279	0.537
FLECKENSTEIN-011-WS2773E-TTOF	WS2773E	WS2773E	Fleckenstein_011_3238_2113_07 (F003757)	atpD membrane-bound ATP synthase, F1 sector, beta-subunit 4484664:4486046 reverse MW:50326	WS_2773E_04292	WS_2773E_20130727.fasta	50325.5	1	32	43	187	0.00193	0.798
FLECKENSTEIN-011-WS2773E-TTOF	WS2773E	WS2773E	Fleckenstein_011_3238_2113_07 (F003757)	atpC membrane-bound ATP synthase, F1 sector, epsilon-subunit 4484224:4484643 reverse MW:15068	WS_2773E_04291	WS_2773E_20130727.fasta	15068.4	1	4	4	9	9.29e-05	0.59
FLECKENSTEIN-011-WS2773E-TTOF	WS2773E	WS2773E	Fleckenstein_011_3238_2113_07 (F003757)	glmS L-glutamine:D-fructose-6-phosphate aminotransferase 4480512:4482341 reverse MW:66895	WS_2773E_04289	WS_2773E_20130727.fasta	66895.7	1	2	2	3	3.1e-05	0.0312
FLECKENSTEIN-011-WS2773E-TTOF	WS2773E	WS2773E	Fleckenstein_011_3238_2113_07 (F003757)	galF UTP--glucose-1-phosphate uridylyltransferase 2535769:2536662 reverse MW:32829	WS_2773E_02433	WS_2773E_20130727.fasta	32830.1	1	4	4	7	7.22e-05	0.212
FLECKENSTEIN-011-WS2773E-TTOF	WS2773E	WS2773E	Fleckenstein_011_3238_2113_07 (F003757)	pstB ATP-binding component of high-affinity phosphate-specific transport system 4469217:4469990 reverse MW:29027	WS_2773E_04276	WS_2773E_20130727.fasta	29028.6	1	5	5	5	5.16e-05	0.292
FLECKENSTEIN-011-WS2773E-TTOF	WS2773E	WS2773E	Fleckenstein_011_3238_2113_07 (F003757)	phoU negative regulator for pho regulon and putative enzyme in phosphate metabolism 4468477:4469202 reverse MW:27417	WS_2773E_04275	WS_2773E_20130727.fasta	27418	1	9	9	11	0.000113	0.44
FLECKENSTEIN-011-WS2773E-TTOF	WS2773E	WS2773E	Fleckenstein_011_3238_2113_07 (F003757)	vioA dTDP-6-deoxy-D-xylo-4-hexulose aminotransferase 2530811:2531923 reverse MW:41957	WS_2773E_02428	WS_2773E_20130727.fasta	41959	1	3	3	3	3.1e-05	0.108
FLECKENSTEIN-011-WS2773E-TTOF	WS2773E	WS2773E	Fleckenstein_011_3238_2113_07 (F003757)	WS_2773E_02425 hypothetical protein 2527826:2528761 reverse MW:35903	WS_2773E_02425	WS_2773E_20130727.fasta	35905.3	1	4	4	4	4.13e-05	0.154
FLECKENSTEIN-011-WS2773E-TTOF	WS2773E	WS2773E	Fleckenstein_011_3238_2113_07 (F003757)	WS_2773E_02424 putative galactosyltransferase WbgM 2526776:2527819 reverse MW:40169	WS_2773E_02424	WS_2773E_20130727.fasta	40171.6	1	4	4	5	5.16e-05	0.13
FLECKENSTEIN-011-WS2773E-TTOF	WS2773E	WS2773E	Fleckenstein_011_3238_2113_07 (F003757)	WS_2773E_02422 Glycosyl transferases group 1 2524532:2525521 reverse MW:37606	WS_2773E_02422	WS_2773E_20130727.fasta	37608.9	1	8	8	14	0.000144	0.325
FLECKENSTEIN-011-WS2773E-TTOF	WS2773E	WS2773E	Fleckenstein_011_3238_2113_07 (F003757)	WS_2773E_02421 glycosyl transferase, group 2 family protein 2523748:2524527 reverse MW:30698	WS_2773E_02421	WS_2773E_20130727.fasta	30701	1	6	6	7	7.22e-05	0.17
FLECKENSTEIN-011-WS2773E-TTOF	WS2773E	WS2773E	Fleckenstein_011_3238_2113_07 (F003757)	WS_2773E_02420 mannose-1-phosphate guanylyltransferase 2522325:2523755 reverse MW:53583	WS_2773E_02420	WS_2773E_20130727.fasta	53584.6	1	3	3	3	3.1e-05	0.0819
FLECKENSTEIN-011-WS2773E-TTOF	WS2773E	WS2773E	Fleckenstein_011_3238_2113_07 (F003757)	WS_2773E_04260 tryptophan permease TnaB 4451853:4453100 forward MW:45191	WS_2773E_04260	WS_2773E_20130727.fasta	45193.7	0.95	1	1	1	1.03e-05	0.0337
FLECKENSTEIN-011-WS2773E-TTOF	WS2773E	WS2773E	Fleckenstein_011_3238_2113_07 (F003757)	wzzB regulator of length of O-antigen component of lipopolysaccharide chains 2516859:2517836 reverse MW:36244	WS_2773E_02415	WS_2773E_20130727.fasta	36245	1	8	9	18	0.000186	0.283
FLECKENSTEIN-011-WS2773E-TTOF	WS2773E	WS2773E	Fleckenstein_011_3238_2113_07 (F003757)	yidC 60 KD inner-membrane protein 4446693:4448339 forward MW:61540	WS_2773E_04257	WS_2773E_20130727.fasta	61542	1	14	18	69	0.000712	0.378
FLECKENSTEIN-011-WS2773E-TTOF	WS2773E	WS2773E	Fleckenstein_011_3238_2113_07 (F003757)	gyrB DNA gyrase subunit B, type II topoisomerase, ATPase activity 4439322:4441736 reverse MW:89951	WS_2773E_04251	WS_2773E_20130727.fasta	89952	1	3	3	5	5.16e-05	0.0423
FLECKENSTEIN-011-WS2773E-TTOF	WS2773E	WS2773E	Fleckenstein_011_3238_2113_07 (F003757)	yidB hypothetical protein 4438684:4439082 reverse MW:13786	WS_2773E_04250	WS_2773E_20130727.fasta	13787	1	2	3	6	6.19e-05	0.227
FLECKENSTEIN-011-WS2773E-TTOF	WS2773E	WS2773E	Fleckenstein_011_3238_2113_07 (F003757)	fliC flagellin 1937651:1939438 reverse MW:61003	WS_2773E_01899	WS_2773E_20130727.fasta	61004.1	1	43	51	272	0.00281	0.894
FLECKENSTEIN-011-WS2773E-TTOF	WS2773E	WS2773E	Fleckenstein_011_3238_2113_07 (F003757)	yecC putative amino-acid ABC transporter ATP-binding protein YecC 1932604:1933356 reverse MW:27676	WS_2773E_01893	WS_2773E_20130727.fasta	27676.3	0.95	1	1	1	1.03e-05	0.04
FLECKENSTEIN-011-WS2773E-TTOF	WS2773E	WS2773E	Fleckenstein_011_3238_2113_07 (F003757)	WS_2773E_01890 response regulator 1930246:1930902 reverse MW:23844	WS_2773E_01890	WS_2773E_20130727.fasta	23844.9	0.95	1	1	1	1.03e-05	0.0596
FLECKENSTEIN-011-WS2773E-TTOF	WS2773E	WS2773E	Fleckenstein_011_3238_2113_07 (F003757)	yidQ hypothetical protein 4429417:4429677 forward MW:9326	WS_2773E_04240	WS_2773E_20130727.fasta	9326.7	0.95	1	1	1	1.03e-05	0.186
FLECKENSTEIN-011-WS2773E-TTOF	WS2773E	WS2773E	Fleckenstein_011_3238_2113_07 (F003757)	ibpA heat shock protein 4428626:4429039 reverse MW:15773	WS_2773E_04239	WS_2773E_20130727.fasta	15774.2	1	13	16	36	0.000371	0.883
FLECKENSTEIN-011-WS2773E-TTOF	WS2773E	WS2773E	Fleckenstein_011_3238_2113_07 (F003757)	ibpB heat shock protein 4428086:4428514 reverse MW:16093	WS_2773E_04238	WS_2773E_20130727.fasta	16094	1	2	2	3	3.1e-05	0.127
FLECKENSTEIN-011-WS2773E-TTOF	WS2773E	WS2773E	Fleckenstein_011_3238_2113_07 (F003757)	yidE Putative transport protein yidE 4426228:4427889 reverse MW:58940	WS_2773E_04237	WS_2773E_20130727.fasta	58941.1	1	2	2	4	4.13e-05	0.0344
FLECKENSTEIN-011-WS2773E-TTOF	WS2773E	WS2773E	Fleckenstein_011_3238_2113_07 (F003757)	araH fused L-arabinose transporter subunits of ABC superfamily: membrane components 1918098:1919084 reverse MW:34211	WS_2773E_01875	WS_2773E_20130727.fasta	34212.3	0.95	1	1	1	1.03e-05	0.0366
FLECKENSTEIN-011-WS2773E-TTOF	WS2773E	WS2773E	Fleckenstein_011_3238_2113_07 (F003757)	cheW positive regulator of CheA protein activity 1909156:1909659 reverse MW:18084	WS_2773E_01866	WS_2773E_20130727.fasta	18083.9	0.999	2	2	2	2.06e-05	0.102
FLECKENSTEIN-011-WS2773E-TTOF	WS2773E	WS2773E	Fleckenstein_011_3238_2113_07 (F003757)	tar methyl-accepting chemotaxis protein II 1907350:1909011 reverse MW:59974	WS_2773E_01865	WS_2773E_20130727.fasta	59974.1	1	13	14	24	0.000248	0.398
FLECKENSTEIN-011-WS2773E-TTOF	WS2773E	WS2773E	Fleckenstein_011_3238_2113_07 (F003757)	tap methyl-accepting protein IV 1905703:1907304 reverse MW:57484	WS_2773E_01864	WS_2773E_20130727.fasta	57483.5	1	7	7	8	8.25e-05	0.163
FLECKENSTEIN-011-WS2773E-TTOF	WS2773E	WS2773E	Fleckenstein_011_3238_2113_07 (F003757)	WS_2773E_04097 yibt protein 4287473:4287682 reverse MW:7995	WS_2773E_04097	WS_2773E_20130727.fasta	7995.8	0.95	1	1	2	2.06e-05	0.159
FLECKENSTEIN-011-WS2773E-TTOF	WS2773E	WS2773E	Fleckenstein_011_3238_2113_07 (F003757)	nlpA cytoplasmic membrane lipoprotein-28 4400652:4401470 reverse MW:29423	WS_2773E_04211	WS_2773E_20130727.fasta	29424	1	6	6	8	8.25e-05	0.375
FLECKENSTEIN-011-WS2773E-TTOF	WS2773E	WS2773E	Fleckenstein_011_3238_2113_07 (F003757)	rplM 50S ribosomal subunit protein L13 3873242:3873670 reverse MW:16018	WS_2773E_03698	WS_2773E_20130727.fasta	16018.7	1	5	6	8	8.25e-05	0.486
FLECKENSTEIN-011-WS2773E-TTOF	WS2773E	WS2773E	Fleckenstein_011_3238_2113_07 (F003757)	rpsI 30S ribosomal subunit protein S9 3872834:3873226 reverse MW:14856	WS_2773E_03697	WS_2773E_20130727.fasta	14856.6	0.953	1	1	2	2.06e-05	0.0769
FLECKENSTEIN-011-WS2773E-TTOF	WS2773E	WS2773E	Fleckenstein_011_3238_2113_07 (F003757)	arcB aerobic respiration sensor-response protein 3853045:3855381 reverse MW:87984	WS_2773E_03682	WS_2773E_20130727.fasta	87985.1	1	17	19	41	0.000423	0.341
FLECKENSTEIN-011-WS2773E-TTOF	WS2773E	WS2773E	Fleckenstein_011_3238_2113_07 (F003757)	msbB suppressor of htrB, heat shock protein 1874057:1875028 reverse MW:37410	WS_2773E_01833	WS_2773E_20130727.fasta	37411.7	1	8	10	18	0.000186	0.313
FLECKENSTEIN-011-WS2773E-TTOF	WS2773E	WS2773E	Fleckenstein_011_3238_2113_07 (F003757)	yhbH putative sigma-54 modulation protein 3848529:3848816 forward MW:10750	WS_2773E_03675	WS_2773E_20130727.fasta	10750.3	0.95	1	1	1	1.03e-05	0.242
FLECKENSTEIN-011-WS2773E-TTOF	WS2773E	WS2773E	Fleckenstein_011_3238_2113_07 (F003757)	yhbG putative ATP-binding component of a transport system 3846300:3847025 forward MW:26801	WS_2773E_03673	WS_2773E_20130727.fasta	26801.5	1	14	14	31	0.00032	0.73
FLECKENSTEIN-011-WS2773E-TTOF	WS2773E	WS2773E	Fleckenstein_011_3238_2113_07 (F003757)	lptA periplasmic LPS-binding protein 3845736:3846293 forward MW:20127	WS_2773E_03672	WS_2773E_20130727.fasta	20126.8	1	4	4	10	0.000103	0.297
FLECKENSTEIN-011-WS2773E-TTOF	WS2773E	WS2773E	Fleckenstein_011_3238_2113_07 (F003757)	lptC lipopolysaccharide export, IM-tethered periplasmic protein of the LptBFGC export complex 3845192:3845767 forward MW:21702	WS_2773E_03671	WS_2773E_20130727.fasta	21702.7	1	5	5	14	0.000144	0.22
FLECKENSTEIN-011-WS2773E-TTOF	WS2773E	WS2773E	Fleckenstein_011_3238_2113_07 (F003757)	yrbF putative ATP-binding component of a transport system 3841612:3842421 reverse MW:29097	WS_2773E_03667	WS_2773E_20130727.fasta	29097.6	1	5	5	8	8.25e-05	0.357
FLECKENSTEIN-011-WS2773E-TTOF	WS2773E	WS2773E	Fleckenstein_011_3238_2113_07 (F003757)	WS_2773E_01821 hypothetical protein 1863883:1864542 reverse MW:23775	WS_2773E_01821	WS_2773E_20130727.fasta	23775.8	1	4	4	8	8.25e-05	0.292
FLECKENSTEIN-011-WS2773E-TTOF	WS2773E	WS2773E	Fleckenstein_011_3238_2113_07 (F003757)	mlaD ABC transporter maintaining OM lipid asymmetry, anchored periplasmic binding protein 3840266:3840817 reverse MW:19576	WS_2773E_03665	WS_2773E_20130727.fasta	19577.1	1	10	13	39	0.000402	0.683
FLECKENSTEIN-011-WS2773E-TTOF	WS2773E	WS2773E	Fleckenstein_011_3238_2113_07 (F003757)	mlaC ABC transporter maintaining OM lipid asymmetry, periplasmic binding protein 3839612:3840247 reverse MW:23962	WS_2773E_03664	WS_2773E_20130727.fasta	23963.5	1	3	3	4	4.13e-05	0.19
FLECKENSTEIN-011-WS2773E-TTOF	WS2773E	WS2773E	Fleckenstein_011_3238_2113_07 (F003757)	mlaB ABC transporter maintaining OM lipid asymmetry, cytoplasmic STAS component 3839319:3839612 reverse MW:10680	WS_2773E_03663	WS_2773E_20130727.fasta	10680.7	1	4	4	8	8.25e-05	0.526
FLECKENSTEIN-011-WS2773E-TTOF	WS2773E	WS2773E	Fleckenstein_011_3238_2113_07 (F003757)	WS_2773E_01818 hypothetical protein 1860275:1860931 forward MW:24396	WS_2773E_01818	WS_2773E_20130727.fasta	24396.6	0.95	1	1	1	1.03e-05	0.0596
FLECKENSTEIN-011-WS2773E-TTOF	WS2773E	WS2773E	Fleckenstein_011_3238_2113_07 (F003757)	rplU 50S ribosomal subunit protein L21 3835496:3835807 reverse MW:11564	WS_2773E_03658	WS_2773E_20130727.fasta	11563.9	1	3	3	7	7.22e-05	0.204
FLECKENSTEIN-011-WS2773E-TTOF	WS2773E	WS2773E	Fleckenstein_011_3238_2113_07 (F003757)	rpmA 50S ribosomal subunit protein L27 3835218:3835475 reverse MW:9124	WS_2773E_03657	WS_2773E_20130727.fasta	9124.6	1	2	2	2	2.06e-05	0.388
FLECKENSTEIN-011-WS2773E-TTOF	WS2773E	WS2773E	Fleckenstein_011_3238_2113_07 (F003757)	WS_2773E_03654 D-alanyl-D-alanine carboxypeptidase/endopeptidase 3831465:3832898 forward MW:51784	WS_2773E_03654	WS_2773E_20130727.fasta	51785.2	1	6	6	13	0.000134	0.199
FLECKENSTEIN-011-WS2773E-TTOF	WS2773E	WS2773E	Fleckenstein_011_3238_2113_07 (F003757)	WS_2773E_03650 ATP-dependent metalloprotease FtsH 3827503:3829446 reverse MW:71024	WS_2773E_03650	WS_2773E_20130727.fasta	71024.8	1	46	57	175	0.00181	0.648
FLECKENSTEIN-011-WS2773E-TTOF	WS2773E	WS2773E	Fleckenstein_011_3238_2113_07 (F003757)	WS_2773E_01809 mce-related protein 1852345:1854978 forward MW:94941	WS_2773E_01809	WS_2773E_20130727.fasta	94942.9	1	26	28	43	0.000444	0.466
FLECKENSTEIN-011-WS2773E-TTOF	WS2773E	WS2773E	Fleckenstein_011_3238_2113_07 (F003757)	prc carboxy-terminal protease for penicillin-binding protein 3 1847603:1849651 reverse MW:76561	WS_2773E_01805	WS_2773E_20130727.fasta	76563.6	1	19	21	32	0.00033	0.362
FLECKENSTEIN-011-WS2773E-TTOF	WS2773E	WS2773E	Fleckenstein_011_3238_2113_07 (F003757)	htpX heat shock protein, integral membrane protein 1846530:1847411 reverse MW:31957	WS_2773E_01804	WS_2773E_20130727.fasta	31958.1	1	6	6	10	0.000103	0.263
FLECKENSTEIN-011-WS2773E-TTOF	WS2773E	WS2773E	Fleckenstein_011_3238_2113_07 (F003757)	mrsA similar to phosphoglucomutases and phosphomannomutases 3825235:3826572 reverse MW:47544	WS_2773E_03648	WS_2773E_20130727.fasta	47544.5	0.997	2	2	4	4.13e-05	0.0472
FLECKENSTEIN-011-WS2773E-TTOF	WS2773E	WS2773E	Fleckenstein_011_3238_2113_07 (F003757)	hybB putative hydrogenase 2 cytochrome b type component 3639431:3640609 reverse MW:43602	WS_2773E_03469	WS_2773E_20130727.fasta	43604.7	0.95	1	1	2	2.06e-05	0.0255
FLECKENSTEIN-011-WS2773E-TTOF	WS2773E	WS2773E	Fleckenstein_011_3238_2113_07 (F003757)	infB protein chain initiation factor IF-2 3815452:3818124 reverse MW:97351	WS_2773E_03639	WS_2773E_20130727.fasta	97349	1	3	3	3	3.1e-05	0.0292
FLECKENSTEIN-011-WS2773E-TTOF	WS2773E	WS2773E	Fleckenstein_011_3238_2113_07 (F003757)	rbfA ribosome-binding factor A 3814887:3815288 reverse MW:15154	WS_2773E_03638	WS_2773E_20130727.fasta	15154.8	0.997	1	1	2	2.06e-05	0.0752
FLECKENSTEIN-011-WS2773E-TTOF	WS2773E	WS2773E	Fleckenstein_011_3238_2113_07 (F003757)	rpsO 30S ribosomal subunit protein S15 3813525:3813794 reverse MW:10268	WS_2773E_03636	WS_2773E_20130727.fasta	10269.1	0.95	1	1	3	3.1e-05	0.101
FLECKENSTEIN-011-WS2773E-TTOF	WS2773E	WS2773E	Fleckenstein_011_3238_2113_07 (F003757)	pnp polynucleotide phosphorylase; cytidylate kinase activity 3811143:3813278 reverse MW:77085	WS_2773E_03635	WS_2773E_20130727.fasta	77084.1	1	18	20	47	0.000485	0.322
FLECKENSTEIN-011-WS2773E-TTOF	WS2773E	WS2773E	Fleckenstein_011_3238_2113_07 (F003757)	yhbM putative control proteins 3810150:3811034 reverse MW:33621	WS_2773E_03634	WS_2773E_20130727.fasta	33622.4	1	8	10	20	0.000206	0.381
FLECKENSTEIN-011-WS2773E-TTOF	WS2773E	WS2773E	Fleckenstein_011_3238_2113_07 (F003757)	WS_2773E_01189 outer membrane protein W 1205372:1206010 forward MW:22923	WS_2773E_01189	WS_2773E_20130727.fasta	22923.4	1	13	26	726	0.00749	0.599
FLECKENSTEIN-011-WS2773E-TTOF	WS2773E	WS2773E	Fleckenstein_011_3238_2113_07 (F003757)	kch potassium channel protein kch 1200369:1201622 reverse MW:46074	WS_2773E_01183	WS_2773E_20130727.fasta	46076.4	1	5	5	7	7.22e-05	0.17
FLECKENSTEIN-011-WS2773E-TTOF	WS2773E	WS2773E	Fleckenstein_011_3238_2113_07 (F003757)	cls cardiolipin synthase 1198538:1199998 reverse MW:54823	WS_2773E_01182	WS_2773E_20130727.fasta	54824.8	1	6	6	10	0.000103	0.14
FLECKENSTEIN-011-WS2773E-TTOF	WS2773E	WS2773E	Fleckenstein_011_3238_2113_07 (F003757)	WS_2773E_03623 putative nucleoside-diphosphate-sugar epimerase 3800196:3800831 reverse MW:23124	WS_2773E_03623	WS_2773E_20130727.fasta	23124.4	1	7	7	10	0.000103	0.555
FLECKENSTEIN-011-WS2773E-TTOF	WS2773E	WS2773E	Fleckenstein_011_3238_2113_07 (F003757)	yraP putative periplasmic protein 3798394:3798969 forward MW:20058	WS_2773E_03621	WS_2773E_20130727.fasta	20057.7	1	14	16	64	0.00066	0.717
FLECKENSTEIN-011-WS2773E-TTOF	WS2773E	WS2773E	Fleckenstein_011_3238_2113_07 (F003757)	oppD hypothetical protein 1196107:1197120 forward MW:37146	WS_2773E_01179	WS_2773E_20130727.fasta	37147.2	1	3	3	3	3.1e-05	0.139
FLECKENSTEIN-011-WS2773E-TTOF	WS2773E	WS2773E	Fleckenstein_011_3238_2113_07 (F003757)	adhE CoA-linked acetaldehyde dehydrogenase and iron-dependent alcohol dehydrogenase 1187998:1190673 reverse MW:96128	WS_2773E_01172	WS_2773E_20130727.fasta	96130.1	1	32	34	62	0.00064	0.494
FLECKENSTEIN-011-WS2773E-TTOF	WS2773E	WS2773E	Fleckenstein_011_3238_2113_07 (F003757)	hns DNA-binding protein HLP-II (HU, BH2, HD, NS); pleiotropic regulator 1186059:1186472 reverse MW:15539	WS_2773E_01170	WS_2773E_20130727.fasta	15540	1	3	3	4	4.13e-05	0.307
FLECKENSTEIN-011-WS2773E-TTOF	WS2773E	WS2773E	Fleckenstein_011_3238_2113_07 (F003757)	yraM putative glycosylase 3795385:3797421 forward MW:72841	WS_2773E_03618	WS_2773E_20130727.fasta	72841.9	1	27	30	112	0.00116	0.499
FLECKENSTEIN-011-WS2773E-TTOF	WS2773E	WS2773E	Fleckenstein_011_3238_2113_07 (F003757)	narI nitrate reductase 1, cytochrome b(NR), gamma subunit 1179853:1180530 forward MW:25483	WS_2773E_01162	WS_2773E_20130727.fasta	25484.4	0.95	1	2	3	3.1e-05	0.0444
FLECKENSTEIN-011-WS2773E-TTOF	WS2773E	WS2773E	Fleckenstein_011_3238_2113_07 (F003757)	WS_2773E_04746 mechanosensitive ion channel family protein 4962914:4966237 reverse MW:123954	WS_2773E_04746	WS_2773E_20130727.fasta	123958	1	9	9	12	0.000124	0.138
FLECKENSTEIN-011-WS2773E-TTOF	WS2773E	WS2773E	Fleckenstein_011_3238_2113_07 (F003757)	WS_2773E_01159 nitrate reductase, alpha subunit 1173868:1177611 forward MW:140459	WS_2773E_01159	WS_2773E_20130727.fasta	140461	1	83	110	346	0.00357	0.747
FLECKENSTEIN-011-WS2773E-TTOF	WS2773E	WS2773E	Fleckenstein_011_3238_2113_07 (F003757)	narK nitrite extrusion protein 1172084:1173475 forward MW:49693	WS_2773E_01158	WS_2773E_20130727.fasta	49695.6	1	2	2	3	3.1e-05	0.0626
FLECKENSTEIN-011-WS2773E-TTOF	WS2773E	WS2773E	Fleckenstein_011_3238_2113_07 (F003757)	narX nitrate/nitrate sensor, histidine protein kinase acts on NarL regulator 1169949:1171745 reverse MW:67098	WS_2773E_01156	WS_2773E_20130727.fasta	67098.2	1	10	10	13	0.000134	0.263
FLECKENSTEIN-011-WS2773E-TTOF	WS2773E	WS2773E	Fleckenstein_011_3238_2113_07 (F003757)	lolB OM lipoprotein required for localization of lipoproteins 1156019:1156642 reverse MW:23551	WS_2773E_01140	WS_2773E_20130727.fasta	23551.6	1	17	20	62	0.00064	0.768
FLECKENSTEIN-011-WS2773E-TTOF	WS2773E	WS2773E	Fleckenstein_011_3238_2113_07 (F003757)	prsA ribose-phosphate pyrophosphokinase 1154070:1155083 reverse MW:36649	WS_2773E_01138	WS_2773E_20130727.fasta	36649.4	1	5	5	7	7.22e-05	0.172
FLECKENSTEIN-011-WS2773E-TTOF	WS2773E	WS2773E	Fleckenstein_011_3238_2113_07 (F003757)	sulP sulfate permease SulP 1152266:1153918 reverse MW:58385	WS_2773E_01137	WS_2773E_20130727.fasta	58387.3	1	2	2	3	3.1e-05	0.0345
FLECKENSTEIN-011-WS2773E-TTOF	WS2773E	WS2773E	Fleckenstein_011_3238_2113_07 (F003757)	ychF putative GTP-binding protein 1149863:1150954 reverse MW:39667	WS_2773E_01134	WS_2773E_20130727.fasta	39668	0.998	1	1	2	2.06e-05	0.0248
FLECKENSTEIN-011-WS2773E-TTOF	WS2773E	WS2773E	Fleckenstein_011_3238_2113_07 (F003757)	WS_2773E_04891 SMC domain-containing protein 5109459:5111243 reverse MW:65978	WS_2773E_04891	WS_2773E_20130727.fasta	65979.8	0.963	1	1	1	1.03e-05	0.0421
FLECKENSTEIN-011-WS2773E-TTOF	WS2773E	WS2773E	Fleckenstein_011_3238_2113_07 (F003757)	WS_2773E_01121 potassium/proton antiporter 1133477:1135213 reverse MW:62188	WS_2773E_01121	WS_2773E_20130727.fasta	62190.5	0.95	1	1	3	3.1e-05	0.0381
FLECKENSTEIN-011-WS2773E-TTOF	WS2773E	WS2773E	Fleckenstein_011_3238_2113_07 (F003757)	dadA D-amino acid dehydrogenase small subunit 1130713:1132011 forward MW:47607	WS_2773E_01118	WS_2773E_20130727.fasta	47607.6	1	17	19	49	0.000506	0.56
FLECKENSTEIN-011-WS2773E-TTOF	WS2773E	WS2773E	Fleckenstein_011_3238_2113_07 (F003757)	nhaB Na+/H+ antiporter, pH independent 1126317:1127858 reverse MW:56729	WS_2773E_01115	WS_2773E_20130727.fasta	56730.5	0.95	1	1	1	1.03e-05	0.0214
FLECKENSTEIN-011-WS2773E-TTOF	WS2773E	WS2773E	Fleckenstein_011_3238_2113_07 (F003757)	WS_2773E_04879 putative lactoylglutathione lyase 5099718:5100152 reverse MW:15838	WS_2773E_04879	WS_2773E_20130727.fasta	15838.5	0.945	1	1	1	1.03e-05	0.111
FLECKENSTEIN-011-WS2773E-TTOF	WS2773E	WS2773E	Fleckenstein_011_3238_2113_07 (F003757)	rimI_2 Ribosomal-protein-alanine acetyltransferase 5099130:5099657 reverse MW:19712	WS_2773E_04878	WS_2773E_20130727.fasta	19713.5	0.95	1	1	2	2.06e-05	0.0629
FLECKENSTEIN-011-WS2773E-TTOF	WS2773E	WS2773E	Fleckenstein_011_3238_2113_07 (F003757)	WS_2773E_01107 peptidase domain protein 1120212:1120613 reverse MW:14767	WS_2773E_01107	WS_2773E_20130727.fasta	14768.3	1	8	8	27	0.000279	0.677
FLECKENSTEIN-011-WS2773E-TTOF	WS2773E	WS2773E	Fleckenstein_011_3238_2113_07 (F003757)	minD cell division inhibitor, a membrane ATPase, activates minC 1117673:1118485 reverse MW:29614	WS_2773E_01104	WS_2773E_20130727.fasta	29615.3	1	15	17	35	0.000361	0.644
FLECKENSTEIN-011-WS2773E-TTOF	WS2773E	WS2773E	Fleckenstein_011_3238_2113_07 (F003757)	minE cell division topological specificity factor, reverses MinC inhibition of ftsZ ring formation 1117403:1117669 reverse MW:10235	WS_2773E_01103	WS_2773E_20130727.fasta	10235.4	1	2	3	3	3.1e-05	0.33
FLECKENSTEIN-011-WS2773E-TTOF	WS2773E	WS2773E	Fleckenstein_011_3238_2113_07 (F003757)	WS_2773E_00410 Serine-type D-Ala-D-Ala carboxypeptidase 433657:434868 reverse MW:44444	WS_2773E_00410	WS_2773E_20130727.fasta	44445.5	1	26	32	108	0.00111	0.705
FLECKENSTEIN-011-WS2773E-TTOF	WS2773E	WS2773E	Fleckenstein_011_3238_2113_07 (F003757)	rlpA rare lipoprotein A 435008:436096 reverse MW:37500	WS_2773E_00411	WS_2773E_20130727.fasta	37499.7	1	12	13	37	0.000382	0.348
FLECKENSTEIN-011-WS2773E-TTOF	WS2773E	WS2773E	Fleckenstein_011_3238_2113_07 (F003757)	mrdA cell elongation, e phase 437222:439123 reverse MW:70857	WS_2773E_00413	WS_2773E_20130727.fasta	70858.1	1	11	11	14	0.000144	0.28
FLECKENSTEIN-011-WS2773E-TTOF	WS2773E	WS2773E	Fleckenstein_011_3238_2113_07 (F003757)	lomR hypothetical protein 601196:601570 forward MW:13828	WS_2773E_00588	WS_2773E_20130727.fasta	13828	1	4	4	5	5.16e-05	0.379
FLECKENSTEIN-011-WS2773E-TTOF	WS2773E	WS2773E	Fleckenstein_011_3238_2113_07 (F003757)	WS_2773E_00587 hypothetical protein 600731:601165 forward MW:14753	WS_2773E_00587	WS_2773E_20130727.fasta	15914.6	0.95	1	1	3	3.1e-05	0.278
FLECKENSTEIN-011-WS2773E-TTOF	WS2773E	WS2773E	Fleckenstein_011_3238_2113_07 (F003757)	ybeL putative alpha helical protein 445924:446406 forward MW:18797	WS_2773E_00421	WS_2773E_20130727.fasta	18796.9	1	9	9	13	0.000134	0.681
FLECKENSTEIN-011-WS2773E-TTOF	WS2773E	WS2773E	Fleckenstein_011_3238_2113_07 (F003757)	aceE pyruvate dehydrogenase (decarboxylase component) 2341188:2343851 forward MW:99669	WS_2773E_02253	WS_2773E_20130727.fasta	99671.2	1	6	6	7	7.22e-05	0.0823
FLECKENSTEIN-011-WS2773E-TTOF	WS2773E	WS2773E	Fleckenstein_011_3238_2113_07 (F003757)	WS_2773E_00574 hypothetical protein 589594:590676 reverse MW:39622	WS_2773E_00574	WS_2773E_20130727.fasta	39623.1	1	18	27	767	0.00791	0.744
FLECKENSTEIN-011-WS2773E-TTOF	WS2773E	WS2773E	Fleckenstein_011_3238_2113_07 (F003757)	lptG lipopolysaccharide export ABC permease of the LptBFGC export complex 5070680:5071762 forward MW:39619	WS_2773E_04851	WS_2773E_20130727.fasta	39620.1	1	7	7	16	0.000165	0.303
FLECKENSTEIN-011-WS2773E-TTOF	WS2773E	WS2773E	Fleckenstein_011_3238_2113_07 (F003757)	lptF lipopolysaccharide export ABC permease of the LptBFGC export complex 5069580:5070680 forward MW:40326	WS_2773E_04850	WS_2773E_20130727.fasta	40326.8	1	3	4	8	8.25e-05	0.101
FLECKENSTEIN-011-WS2773E-TTOF	WS2773E	WS2773E	Fleckenstein_011_3238_2113_07 (F003757)	betT high-affinity choline transport 103959:105992 forward MW:75873	WS_2773E_00114	WS_2773E_20130727.fasta	75875.5	0.95	1	1	1	1.03e-05	0.0192
FLECKENSTEIN-011-WS2773E-TTOF	WS2773E	WS2773E	Fleckenstein_011_3238_2113_07 (F003757)	prlA putative ATPase subunit of translocase 3937694:3939025 reverse MW:48512	WS_2773E_03766	WS_2773E_20130727.fasta	48514	1	3	3	4	4.13e-05	0.0858
FLECKENSTEIN-011-WS2773E-TTOF	WS2773E	WS2773E	Fleckenstein_011_3238_2113_07 (F003757)	pepA aminopeptidase A/I 5067802:5069313 reverse MW:54880	WS_2773E_04849	WS_2773E_20130727.fasta	54880.6	1	3	3	3	3.1e-05	0.113
FLECKENSTEIN-011-WS2773E-TTOF	WS2773E	WS2773E	Fleckenstein_011_3238_2113_07 (F003757)	yeeX hypothetical protein 2498571:2498900 reverse MW:12777	WS_2773E_02395	WS_2773E_20130727.fasta	12778.6	0.999	1	1	1	1.03e-05	0.147
FLECKENSTEIN-011-WS2773E-TTOF	WS2773E	WS2773E	Fleckenstein_011_3238_2113_07 (F003757)	mgtA Mg2+ transport ATPase, P-type 1 5051321:5054017 forward MW:99439	WS_2773E_04832	WS_2773E_20130727.fasta	99440.8	1	4	4	5	5.16e-05	0.0568
FLECKENSTEIN-011-WS2773E-TTOF	WS2773E	WS2773E	Fleckenstein_011_3238_2113_07 (F003757)	ybhC putative pectinesterase 573849:575132 reverse MW:46050	WS_2773E_00546	WS_2773E_20130727.fasta	46049.7	1	12	14	40	0.000413	0.443
FLECKENSTEIN-011-WS2773E-TTOF	WS2773E	WS2773E	Fleckenstein_011_3238_2113_07 (F003757)	fbp fructose-bisphosphatase 5038287:5039285 reverse MW:36834	WS_2773E_04822	WS_2773E_20130727.fasta	36834.5	0.988	1	1	1	1.03e-05	0.0241
FLECKENSTEIN-011-WS2773E-TTOF	WS2773E	WS2773E	Fleckenstein_011_3238_2113_07 (F003757)	WS_2773E_02290 iron-hydroxamate transporter ATP-binding subunit 2387883:2388680 forward MW:28870	WS_2773E_02290	WS_2773E_20130727.fasta	28871.1	0.953	1	1	1	1.03e-05	0.083
FLECKENSTEIN-011-WS2773E-TTOF	WS2773E	WS2773E	Fleckenstein_011_3238_2113_07 (F003757)	modC ATP-binding component of molybdate transport 564405:565463 forward MW:39115	WS_2773E_00539	WS_2773E_20130727.fasta	39115.6	0.979	1	1	1	1.03e-05	0.0227
FLECKENSTEIN-011-WS2773E-TTOF	WS2773E	WS2773E	Fleckenstein_011_3238_2113_07 (F003757)	ppa inorganic pyrophosphatase 5032628:5033158 reverse MW:19703	WS_2773E_04817	WS_2773E_20130727.fasta	19704	1	2	2	2	2.06e-05	0.102
FLECKENSTEIN-011-WS2773E-TTOF	WS2773E	WS2773E	Fleckenstein_011_3238_2113_07 (F003757)	WS_2773E_04813 hypothetical protein 5027618:5031397 forward MW:136831	WS_2773E_04813	WS_2773E_20130727.fasta	136832	1	32	32	45	0.000464	0.364
FLECKENSTEIN-011-WS2773E-TTOF	WS2773E	WS2773E	Fleckenstein_011_3238_2113_07 (F003757)	ytfM putative outer membrane protein and surface antigen 5025888:5027621 forward MW:64764	WS_2773E_04812	WS_2773E_20130727.fasta	64765.8	1	18	20	34	0.000351	0.406
FLECKENSTEIN-011-WS2773E-TTOF	WS2773E	WS2773E	Fleckenstein_011_3238_2113_07 (F003757)	ytfL hypothetical protein 5023378:5024721 reverse MW:49763	WS_2773E_04810	WS_2773E_20130727.fasta	49764.7	1	5	5	11	0.000113	0.136
FLECKENSTEIN-011-WS2773E-TTOF	WS2773E	WS2773E	Fleckenstein_011_3238_2113_07 (F003757)	cycA D-alanine/D-serine/glycine transporter 5014607:5016019 forward MW:51674	WS_2773E_04801	WS_2773E_20130727.fasta	51674.9	0.95	1	1	1	1.03e-05	0.0277
FLECKENSTEIN-011-WS2773E-TTOF	WS2773E	WS2773E	Fleckenstein_011_3238_2113_07 (F003757)	glyA serine hydroxymethyltransferase 3067127:3068380 reverse MW:45317	WS_2773E_02911	WS_2773E_20130727.fasta	45316.7	1	3	3	4	4.13e-05	0.0647
FLECKENSTEIN-011-WS2773E-TTOF	WS2773E	WS2773E	Fleckenstein_011_3238_2113_07 (F003757)	WS_2773E_00516 tol-pal system protein YbgF 547721:548512 forward MW:28262	WS_2773E_00516	WS_2773E_20130727.fasta	28262.8	1	3	3	4	4.13e-05	0.129
FLECKENSTEIN-011-WS2773E-TTOF	WS2773E	WS2773E	Fleckenstein_011_3238_2113_07 (F003757)	pal peptidoglycan-associated lipoprotein 547190:547711 forward MW:18824	WS_2773E_00515	WS_2773E_20130727.fasta	18824.5	1	13	22	75	0.000774	0.549
FLECKENSTEIN-011-WS2773E-TTOF	WS2773E	WS2773E	Fleckenstein_011_3238_2113_07 (F003757)	tolB periplasmic protein involved in the tonb-independent uptake of group A colicins 545863:547155 forward MW:45940	WS_2773E_00514	WS_2773E_20130727.fasta	45940.2	1	13	15	37	0.000382	0.407
FLECKENSTEIN-011-WS2773E-TTOF	WS2773E	WS2773E	Fleckenstein_011_3238_2113_07 (F003757)	tolA membrane spanning protein, required for outer membrane integrity 544465:545730 forward MW:43124	WS_2773E_00513	WS_2773E_20130727.fasta	43126.3	1	11	13	21	0.000217	0.28
FLECKENSTEIN-011-WS2773E-TTOF	WS2773E	WS2773E	Fleckenstein_011_3238_2113_07 (F003757)	tolR putative inner membrane protein, involved in the tonB-independent uptake of group A colicins 543972:544400 forward MW:15383	WS_2773E_00512	WS_2773E_20130727.fasta	15383	1	5	5	13	0.000134	0.296
FLECKENSTEIN-011-WS2773E-TTOF	WS2773E	WS2773E	Fleckenstein_011_3238_2113_07 (F003757)	tolQ inner membrane protein 543276:543968 forward MW:25566	WS_2773E_00511	WS_2773E_20130727.fasta	25566.9	1	9	9	25	0.000258	0.348
FLECKENSTEIN-011-WS2773E-TTOF	WS2773E	WS2773E	Fleckenstein_011_3238_2113_07 (F003757)	ybgE hypothetical protein 542432:542725 forward MW:10932	WS_2773E_00509	WS_2773E_20130727.fasta	10932.9	0.95	1	1	3	3.1e-05	0.113
FLECKENSTEIN-011-WS2773E-TTOF	WS2773E	WS2773E	Fleckenstein_011_3238_2113_07 (F003757)	cydB cytochrome d terminal oxidase polypeptide subunit II 541165:542304 forward MW:42453	WS_2773E_00507	WS_2773E_20130727.fasta	42454.1	1	3	3	11	0.000113	0.0792
FLECKENSTEIN-011-WS2773E-TTOF	WS2773E	WS2773E	Fleckenstein_011_3238_2113_07 (F003757)	cydA cytochrome d terminal oxidase, subunit I 539581:541149 forward MW:58205	WS_2773E_00506	WS_2773E_20130727.fasta	58207.4	1	20	29	131	0.00135	0.347
FLECKENSTEIN-011-WS2773E-TTOF	WS2773E	WS2773E	Fleckenstein_011_3238_2113_07 (F003757)	sdhB succinate dehydrogenase, iron sulfur protein 526093:526809 forward MW:26757	WS_2773E_00498	WS_2773E_20130727.fasta	26758	1	27	37	136	0.0014	0.798
FLECKENSTEIN-011-WS2773E-TTOF	WS2773E	WS2773E	Fleckenstein_011_3238_2113_07 (F003757)	sucD succinyl-CoA synthetase, alpha subunit 532303:533172 forward MW:29777	WS_2773E_00502	WS_2773E_20130727.fasta	29777.8	1	4	4	4	4.13e-05	0.17
FLECKENSTEIN-011-WS2773E-TTOF	WS2773E	WS2773E	Fleckenstein_011_3238_2113_07 (F003757)	sucC succinyl-CoA synthetase, beta subunit 531137:532303 forward MW:41393	WS_2773E_00501	WS_2773E_20130727.fasta	41392.7	0.999	2	2	2	2.06e-05	0.0593
FLECKENSTEIN-011-WS2773E-TTOF	WS2773E	WS2773E	Fleckenstein_011_3238_2113_07 (F003757)	WS_2773E_00500 dihydrolipoamide succinyltransferase 529826:531043 forward MW:44055	WS_2773E_00500	WS_2773E_20130727.fasta	44056.1	1	4	4	5	5.16e-05	0.146
FLECKENSTEIN-011-WS2773E-TTOF	WS2773E	WS2773E	Fleckenstein_011_3238_2113_07 (F003757)	WS_2773E_04187 H-NS histone family protein 4382428:4382868 reverse MW:16572	WS_2773E_04187	WS_2773E_20130727.fasta	16573.2	0.95	1	1	2	2.06e-05	0.0959
FLECKENSTEIN-011-WS2773E-TTOF	WS2773E	WS2773E	Fleckenstein_011_3238_2113_07 (F003757)	rpoE RNA polymerase, sigma-E factor; heat shock and oxidative stress 3092328:3092903 reverse MW:21696	WS_2773E_02933	WS_2773E_20130727.fasta	21696.1	1	2	2	2	2.06e-05	0.115
FLECKENSTEIN-011-WS2773E-TTOF	WS2773E	WS2773E	Fleckenstein_011_3238_2113_07 (F003757)	yaeC putative lipoprotein 2437336:2438151 reverse MW:29417	WS_2773E_02336	WS_2773E_20130727.fasta	29417.9	1	19	20	97	0.001	0.76
FLECKENSTEIN-011-WS2773E-TTOF	WS2773E	WS2773E	Fleckenstein_011_3238_2113_07 (F003757)	rcsF regulator in colanic acid synthesis 2436814:2437218 reverse MW:14163	WS_2773E_02335	WS_2773E_20130727.fasta	14163.5	1	11	11	53	0.000547	0.754
FLECKENSTEIN-011-WS2773E-TTOF	WS2773E	WS2773E	Fleckenstein_011_3238_2113_07 (F003757)	nlpE lipoprotein involved with copper homeostasis and adhesion 2432538:2433248 forward MW:25884	WS_2773E_02331	WS_2773E_20130727.fasta	25885.1	1	9	10	27	0.000279	0.36
FLECKENSTEIN-011-WS2773E-TTOF	WS2773E	WS2773E	Fleckenstein_011_3238_2113_07 (F003757)	WS_2773E_04776 putative biofilm stress and motility protein A 4993308:4993637 reverse MW:12066	WS_2773E_04776	WS_2773E_20130727.fasta	12065.9	1	5	6	8	8.25e-05	0.284
FLECKENSTEIN-011-WS2773E-TTOF	WS2773E	WS2773E	Fleckenstein_011_3238_2113_07 (F003757)	accA acetylCoA carboxylase, carboxytransferase component, alpha subunit 2425890:2426849 forward MW:35242	WS_2773E_02323	WS_2773E_20130727.fasta	35243.4	1	6	6	12	0.000124	0.204
FLECKENSTEIN-011-WS2773E-TTOF	WS2773E	WS2773E	Fleckenstein_011_3238_2113_07 (F003757)	lpxB lipid-A-disaccharide synthase 2420617:2421765 forward MW:42416	WS_2773E_02320	WS_2773E_20130727.fasta	42416.6	0.95	1	1	1	1.03e-05	0.0497
FLECKENSTEIN-011-WS2773E-TTOF	WS2773E	WS2773E	Fleckenstein_011_3238_2113_07 (F003757)	fabZ (3R)-hydroxymyristol acyl carrier protein dehydratase 2419370:2419825 forward MW:17015	WS_2773E_02318	WS_2773E_20130727.fasta	17015.2	0.953	1	1	1	1.03e-05	0.0728
FLECKENSTEIN-011-WS2773E-TTOF	WS2773E	WS2773E	Fleckenstein_011_3238_2113_07 (F003757)	hlpA histone-like protein, located in outer membrane or nucleoid 2417751:2418236 forward MW:17656	WS_2773E_02316	WS_2773E_20130727.fasta	17656.3	1	7	11	52	0.000537	0.491
FLECKENSTEIN-011-WS2773E-TTOF	WS2773E	WS2773E	Fleckenstein_011_3238_2113_07 (F003757)	yaeT orf, hypothetical protein 2415197:2417629 forward MW:90553	WS_2773E_02315	WS_2773E_20130727.fasta	90554.4	1	54	71	251	0.00259	0.756
FLECKENSTEIN-011-WS2773E-TTOF	WS2773E	WS2773E	Fleckenstein_011_3238_2113_07 (F003757)	rseP inner membrane zinc RIP metalloprotease; RpoE activator, by degrading RseA 2413815:2415167 forward MW:49071	WS_2773E_02314	WS_2773E_20130727.fasta	49072.7	1	10	10	18	0.000186	0.307
FLECKENSTEIN-011-WS2773E-TTOF	WS2773E	WS2773E	Fleckenstein_011_3238_2113_07 (F003757)	tia Tia invasion determinant 4356685:4357431 reverse MW:27679	WS_2773E_04158	WS_2773E_20130727.fasta	27679.4	1	7	8	16	0.000165	0.581
FLECKENSTEIN-011-WS2773E-TTOF	WS2773E	WS2773E	Fleckenstein_011_3238_2113_07 (F003757)	yicH hypothetical protein 4345819:4347528 forward MW:62298	WS_2773E_04151	WS_2773E_20130727.fasta	62299	1	19	20	32	0.00033	0.422
FLECKENSTEIN-011-WS2773E-TTOF	WS2773E	WS2773E	Fleckenstein_011_3238_2113_07 (F003757)	manZ PTS system, mannose-specific IID component 1838732:1839583 forward MW:30847	WS_2773E_01795	WS_2773E_20130727.fasta	30848.5	1	6	7	14	0.000144	0.201
FLECKENSTEIN-011-WS2773E-TTOF	WS2773E	WS2773E	Fleckenstein_011_3238_2113_07 (F003757)	manY PTS enzyme IIC, mannose-specific 1837919:1838719 forward MW:27636	WS_2773E_01794	WS_2773E_20130727.fasta	27636.4	0.95	1	1	2	2.06e-05	0.0714
FLECKENSTEIN-011-WS2773E-TTOF	WS2773E	WS2773E	Fleckenstein_011_3238_2113_07 (F003757)	manX PTS enzyme IIAB, mannose-specific 1836885:1837856 forward MW:35015	WS_2773E_01793	WS_2773E_20130727.fasta	35015.3	1	25	33	154	0.00159	0.709
FLECKENSTEIN-011-WS2773E-TTOF	WS2773E	WS2773E	Fleckenstein_011_3238_2113_07 (F003757)	yoaE putative transport protein 1834866:1836422 reverse MW:56528	WS_2773E_01791	WS_2773E_20130727.fasta	56529.7	1	2	2	2	2.06e-05	0.116
FLECKENSTEIN-011-WS2773E-TTOF	WS2773E	WS2773E	Fleckenstein_011_3238_2113_07 (F003757)	tsf protein chain elongation factor EF-Ts 2408126:2408977 forward MW:30423	WS_2773E_02307	WS_2773E_20130727.fasta	30422.8	1	3	3	4	4.13e-05	0.127
FLECKENSTEIN-011-WS2773E-TTOF	WS2773E	WS2773E	Fleckenstein_011_3238_2113_07 (F003757)	rpsB 30S ribosomal subunit protein S2 2407143:2407868 forward MW:26757	WS_2773E_02306	WS_2773E_20130727.fasta	26758.3	1	12	13	45	0.000464	0.701
FLECKENSTEIN-011-WS2773E-TTOF	WS2773E	WS2773E	Fleckenstein_011_3238_2113_07 (F003757)	b1806 putative outer membrane protein 1824787:1825368 reverse MW:20921	WS_2773E_01781	WS_2773E_20130727.fasta	20920.6	1	8	9	31	0.00032	0.617
FLECKENSTEIN-011-WS2773E-TTOF	WS2773E	WS2773E	Fleckenstein_011_3238_2113_07 (F003757)	dfp fused 4'-phosphopantothenoylcysteine decarboxylase/phosphopantothenoylcysteine synthetase, FMN-binding 4327165:4328385 forward MW:43438	WS_2773E_04134	WS_2773E_20130727.fasta	43438.7	0.994	1	1	1	1.03e-05	0.0542
FLECKENSTEIN-011-WS2773E-TTOF	WS2773E	WS2773E	Fleckenstein_011_3238_2113_07 (F003757)	kdtA 3-deoxy-D-manno-octulosonic-acid transferase (KDO transferase) 4322974:4324251 forward MW:47291	WS_2773E_04128	WS_2773E_20130727.fasta	47292.4	1	3	3	4	4.13e-05	0.101
FLECKENSTEIN-011-WS2773E-TTOF	WS2773E	WS2773E	Fleckenstein_011_3238_2113_07 (F003757)	WS_2773E_04127 lipopolysaccharide core biosynthesis protein 4321503:4322561 reverse MW:39401	WS_2773E_04127	WS_2773E_20130727.fasta	39401.6	0.993	1	1	1	1.03e-05	0.0312
FLECKENSTEIN-011-WS2773E-TTOF	WS2773E	WS2773E	Fleckenstein_011_3238_2113_07 (F003757)	WS_2773E_04126 glucosyltransferase I RfaG 4320382:4321506 reverse MW:42528	WS_2773E_04126	WS_2773E_20130727.fasta	42528.9	0.995	2	2	2	2.06e-05	0.0722
FLECKENSTEIN-011-WS2773E-TTOF	WS2773E	WS2773E	Fleckenstein_011_3238_2113_07 (F003757)	orf04937 lipopolysaccharide core biosynthesis protein rfap 4319592:4320389 reverse MW:31051	WS_2773E_04125	WS_2773E_20130727.fasta	31052.7	1	3	3	3	3.1e-05	0.121
FLECKENSTEIN-011-WS2773E-TTOF	WS2773E	WS2773E	Fleckenstein_011_3238_2113_07 (F003757)	WS_2773E_04124 lipopolysaccharide 1,3-galactosyltransferase 4318542:4319549 reverse MW:39416	WS_2773E_04124	WS_2773E_20130727.fasta	39418	1	4	4	5	5.16e-05	0.134
FLECKENSTEIN-011-WS2773E-TTOF	WS2773E	WS2773E	Fleckenstein_011_3238_2113_07 (F003757)	WS_2773E_04123 lipopolysaccharide core biosynthesis protein 4317809:4318516 reverse MW:27508	WS_2773E_04123	WS_2773E_20130727.fasta	27510.1	1	3	4	5	5.16e-05	0.183
FLECKENSTEIN-011-WS2773E-TTOF	WS2773E	WS2773E	Fleckenstein_011_3238_2113_07 (F003757)	WS_2773E_04121 lipopolysaccharide 1,2-N-acetylglucosaminetransferase 4315620:4316762 reverse MW:43622	WS_2773E_04121	WS_2773E_20130727.fasta	43622.6	1	7	7	8	8.25e-05	0.195
FLECKENSTEIN-011-WS2773E-TTOF	WS2773E	WS2773E	Fleckenstein_011_3238_2113_07 (F003757)	WS_2773E_01766 putative lipoprotein 1809501:1809755 reverse MW:8863	WS_2773E_01766	WS_2773E_20130727.fasta	8863.3	1	2	2	7	7.22e-05	0.381
FLECKENSTEIN-011-WS2773E-TTOF	WS2773E	WS2773E	Fleckenstein_011_3238_2113_07 (F003757)	yeaJ putative diguanylate cyclase 1804264:1805754 forward MW:56603	WS_2773E_01760	WS_2773E_20130727.fasta	56604.9	1	2	2	2	2.06e-05	0.0363
FLECKENSTEIN-011-WS2773E-TTOF	WS2773E	WS2773E	Fleckenstein_011_3238_2113_07 (F003757)	rfaF ADP-heptose:LPS heptosyltransferase II 4312337:4313383 forward MW:39028	WS_2773E_04118	WS_2773E_20130727.fasta	39029.1	0.996	1	1	1	1.03e-05	0.0603
FLECKENSTEIN-011-WS2773E-TTOF	WS2773E	WS2773E	Fleckenstein_011_3238_2113_07 (F003757)	rfaD ADP-L-glycero-D-mannoheptose-6-epimerase, NAD(P)-binding 4311395:4312327 forward MW:34923	WS_2773E_04117	WS_2773E_20130727.fasta	34924.4	1	16	17	34	0.000351	0.597
FLECKENSTEIN-011-WS2773E-TTOF	WS2773E	WS2773E	Fleckenstein_011_3238_2113_07 (F003757)	kbl 2-amino-3-ketobutyrate CoA ligase (glycine acetyltransferase) 4308763:4309959 reverse MW:43131	WS_2773E_04115	WS_2773E_20130727.fasta	43131.9	0.95	1	1	1	1.03e-05	0.0251
FLECKENSTEIN-011-WS2773E-TTOF	WS2773E	WS2773E	Fleckenstein_011_3238_2113_07 (F003757)	envC activator of AmiB,C murein hydrolases, septal ring factor 4304246:4305505 forward MW:46595	WS_2773E_04111	WS_2773E_20130727.fasta	46595	1	9	9	16	0.000165	0.212
FLECKENSTEIN-011-WS2773E-TTOF	WS2773E	WS2773E	Fleckenstein_011_3238_2113_07 (F003757)	yeaG protein kinase, function unknown; autokinase 1799131:1801065 forward MW:74463	WS_2773E_01757	WS_2773E_20130727.fasta	74465	1	3	3	4	4.13e-05	0.0481
FLECKENSTEIN-011-WS2773E-TTOF	WS2773E	WS2773E	Fleckenstein_011_3238_2113_07 (F003757)	mipA scaffolding protein for murein synthesizing machinery 1797949:1798695 reverse MW:27799	WS_2773E_01756	WS_2773E_20130727.fasta	27799.8	1	12	14	104	0.00107	0.734
FLECKENSTEIN-011-WS2773E-TTOF	WS2773E	WS2773E	Fleckenstein_011_3238_2113_07 (F003757)	glpT sn-glycerol-3-phosphate permease 2761583:2762941 reverse MW:50310	WS_2773E_02619	WS_2773E_20130727.fasta	50311.6	1	4	4	6	6.19e-05	0.0819
FLECKENSTEIN-011-WS2773E-TTOF	WS2773E	WS2773E	Fleckenstein_011_3238_2113_07 (F003757)	gapA glyceraldehyde-3-phosphate dehydrogenase A 1794991:1795986 forward MW:35532	WS_2773E_01753	WS_2773E_20130727.fasta	35532.6	1	12	12	22	0.000227	0.453
FLECKENSTEIN-011-WS2773E-TTOF	WS2773E	WS2773E	Fleckenstein_011_3238_2113_07 (F003757)	iraP anti-RssB factor, RpoS stabilzer during Pi starvation; anti-adapter protein 182093:182353 forward MW:9937	WS_2773E_00181	WS_2773E_20130727.fasta	9937.9	0.95	1	1	3	3.1e-05	0.105
FLECKENSTEIN-011-WS2773E-TTOF	WS2773E	WS2773E	Fleckenstein_011_3238_2113_07 (F003757)	garR tartronate semialdehyde reductase 3771548:3772438 reverse MW:30660	WS_2773E_03594	WS_2773E_20130727.fasta	30660.6	1	1	1	1	1.03e-05	0.0405
FLECKENSTEIN-011-WS2773E-TTOF	WS2773E	WS2773E	Fleckenstein_011_3238_2113_07 (F003757)	yibN putative rhodanese-related sulfurtransferase 4301992:4302423 reverse MW:15596	WS_2773E_04109	WS_2773E_20130727.fasta	15596.2	1	6	6	23	0.000237	0.594
FLECKENSTEIN-011-WS2773E-TTOF	WS2773E	WS2773E	Fleckenstein_011_3238_2113_07 (F003757)	secB preprotein translocase subunit SecB 4301069:4301536 reverse MW:17277	WS_2773E_04107	WS_2773E_20130727.fasta	17277.2	1	2	2	2	2.06e-05	0.187
FLECKENSTEIN-011-WS2773E-TTOF	WS2773E	WS2773E	Fleckenstein_011_3238_2113_07 (F003757)	lldD L-lactate dehydrogenase 4297247:4298437 forward MW:42785	WS_2773E_04103	WS_2773E_20130727.fasta	42786.8	1	27	33	86	0.000887	0.73
FLECKENSTEIN-011-WS2773E-TTOF	WS2773E	WS2773E	Fleckenstein_011_3238_2113_07 (F003757)	WS_2773E_01740 protease 4 1781057:1782913 forward MW:67156	WS_2773E_01740	WS_2773E_20130727.fasta	67157.8	1	18	18	40	0.000413	0.39
FLECKENSTEIN-011-WS2773E-TTOF	WS2773E	WS2773E	Fleckenstein_011_3238_2113_07 (F003757)	selD selenophosphate synthase, H(2)Se added to acrylyl-tRNA 1779185:1780228 reverse MW:36703	WS_2773E_01738	WS_2773E_20130727.fasta	36704	0.95	1	1	1	1.03e-05	0.0432
FLECKENSTEIN-011-WS2773E-TTOF	WS2773E	WS2773E	Fleckenstein_011_3238_2113_07 (F003757)	ynjH hypothetical protein 1774083:1774355 reverse MW:9915	WS_2773E_01734	WS_2773E_20130727.fasta	9915.1	0.95	1	1	1	1.03e-05	0.111
FLECKENSTEIN-011-WS2773E-TTOF	WS2773E	WS2773E	Fleckenstein_011_3238_2113_07 (F003757)	yqjK hypothetical protein 3749794:3750093 forward MW:11748	WS_2773E_03573	WS_2773E_20130727.fasta	11748.8	0.95	1	1	1	1.03e-05	0.111
FLECKENSTEIN-011-WS2773E-TTOF	WS2773E	WS2773E	Fleckenstein_011_3238_2113_07 (F003757)	yqjE hypothetical protein 3749400:3749804 forward MW:15147	WS_2773E_03572	WS_2773E_20130727.fasta	15147.6	1	4	4	4	4.13e-05	0.209
FLECKENSTEIN-011-WS2773E-TTOF	WS2773E	WS2773E	Fleckenstein_011_3238_2113_07 (F003757)	yqjD hypothetical protein 3749092:3749397 forward MW:11081	WS_2773E_03571	WS_2773E_20130727.fasta	11081.7	1	5	7	19	0.000196	0.416
FLECKENSTEIN-011-WS2773E-TTOF	WS2773E	WS2773E	Fleckenstein_011_3238_2113_07 (F003757)	ydjY hypothetical protein 1766336:1767013 forward MW:24105	WS_2773E_01725	WS_2773E_20130727.fasta	24105.4	1	9	9	21	0.000217	0.529
FLECKENSTEIN-011-WS2773E-TTOF	WS2773E	WS2773E	Fleckenstein_011_3238_2113_07 (F003757)	osmE activator of ntrL gene 1754138:1754476 reverse MW:12020	WS_2773E_01713	WS_2773E_20130727.fasta	12020.5	1	7	9	87	0.000898	0.679
FLECKENSTEIN-011-WS2773E-TTOF	WS2773E	WS2773E	Fleckenstein_011_3238_2113_07 (F003757)	WS_2773E_00621 diguanylate cyclase (GGDEF) domain protein 636319:637650 reverse MW:51441	WS_2773E_00621	WS_2773E_20130727.fasta	51445.4	0.95	1	1	1	1.03e-05	0.0339
FLECKENSTEIN-011-WS2773E-TTOF	WS2773E	WS2773E	Fleckenstein_011_3238_2113_07 (F003757)	sohB putative protease 1264797:1265846 forward MW:39334	WS_2773E_01254	WS_2773E_20130727.fasta	39334.6	1	11	12	23	0.000237	0.487
FLECKENSTEIN-011-WS2773E-TTOF	WS2773E	WS2773E	Fleckenstein_011_3238_2113_07 (F003757)	dnaJ chaperone with DnaK; heat shock protein 2232059:2233189 forward MW:41044	WS_2773E_02160	WS_2773E_20130727.fasta	41044	1	5	5	7	7.22e-05	0.154
FLECKENSTEIN-011-WS2773E-TTOF	WS2773E	WS2773E	Fleckenstein_011_3238_2113_07 (F003757)	ygaF hypothetical protein 3186183:3187451 forward MW:46111	WS_2773E_03039	WS_2773E_20130727.fasta	46112	0.972	1	1	1	1.03e-05	0.019
FLECKENSTEIN-011-WS2773E-TTOF	WS2773E	WS2773E	Fleckenstein_011_3238_2113_07 (F003757)	traK_1 TraK 5293163:5293891 reverse MW:25584	WS_2773E_05091	WS_2773E_20130727.fasta	25583.9	1	7	7	10	0.000103	0.376
FLECKENSTEIN-011-WS2773E-TTOF	WS2773E	WS2773E	Fleckenstein_011_3238_2113_07 (F003757)	WS_2773E_03542 fused signal transducer for aerotaxis sensory component/methyl accepting chemotaxis component 3712345:3713865 reverse MW:55161	WS_2773E_03542	WS_2773E_20130727.fasta	55160.2	0.993	1	1	2	2.06e-05	0.0395
FLECKENSTEIN-011-WS2773E-TTOF	WS2773E	WS2773E	Fleckenstein_011_3238_2113_07 (F003757)	WS_2773E_03537 RNA polymerase sigma factor RpoD 3707847:3709688 forward MW:70208	WS_2773E_03537	WS_2773E_20130727.fasta	70209.2	1	5	5	5	5.16e-05	0.0881
FLECKENSTEIN-011-WS2773E-TTOF	WS2773E	WS2773E	Fleckenstein_011_3238_2113_07 (F003757)	icdA isocitrate dehydrogenase, specific for NADP+ 1103456:1104706 forward MW:45770	WS_2773E_01088	WS_2773E_20130727.fasta	45771.1	1	6	7	8	8.25e-05	0.12
FLECKENSTEIN-011-WS2773E-TTOF	WS2773E	WS2773E	Fleckenstein_011_3238_2113_07 (F003757)	hflD putative lysogenization regulator 1100323:1100964 reverse MW:22915	WS_2773E_01084	WS_2773E_20130727.fasta	22915.9	0.966	1	1	1	1.03e-05	0.0469
FLECKENSTEIN-011-WS2773E-TTOF	WS2773E	WS2773E	Fleckenstein_011_3238_2113_07 (F003757)	phoQ sensor protein PhoQ 1096650:1098110 reverse MW:55300	WS_2773E_01081	WS_2773E_20130727.fasta	55300.8	1	3	3	5	5.16e-05	0.072
FLECKENSTEIN-011-WS2773E-TTOF	WS2773E	WS2773E	Fleckenstein_011_3238_2113_07 (F003757)	WS_2773E_03525 SH3 domain-containing protein 3696024:3696644 forward MW:23148	WS_2773E_03525	WS_2773E_20130727.fasta	23148.8	1	8	8	15	0.000155	0.291
FLECKENSTEIN-011-WS2773E-TTOF	WS2773E	WS2773E	Fleckenstein_011_3238_2113_07 (F003757)	b3052 putative kinase 3690137:3691570 reverse MW:51051	WS_2773E_03522	WS_2773E_20130727.fasta	51050.6	1	20	21	34	0.000351	0.556
FLECKENSTEIN-011-WS2773E-TTOF	WS2773E	WS2773E	Fleckenstein_011_3238_2113_07 (F003757)	yiiQ hypothetical protein 4685619:4686218 reverse MW:21795	WS_2773E_04488	WS_2773E_20130727.fasta	21796.3	1	2	2	2	2.06e-05	0.106
FLECKENSTEIN-011-WS2773E-TTOF	WS2773E	WS2773E	Fleckenstein_011_3238_2113_07 (F003757)	nuoK NADH dehydrogenase I chain K 2797128:2797430 reverse MW:10845	WS_2773E_02651	WS_2773E_20130727.fasta	10845.8	1	2	2	2	2.06e-05	0.14
FLECKENSTEIN-011-WS2773E-TTOF	WS2773E	WS2773E	Fleckenstein_011_3238_2113_07 (F003757)	potA ATP-binding component of spermidine/putrescine transport 1092692:1093828 reverse MW:43042	WS_2773E_01078	WS_2773E_20130727.fasta	43042.4	1	11	12	25	0.000258	0.402
FLECKENSTEIN-011-WS2773E-TTOF	WS2773E	WS2773E	Fleckenstein_011_3238_2113_07 (F003757)	WS_2773E_03514 hypothetical protein 3680995:3681285 forward MW:11294	WS_2773E_03514	WS_2773E_20130727.fasta	11294.3	1	6	6	13	0.000134	0.51
FLECKENSTEIN-011-WS2773E-TTOF	WS2773E	WS2773E	Fleckenstein_011_3238_2113_07 (F003757)	ygiB hypothetical protein 3675900:3676571 forward MW:23479	WS_2773E_03508	WS_2773E_20130727.fasta	23479.2	1	7	9	33	0.00034	0.323
FLECKENSTEIN-011-WS2773E-TTOF	WS2773E	WS2773E	Fleckenstein_011_3238_2113_07 (F003757)	tolC transport channel 3674271:3675752 forward MW:53741	WS_2773E_03507	WS_2773E_20130727.fasta	53741.7	1	34	44	231	0.00238	0.714
FLECKENSTEIN-011-WS2773E-TTOF	WS2773E	WS2773E	Fleckenstein_011_3238_2113_07 (F003757)	degP serine endoprotease (protease Do), membrane-associated 2398866:2400290 forward MW:49354	WS_2773E_02300	WS_2773E_20130727.fasta	49354.9	1	18	21	46	0.000475	0.527
FLECKENSTEIN-011-WS2773E-TTOF	WS2773E	WS2773E	Fleckenstein_011_3238_2113_07 (F003757)	yaeH putative structural protein 2401691:2402077 reverse MW:15096	WS_2773E_02302	WS_2773E_20130727.fasta	15097	1	2	2	3	3.1e-05	0.148
FLECKENSTEIN-011-WS2773E-TTOF	WS2773E	WS2773E	Fleckenstein_011_3238_2113_07 (F003757)	bamD lipoprotein required for OM biogenesis, in BamABCDE complex 3119117:3119854 forward MW:27829	WS_2773E_02956	WS_2773E_20130727.fasta	27830.3	1	18	19	51	0.000526	0.592
FLECKENSTEIN-011-WS2773E-TTOF	WS2773E	WS2773E	Fleckenstein_011_3238_2113_07 (F003757)	ytfB hypothetical protein 5012821:5013459 reverse MW:23505	WS_2773E_04799	WS_2773E_20130727.fasta	23505.1	1	8	8	10	0.000103	0.528
FLECKENSTEIN-011-WS2773E-TTOF	WS2773E	WS2773E	Fleckenstein_011_3238_2113_07 (F003757)	clpB heat shock protein 3114553:3117144 reverse MW:95060	WS_2773E_02953	WS_2773E_20130727.fasta	96222.9	1	11	11	12	0.000124	0.154
FLECKENSTEIN-011-WS2773E-TTOF	WS2773E	WS2773E	Fleckenstein_011_3238_2113_07 (F003757)	rplI 50S ribosomal subunit protein L9 5002974:5003423 forward MW:15769	WS_2773E_04790	WS_2773E_20130727.fasta	15768.7	1	9	9	15	0.000155	0.53
FLECKENSTEIN-011-WS2773E-TTOF	WS2773E	WS2773E	Fleckenstein_011_3238_2113_07 (F003757)	rpsR 30S ribosomal subunit protein S18 5002705:5002932 forward MW:8986	WS_2773E_04789	WS_2773E_20130727.fasta	8987	0.95	1	1	1	1.03e-05	0.16
FLECKENSTEIN-011-WS2773E-TTOF	WS2773E	WS2773E	Fleckenstein_011_3238_2113_07 (F003757)	rpsF 30S ribosomal subunit protein S6 5001984:5002379 forward MW:15187	WS_2773E_04787	WS_2773E_20130727.fasta	15186.9	1	4	4	6	6.19e-05	0.511
FLECKENSTEIN-011-WS2773E-TTOF	WS2773E	WS2773E	Fleckenstein_011_3238_2113_07 (F003757)	lolE lipoprotein-releasing system transmembrane protein 1044642:1045880 forward MW:45142	WS_2773E_01014	WS_2773E_20130727.fasta	45143.1	1	5	5	11	0.000113	0.177
FLECKENSTEIN-011-WS2773E-TTOF	WS2773E	WS2773E	Fleckenstein_011_3238_2113_07 (F003757)	lolD outer membrane-specific lipoprotein transporter subunit 1043935:1044636 forward MW:25438	WS_2773E_01013	WS_2773E_20130727.fasta	25439.1	1	8	8	19	0.000196	0.515
FLECKENSTEIN-011-WS2773E-TTOF	WS2773E	WS2773E	Fleckenstein_011_3238_2113_07 (F003757)	ycfU outer membrane-specific lipoprotein transporter subunit LolC 1042743:1043942 forward MW:43247	WS_2773E_01012	WS_2773E_20130727.fasta	43247.7	1	6	6	11	0.000113	0.216
FLECKENSTEIN-011-WS2773E-TTOF	WS2773E	WS2773E	Fleckenstein_011_3238_2113_07 (F003757)	sucA 2-oxoglutarate dehydrogenase (decarboxylase component) 527010:529811 forward MW:105075	WS_2773E_00499	WS_2773E_20130727.fasta	105074	1	4	4	4	4.13e-05	0.0675
FLECKENSTEIN-011-WS2773E-TTOF	WS2773E	WS2773E	Fleckenstein_011_3238_2113_07 (F003757)	sdhA succinate dehydrogenase, flavoprotein subunit 524311:526077 forward MW:64422	WS_2773E_00497	WS_2773E_20130727.fasta	64421.9	1	50	76	419	0.00432	0.803
FLECKENSTEIN-011-WS2773E-TTOF	WS2773E	WS2773E	Fleckenstein_011_3238_2113_07 (F003757)	sdhD succinate dehydrogenase, hydrophobic subunit 523964:524311 forward MW:12867	WS_2773E_00496	WS_2773E_20130727.fasta	12867.6	1	2	2	5	5.16e-05	0.087
FLECKENSTEIN-011-WS2773E-TTOF	WS2773E	WS2773E	Fleckenstein_011_3238_2113_07 (F003757)	gltA citrate synthase 521589:522872 reverse MW:48015	WS_2773E_00493	WS_2773E_20130727.fasta	48016.8	1	2	2	2	2.06e-05	0.0585
FLECKENSTEIN-011-WS2773E-TTOF	WS2773E	WS2773E	Fleckenstein_011_3238_2113_07 (F003757)	yfiD putative formate acetyltransferase 3098957:3099340 reverse MW:14284	WS_2773E_02939	WS_2773E_20130727.fasta	14284	1	3	3	6	6.19e-05	0.331
FLECKENSTEIN-011-WS2773E-TTOF	WS2773E	WS2773E	Fleckenstein_011_3238_2113_07 (F003757)	rseA sigma-E factor, negative regulatory protein 3091645:3092295 reverse MW:24379	WS_2773E_02932	WS_2773E_20130727.fasta	24378.4	1	2	2	3	3.1e-05	0.125
FLECKENSTEIN-011-WS2773E-TTOF	WS2773E	WS2773E	Fleckenstein_011_3238_2113_07 (F003757)	rseB regulates activity of sigma-E factor 3090689:3091645 reverse MW:35762	WS_2773E_02931	WS_2773E_20130727.fasta	35763	1	2	2	3	3.1e-05	0.0881
FLECKENSTEIN-011-WS2773E-TTOF	WS2773E	WS2773E	Fleckenstein_011_3238_2113_07 (F003757)	ndh respiratory NADH dehydrogenase 1033383:1034687 forward MW:47341	WS_2773E_01005	WS_2773E_20130727.fasta	47342	1	15	17	45	0.000464	0.415
FLECKENSTEIN-011-WS2773E-TTOF	WS2773E	WS2773E	Fleckenstein_011_3238_2113_07 (F003757)	WS_2773E_01004 hypothetical protein 1032432:1032974 forward MW:21212	WS_2773E_01004	WS_2773E_20130727.fasta	21212.8	1	2	2	3	3.1e-05	0.117
FLECKENSTEIN-011-WS2773E-TTOF	WS2773E	WS2773E	Fleckenstein_011_3238_2113_07 (F003757)	WS_2773E_01001 fibronectin-binding protein B 1029927:1030568 forward MW:22515	WS_2773E_01001	WS_2773E_20130727.fasta	22515.2	1	7	11	49	0.000506	0.399
FLECKENSTEIN-011-WS2773E-TTOF	WS2773E	WS2773E	Fleckenstein_011_3238_2113_07 (F003757)	lepA GTP-binding elongation factor, may be inner membrane protein 3088216:3090015 reverse MW:66571	WS_2773E_02929	WS_2773E_20130727.fasta	66571.7	1	4	4	4	4.13e-05	0.0735
FLECKENSTEIN-011-WS2773E-TTOF	WS2773E	WS2773E	Fleckenstein_011_3238_2113_07 (F003757)	WS_2773E_02928 signal peptidase I 3087226:3088200 reverse MW:35946	WS_2773E_02928	WS_2773E_20130727.fasta	35947	1	12	12	38	0.000392	0.367
FLECKENSTEIN-011-WS2773E-TTOF	WS2773E	WS2773E	Fleckenstein_011_3238_2113_07 (F003757)	era GTPase Era 3085371:3086276 reverse MW:33796	WS_2773E_02926	WS_2773E_20130727.fasta	33796.9	0.95	1	1	1	1.03e-05	0.0299
FLECKENSTEIN-011-WS2773E-TTOF	WS2773E	WS2773E	Fleckenstein_011_3238_2113_07 (F003757)	pgpC hypothetical protein 3080806:3081441 reverse MW:24421	WS_2773E_02920	WS_2773E_20130727.fasta	24422.3	0.998	1	1	1	1.03e-05	0.0995
FLECKENSTEIN-011-WS2773E-TTOF	WS2773E	WS2773E	Fleckenstein_011_3238_2113_07 (F003757)	hflC protease specific for phage lambda cII repressor 4980167:4981171 forward MW:37650	WS_2773E_04762	WS_2773E_20130727.fasta	37650.9	1	25	30	93	0.00096	0.713
FLECKENSTEIN-011-WS2773E-TTOF	WS2773E	WS2773E	Fleckenstein_011_3238_2113_07 (F003757)	hflK protease specific for phage lambda cII repressor 4978905:4980164 forward MW:45545	WS_2773E_04761	WS_2773E_20130727.fasta	45545.5	1	32	42	155	0.0016	0.702
FLECKENSTEIN-011-WS2773E-TTOF	WS2773E	WS2773E	Fleckenstein_011_3238_2113_07 (F003757)	glrK putative 2-component sensor protein 3072544:3073926 reverse MW:51412	WS_2773E_02916	WS_2773E_20130727.fasta	51413	0.955	1	1	1	1.03e-05	0.0304
FLECKENSTEIN-011-WS2773E-TTOF	WS2773E	WS2773E	Fleckenstein_011_3238_2113_07 (F003757)	yfhG hypothetical protein 3071666:3072379 reverse MW:27231	WS_2773E_02915	WS_2773E_20130727.fasta	27231.4	1	10	11	21	0.000217	0.561
FLECKENSTEIN-011-WS2773E-TTOF	WS2773E	WS2773E	Fleckenstein_011_3238_2113_07 (F003757)	kdpD sensor protein KdpD 491582:494266 reverse MW:98696	WS_2773E_00468	WS_2773E_20130727.fasta	98696.8	1	4	4	5	5.16e-05	0.0884
FLECKENSTEIN-011-WS2773E-TTOF	WS2773E	WS2773E	Fleckenstein_011_3238_2113_07 (F003757)	speF ornithine decarboxylase 488020:490218 reverse MW:82555	WS_2773E_00465	WS_2773E_20130727.fasta	82555.7	1	1	1	1	1.03e-05	0.015
FLECKENSTEIN-011-WS2773E-TTOF	WS2773E	WS2773E	Fleckenstein_011_3238_2113_07 (F003757)	seqA negative modulator of initiation of replication 484437:484982 forward MW:20315	WS_2773E_00462	WS_2773E_20130727.fasta	20315.9	1	10	10	24	0.000248	0.646
FLECKENSTEIN-011-WS2773E-TTOF	WS2773E	WS2773E	Fleckenstein_011_3238_2113_07 (F003757)	psd phosphatidylserine decarboxylase 4966259:4967227 reverse MW:35916	WS_2773E_04747	WS_2773E_20130727.fasta	35917.3	1	10	10	19	0.000196	0.522
FLECKENSTEIN-011-WS2773E-TTOF	WS2773E	WS2773E	Fleckenstein_011_3238_2113_07 (F003757)	frdA fumarate reductase, anaerobic, flavoprotein subunit 4957932:4959740 reverse MW:65940	WS_2773E_04743	WS_2773E_20130727.fasta	65939.5	1	47	67	297	0.00306	0.736
FLECKENSTEIN-011-WS2773E-TTOF	WS2773E	WS2773E	Fleckenstein_011_3238_2113_07 (F003757)	frdB fumarate reductase, anaerobic, iron-sulfur protein subunit 4957205:4957939 reverse MW:27123	WS_2773E_04742	WS_2773E_20130727.fasta	27123.4	1	16	21	65	0.000671	0.947
FLECKENSTEIN-011-WS2773E-TTOF	WS2773E	WS2773E	Fleckenstein_011_3238_2113_07 (F003757)	frdC fumarate reductase, anaerobic, membrane anchor polypeptide 4956799:4957194 reverse MW:15015	WS_2773E_04741	WS_2773E_20130727.fasta	15015.7	1	4	5	15	0.000155	0.198
FLECKENSTEIN-011-WS2773E-TTOF	WS2773E	WS2773E	Fleckenstein_011_3238_2113_07 (F003757)	WS_2773E_00453 PTS system N-acetyl glucosamine specific transporter subunits IIABC 475525:477471 forward MW:68332	WS_2773E_00453	WS_2773E_20130727.fasta	68333.4	1	16	20	69	0.000712	0.272
FLECKENSTEIN-011-WS2773E-TTOF	WS2773E	WS2773E	Fleckenstein_011_3238_2113_07 (F003757)	blc outer membrane lipoprotein (lipocalin) 4954611:4955144 reverse MW:19923	WS_2773E_04738	WS_2773E_20130727.fasta	19923.9	1	13	14	38	0.000392	0.723
FLECKENSTEIN-011-WS2773E-TTOF	WS2773E	WS2773E	Fleckenstein_011_3238_2113_07 (F003757)	WS_2773E_04736 hypothetical protein 4953976:4954122 forward MW:4809	WS_2773E_04736	WS_2773E_20130727.fasta	4809.5	0.95	1	1	1	1.03e-05	0.396
FLECKENSTEIN-011-WS2773E-TTOF	WS2773E	WS2773E	Fleckenstein_011_3238_2113_07 (F003757)	yjeI putative membrane protein 4948363:4948716 forward MW:11958	WS_2773E_04730	WS_2773E_20130727.fasta	11958.3	1	3	5	52	0.000537	0.368
FLECKENSTEIN-011-WS2773E-TTOF	WS2773E	WS2773E	Fleckenstein_011_3238_2113_07 (F003757)	fhuA ferrichrome outer membrane transporter 2385589:2387832 forward MW:82182	WS_2773E_02289	WS_2773E_20130727.fasta	82182.7	1	41	44	144	0.00149	0.716
FLECKENSTEIN-011-WS2773E-TTOF	WS2773E	WS2773E	Fleckenstein_011_3238_2113_07 (F003757)	mrcB bifunctional glycosyl transferase/transpeptidase 2382835:2385369 forward MW:94309	WS_2773E_02288	WS_2773E_20130727.fasta	94310.7	1	26	27	57	0.000588	0.441
FLECKENSTEIN-011-WS2773E-TTOF	WS2773E	WS2773E	Fleckenstein_011_3238_2113_07 (F003757)	ubiF 2-octaprenyl-3-methyl-6-methoxy-1,4-benzoquinol hydroxylase 466820:467995 forward MW:42975	WS_2773E_00440	WS_2773E_20130727.fasta	42974.7	1	2	2	4	4.13e-05	0.0997
FLECKENSTEIN-011-WS2773E-TTOF	WS2773E	WS2773E	Fleckenstein_011_3238_2113_07 (F003757)	mopA GroEL, chaperone Hsp60, peptide-dependent ATPase, heat shock protein 4946579:4948225 forward MW:57329	WS_2773E_04729	WS_2773E_20130727.fasta	57328.9	1	27	27	52	0.000537	0.595
FLECKENSTEIN-011-WS2773E-TTOF	WS2773E	WS2773E	Fleckenstein_011_3238_2113_07 (F003757)	mopB GroES, 10 Kd chaperone binds to Hsp60 in pres. Mg-ATP, suppressing its ATPase activity 4946242:4946535 forward MW:10387	WS_2773E_04728	WS_2773E_20130727.fasta	10387	1	4	4	5	5.16e-05	0.505
FLECKENSTEIN-011-WS2773E-TTOF	WS2773E	WS2773E	Fleckenstein_011_3238_2113_07 (F003757)	aspA aspartate ammonia-lyase (aspartase) 4942445:4943881 reverse MW:52356	WS_2773E_04725	WS_2773E_20130727.fasta	52356.3	1	7	7	9	9.29e-05	0.184
FLECKENSTEIN-011-WS2773E-TTOF	WS2773E	WS2773E	Fleckenstein_011_3238_2113_07 (F003757)	dcuA anaerobic dicarboxylate transport 4941026:4942327 reverse MW:45765	WS_2773E_04724	WS_2773E_20130727.fasta	45766.3	1	3	3	9	9.29e-05	0.0323
FLECKENSTEIN-011-WS2773E-TTOF	WS2773E	WS2773E	Fleckenstein_011_3238_2113_07 (F003757)	lnt apolipoprotein N-acyltransferase 461062:462600 reverse MW:57011	WS_2773E_00435	WS_2773E_20130727.fasta	57013.8	1	8	8	13	0.000134	0.219
FLECKENSTEIN-011-WS2773E-TTOF	WS2773E	WS2773E	Fleckenstein_011_3238_2113_07 (F003757)	WS_2773E_00886 hypothetical protein 916651:917397 reverse MW:27328	WS_2773E_00886	WS_2773E_20130727.fasta	27327.7	1	6	8	18	0.000186	0.444
FLECKENSTEIN-011-WS2773E-TTOF	WS2773E	WS2773E	Fleckenstein_011_3238_2113_07 (F003757)	gltL ATP-binding protein of glutamate/aspartate transport system 455435:456160 reverse MW:26661	WS_2773E_00430	WS_2773E_20130727.fasta	26661.1	1	2	3	4	4.13e-05	0.0954
FLECKENSTEIN-011-WS2773E-TTOF	WS2773E	WS2773E	Fleckenstein_011_3238_2113_07 (F003757)	lysU lysine tRNA synthetase, inducible; heat shock protein 4928752:4930269 reverse MW:57827	WS_2773E_04714	WS_2773E_20130727.fasta	57828.5	1	2	2	2	2.06e-05	0.0475
FLECKENSTEIN-011-WS2773E-TTOF	WS2773E	WS2773E	Fleckenstein_011_3238_2113_07 (F003757)	yadG putative ATP-binding component of a transport system 2360794:2361720 forward MW:34647	WS_2773E_02266	WS_2773E_20130727.fasta	34648.4	1	10	10	16	0.000165	0.347
FLECKENSTEIN-011-WS2773E-TTOF	WS2773E	WS2773E	Fleckenstein_011_3238_2113_07 (F003757)	WS_2773E_02263 glucose dehydrogenase 2356850:2359240 reverse MW:86747	WS_2773E_02263	WS_2773E_20130727.fasta	86748.2	1	34	41	111	0.00115	0.548
FLECKENSTEIN-011-WS2773E-TTOF	WS2773E	WS2773E	Fleckenstein_011_3238_2113_07 (F003757)	WS_2773E_04709 sensory histidine kinase DcuS 4925583:4927214 reverse MW:60535	WS_2773E_04709	WS_2773E_20130727.fasta	60536.8	0.998	1	1	2	2.06e-05	0.0295
FLECKENSTEIN-011-WS2773E-TTOF	WS2773E	WS2773E	Fleckenstein_011_3238_2113_07 (F003757)	dcuB anaerobic dicarboxylate transport 4922956:4924296 reverse MW:47935	WS_2773E_04707	WS_2773E_20130727.fasta	47937.4	1	3	3	6	6.19e-05	0.0471
FLECKENSTEIN-011-WS2773E-TTOF	WS2773E	WS2773E	Fleckenstein_011_3238_2113_07 (F003757)	melA alpha-galactosidase 4917462:4918817 forward MW:50657	WS_2773E_04703	WS_2773E_20130727.fasta	50657.7	1	8	8	16	0.000165	0.244
FLECKENSTEIN-011-WS2773E-TTOF	WS2773E	WS2773E	Fleckenstein_011_3238_2113_07 (F003757)	fbaA Fructose-bisphosphate aldolase class II 3500250:3501329 reverse MW:39147	WS_2773E_03341	WS_2773E_20130727.fasta	39147.3	1	2	2	3	3.1e-05	0.0669
FLECKENSTEIN-011-WS2773E-TTOF	WS2773E	WS2773E	Fleckenstein_011_3238_2113_07 (F003757)	rlpB a minor lipoprotein 442511:443092 reverse MW:21324	WS_2773E_00419	WS_2773E_20130727.fasta	21325.1	1	13	15	34	0.000351	0.518
FLECKENSTEIN-011-WS2773E-TTOF	WS2773E	WS2773E	Fleckenstein_011_3238_2113_07 (F003757)	acnB aconitate hydratase AcnB 2349786:2352383 forward MW:93467	WS_2773E_02257	WS_2773E_20130727.fasta	93468.9	1	3	3	3	3.1e-05	0.0509
FLECKENSTEIN-011-WS2773E-TTOF	WS2773E	WS2773E	Fleckenstein_011_3238_2113_07 (F003757)	lpdA dihydrolipoamide dehydrogenase 2346083:2347507 forward MW:50689	WS_2773E_02255	WS_2773E_20130727.fasta	50688.9	1	12	13	23	0.000237	0.357
FLECKENSTEIN-011-WS2773E-TTOF	WS2773E	WS2773E	Fleckenstein_011_3238_2113_07 (F003757)	aceF pyruvate dehydrogenase dihydrolipoyltransacetylase 2343866:2345758 forward MW:66126	WS_2773E_02254	WS_2773E_20130727.fasta	66126	1	9	9	17	0.000175	0.175
FLECKENSTEIN-011-WS2773E-TTOF	WS2773E	WS2773E	Fleckenstein_011_3238_2113_07 (F003757)	ampE regulates ampC 2337452:2338306 forward MW:32122	WS_2773E_02250	WS_2773E_20130727.fasta	32122.7	0.95	1	1	1	1.03e-05	0.0775
FLECKENSTEIN-011-WS2773E-TTOF	WS2773E	WS2773E	Fleckenstein_011_3238_2113_07 (F003757)	mtlA fused mannitol-specific PTS enzymes: IIA components/IIB components/IIC components 4283583:4285496 forward MW:68013	WS_2773E_04094	WS_2773E_20130727.fasta	68014.8	1	29	34	91	0.000939	0.444
FLECKENSTEIN-011-WS2773E-TTOF	WS2773E	WS2773E	Fleckenstein_011_3238_2113_07 (F003757)	ybeD hypothetical protein 433283:433546 reverse MW:9827	WS_2773E_00409	WS_2773E_20130727.fasta	9827.2	1	3	3	8	8.25e-05	0.552
FLECKENSTEIN-011-WS2773E-TTOF	WS2773E	WS2773E	Fleckenstein_011_3238_2113_07 (F003757)	lipA lipoate synthesis, sulfur insertion? 430155:431120 reverse MW:36072	WS_2773E_00406	WS_2773E_20130727.fasta	36072.1	0.95	1	1	1	1.03e-05	0.0685
FLECKENSTEIN-011-WS2773E-TTOF	WS2773E	WS2773E	Fleckenstein_011_3238_2113_07 (F003757)	tatA1 hypothetical protein 429851:430054 forward MW:7024	WS_2773E_00405	WS_2773E_20130727.fasta	7024.8	1	2	3	3	3.1e-05	0.164
FLECKENSTEIN-011-WS2773E-TTOF	WS2773E	WS2773E	Fleckenstein_011_3238_2113_07 (F003757)	cspE cold shock-like protein CspE 428194:428403 forward MW:7463	WS_2773E_00402	WS_2773E_20130727.fasta	7463.6	0.95	1	1	1	1.03e-05	0.174
FLECKENSTEIN-011-WS2773E-TTOF	WS2773E	WS2773E	Fleckenstein_011_3238_2113_07 (F003757)	secA preprotein translocase subunit, ATPase 2326566:2329271 forward MW:102024	WS_2773E_02239	WS_2773E_20130727.fasta	102025	1	12	12	18	0.000186	0.22
FLECKENSTEIN-011-WS2773E-TTOF	WS2773E	WS2773E	Fleckenstein_011_3238_2113_07 (F003757)	lpxC UDP-3-O-acyl N-acetylglucosamine deacetylase; lipid A biosynthesis 2324844:2325761 forward MW:33956	WS_2773E_02237	WS_2773E_20130727.fasta	33956.9	1	2	2	2	2.06e-05	0.059
FLECKENSTEIN-011-WS2773E-TTOF	WS2773E	WS2773E	Fleckenstein_011_3238_2113_07 (F003757)	ftsZ cell division; forms circumferential ring 2323592:2324743 forward MW:40324	WS_2773E_02236	WS_2773E_20130727.fasta	40324	1	16	20	35	0.000361	0.595
FLECKENSTEIN-011-WS2773E-TTOF	WS2773E	WS2773E	Fleckenstein_011_3238_2113_07 (F003757)	ftsA ATP-binding cell division protein, septation process, complexes with FtsZ, associated with junctions of inner and outer membranes 2322269:2323531 forward MW:45330	WS_2773E_02235	WS_2773E_20130727.fasta	45328.8	1	7	7	18	0.000186	0.298
FLECKENSTEIN-011-WS2773E-TTOF	WS2773E	WS2773E	Fleckenstein_011_3238_2113_07 (F003757)	murG UDP-N-acetylglucosamine:N-acetylmuramyl- (pentapeptide) pyrophosphoryl-undecaprenol N-acetylglucosamine transferase 2317931:2318998 forward MW:37787	WS_2773E_02231	WS_2773E_20130727.fasta	37786.3	1	9	10	20	0.000206	0.369
FLECKENSTEIN-011-WS2773E-TTOF	WS2773E	WS2773E	Fleckenstein_011_3238_2113_07 (F003757)	abc ATP-binding component of a transporter 2438837:2439868 reverse MW:37802	WS_2773E_02338	WS_2773E_20130727.fasta	37802.9	1	3	3	8	8.25e-05	0.172
FLECKENSTEIN-011-WS2773E-TTOF	WS2773E	WS2773E	Fleckenstein_011_3238_2113_07 (F003757)	mltE murein transglycosylase E 1136322:1136933 forward MW:22180	WS_2773E_01123	WS_2773E_20130727.fasta	22181.3	1	4	4	5	5.16e-05	0.236
FLECKENSTEIN-011-WS2773E-TTOF	WS2773E	WS2773E	Fleckenstein_011_3238_2113_07 (F003757)	ftsI septum formation; penicillin-binding protein 3; peptidoglycan synthetase 2309700:2311466 forward MW:63878	WS_2773E_02225	WS_2773E_20130727.fasta	63878.4	1	5	5	6	6.19e-05	0.105
FLECKENSTEIN-011-WS2773E-TTOF	WS2773E	WS2773E	Fleckenstein_011_3238_2113_07 (F003757)	WS_2773E_02222 cell division protein MraZ 2307921:2308379 forward MW:17360	WS_2773E_02222	WS_2773E_20130727.fasta	17360.3	0.95	1	1	1	1.03e-05	0.0658
FLECKENSTEIN-011-WS2773E-TTOF	WS2773E	WS2773E	Fleckenstein_011_3238_2113_07 (F003757)	fruR transcriptional repressor of fru operon and others 2306315:2307319 forward MW:37967	WS_2773E_02221	WS_2773E_20130727.fasta	37967.9	0.95	1	1	3	3.1e-05	0.0389
FLECKENSTEIN-011-WS2773E-TTOF	WS2773E	WS2773E	Fleckenstein_011_3238_2113_07 (F003757)	WS_2773E_01699 putative inner membrane protein 1741119:1741655 reverse MW:20367	WS_2773E_01699	WS_2773E_20130727.fasta	20367.9	0.95	1	1	1	1.03e-05	0.0787
FLECKENSTEIN-011-WS2773E-TTOF	WS2773E	WS2773E	Fleckenstein_011_3238_2113_07 (F003757)	ydiY putative outer membrane protein, acid-inducible 1737747:1738505 reverse MW:27598	WS_2773E_01695	WS_2773E_20130727.fasta	27598.9	1	2	2	3	3.1e-05	0.163
FLECKENSTEIN-011-WS2773E-TTOF	WS2773E	WS2773E	Fleckenstein_011_3238_2113_07 (F003757)	yiaG putative transcriptional regulator, HTH_CROC1 family 4231617:4231907 forward MW:11033	WS_2773E_04045	WS_2773E_20130727.fasta	11033.2	1	3	3	7	7.22e-05	0.427
FLECKENSTEIN-011-WS2773E-TTOF	WS2773E	WS2773E	Fleckenstein_011_3238_2113_07 (F003757)	yiaF hypothetical protein 4230473:4231183 reverse MW:25677	WS_2773E_04044	WS_2773E_20130727.fasta	25676.8	1	9	11	26	0.000268	0.449
FLECKENSTEIN-011-WS2773E-TTOF	WS2773E	WS2773E	Fleckenstein_011_3238_2113_07 (F003757)	yiaD putative outer membrane protein 4228686:4229345 forward MW:22197	WS_2773E_04042	WS_2773E_20130727.fasta	22197.6	1	11	12	52	0.000537	0.598
FLECKENSTEIN-011-WS2773E-TTOF	WS2773E	WS2773E	Fleckenstein_011_3238_2113_07 (F003757)	rplT 50S ribosomal subunit protein L20, and regulator 1731812:1732168 reverse MW:13497	WS_2773E_01688	WS_2773E_20130727.fasta	13497.6	1	2	2	2	2.06e-05	0.161
FLECKENSTEIN-011-WS2773E-TTOF	WS2773E	WS2773E	Fleckenstein_011_3238_2113_07 (F003757)	himA integration host factor (IHF), alpha subunit; site specific recombination 1727672:1727971 reverse MW:11354	WS_2773E_01685	WS_2773E_20130727.fasta	11354.5	1	2	2	5	5.16e-05	0.212
FLECKENSTEIN-011-WS2773E-TTOF	WS2773E	WS2773E	Fleckenstein_011_3238_2113_07 (F003757)	WS_2773E_01682 vitamin B12-transporter ATPase 1725228:1725977 reverse MW:27111	WS_2773E_01682	WS_2773E_20130727.fasta	27111.9	1	2	2	2	2.06e-05	0.129
FLECKENSTEIN-011-WS2773E-TTOF	WS2773E	WS2773E	Fleckenstein_011_3238_2113_07 (F003757)	ppsA phosphoenolpyruvate synthase 1717153:1719531 reverse MW:87436	WS_2773E_01675	WS_2773E_20130727.fasta	87435.6	1	21	22	36	0.000371	0.285
FLECKENSTEIN-011-WS2773E-TTOF	WS2773E	WS2773E	Fleckenstein_011_3238_2113_07 (F003757)	WS_2773E_01160 nitrate reductase, beta subunit 1177608:1179146 forward MW:58080	WS_2773E_01160	WS_2773E_20130727.fasta	58081.8	1	41	49	150	0.00155	0.762
FLECKENSTEIN-011-WS2773E-TTOF	WS2773E	WS2773E	Fleckenstein_011_3238_2113_07 (F003757)	WS_2773E_04023 inner membrane protein 4208954:4210633 forward MW:62032	WS_2773E_04023	WS_2773E_20130727.fasta	62033.4	1	11	11	15	0.000155	0.288
FLECKENSTEIN-011-WS2773E-TTOF	WS2773E	WS2773E	Fleckenstein_011_3238_2113_07 (F003757)	bcsE cellulose biosynthesis protein BcsE 4207210:4208769 forward MW:58855	WS_2773E_04021	WS_2773E_20130727.fasta	58855.6	1	4	4	7	7.22e-05	0.0963
FLECKENSTEIN-011-WS2773E-TTOF	WS2773E	WS2773E	Fleckenstein_011_3238_2113_07 (F003757)	ydiK hypothetical protein 1701492:1702604 forward MW:39841	WS_2773E_01660	WS_2773E_20130727.fasta	39842.2	0.999	2	2	2	2.06e-05	0.116
FLECKENSTEIN-011-WS2773E-TTOF	WS2773E	WS2773E	Fleckenstein_011_3238_2113_07 (F003757)	WS_2773E_04019 cell division protein 4205973:4206725 reverse MW:27878	WS_2773E_04019	WS_2773E_20130727.fasta	27878.3	1	3	3	3	3.1e-05	0.216
FLECKENSTEIN-011-WS2773E-TTOF	WS2773E	WS2773E	Fleckenstein_011_3238_2113_07 (F003757)	WS_2773E_04017 cellulose synthase regulator protein 4201008:4203311 reverse MW:84631	WS_2773E_04017	WS_2773E_20130727.fasta	84632.8	1	34	35	79	0.000815	0.532
FLECKENSTEIN-011-WS2773E-TTOF	WS2773E	WS2773E	Fleckenstein_011_3238_2113_07 (F003757)	bcsC cellulose synthase subunit BcsC 4196440:4199913 reverse MW:127751	WS_2773E_04015	WS_2773E_20130727.fasta	127753	1	48	51	84	0.000867	0.494
FLECKENSTEIN-011-WS2773E-TTOF	WS2773E	WS2773E	Fleckenstein_011_3238_2113_07 (F003757)	yhjK diguanylate cyclase/phosphodiesterase 4194370:4196319 reverse MW:72951	WS_2773E_04014	WS_2773E_20130727.fasta	72952.4	0.997	1	1	1	1.03e-05	0.0169
FLECKENSTEIN-011-WS2773E-TTOF	WS2773E	WS2773E	Fleckenstein_011_3238_2113_07 (F003757)	dctA uptake of C4-dicarboxylic acids 4192901:4194187 reverse MW:45437	WS_2773E_04013	WS_2773E_20130727.fasta	45438.2	1	5	5	5	5.16e-05	0.124
FLECKENSTEIN-011-WS2773E-TTOF	WS2773E	WS2773E	Fleckenstein_011_3238_2113_07 (F003757)	ydiJ putative oxidase 1698047:1701103 reverse MW:113266	WS_2773E_01659	WS_2773E_20130727.fasta	113267	1	14	14	26	0.000268	0.187
FLECKENSTEIN-011-WS2773E-TTOF	WS2773E	WS2773E	Fleckenstein_011_3238_2113_07 (F003757)	ydiH hypothetical protein 1697352:1697540 reverse MW:7266	WS_2773E_01657	WS_2773E_20130727.fasta	7266.9	1	3	3	5	5.16e-05	0.452
FLECKENSTEIN-011-WS2773E-TTOF	WS2773E	WS2773E	Fleckenstein_011_3238_2113_07 (F003757)	ygiW hypothetical protein 3665440:3665832 reverse MW:14010	WS_2773E_03496	WS_2773E_20130727.fasta	14010.4	1	5	6	10	0.000103	0.392
FLECKENSTEIN-011-WS2773E-TTOF	WS2773E	WS2773E	Fleckenstein_011_3238_2113_07 (F003757)	WS_2773E_01650 hypothetical protein 1690139:1691143 reverse MW:36054	WS_2773E_01650	WS_2773E_20130727.fasta	36054.7	1	5	5	9	9.29e-05	0.177
FLECKENSTEIN-011-WS2773E-TTOF	WS2773E	WS2773E	Fleckenstein_011_3238_2113_07 (F003757)	oppF hypothetical protein 1197117:1198121 forward MW:37182	WS_2773E_01180	WS_2773E_20130727.fasta	37182.1	1	6	6	9	9.29e-05	0.198
FLECKENSTEIN-011-WS2773E-TTOF	WS2773E	WS2773E	Fleckenstein_011_3238_2113_07 (F003757)	plsC 1-acyl-sn-glycerol-3-phosphate acyltransferase 3661131:3661868 reverse MW:27423	WS_2773E_03491	WS_2773E_20130727.fasta	27423.8	1	3	4	4	4.13e-05	0.122
FLECKENSTEIN-011-WS2773E-TTOF	WS2773E	WS2773E	Fleckenstein_011_3238_2113_07 (F003757)	yhjG Inner membrane protein, AsmA family 4187030:4189090 reverse MW:74500	WS_2773E_04009	WS_2773E_20130727.fasta	74502.9	1	34	39	83	0.000856	0.558
FLECKENSTEIN-011-WS2773E-TTOF	WS2773E	WS2773E	Fleckenstein_011_3238_2113_07 (F003757)	WS_2773E_04007 ribonuclease 4184050:4185063 forward MW:37900	WS_2773E_04007	WS_2773E_20130727.fasta	37902.4	1	4	6	10	0.000103	0.134
FLECKENSTEIN-011-WS2773E-TTOF	WS2773E	WS2773E	Fleckenstein_011_3238_2113_07 (F003757)	yhjA putative cytochrome C peroxidase 4178478:4179875 reverse MW:51540	WS_2773E_04003	WS_2773E_20130727.fasta	51541.7	1	11	11	18	0.000186	0.284
FLECKENSTEIN-011-WS2773E-TTOF	WS2773E	WS2773E	Fleckenstein_011_3238_2113_07 (F003757)	WS_2773E_04002 glutamate decarboxylase 4177530:4178267 reverse MW:26831	WS_2773E_04002	WS_2773E_20130727.fasta	27993.3	1	10	12	39	0.000402	0.531
FLECKENSTEIN-011-WS2773E-TTOF	WS2773E	WS2773E	Fleckenstein_011_3238_2113_07 (F003757)	gadB_3 glutamate decarboxylase isozyme 4176365:4177582 reverse MW:44863	WS_2773E_04001	WS_2773E_20130727.fasta	46025.3	1	10	12	43	0.000444	0.272
FLECKENSTEIN-011-WS2773E-TTOF	WS2773E	WS2773E	Fleckenstein_011_3238_2113_07 (F003757)	yhiX putative ARAC-type regulatory protein 4175171:4175995 reverse MW:31453	WS_2773E_04000	WS_2773E_20130727.fasta	31454.2	1	2	2	2	2.06e-05	0.0912
FLECKENSTEIN-011-WS2773E-TTOF	WS2773E	WS2773E	Fleckenstein_011_3238_2113_07 (F003757)	lpp murein lipoprotein 1689839:1690075 forward MW:8323	WS_2773E_01649	WS_2773E_20130727.fasta	8323.7	1	12	19	65	0.000671	0.628
FLECKENSTEIN-011-WS2773E-TTOF	WS2773E	WS2773E	Fleckenstein_011_3238_2113_07 (F003757)	pykF Pyruvate kinase I 1688116:1689528 forward MW:50730	WS_2773E_01648	WS_2773E_20130727.fasta	50729.9	1	2	2	2	2.06e-05	0.066
FLECKENSTEIN-011-WS2773E-TTOF	WS2773E	WS2773E	Fleckenstein_011_3238_2113_07 (F003757)	exbB uptake of enterochelin 3649637:3650371 reverse MW:26255	WS_2773E_03481	WS_2773E_20130727.fasta	26255.7	1	2	2	2	2.06e-05	0.0984
FLECKENSTEIN-011-WS2773E-TTOF	WS2773E	WS2773E	Fleckenstein_011_3238_2113_07 (F003757)	cfa cyclopropane fatty acyl phospholipid synthase 1673830:1674978 forward MW:43939	WS_2773E_01633	WS_2773E_20130727.fasta	43940.1	1	8	9	13	0.000134	0.241
FLECKENSTEIN-011-WS2773E-TTOF	WS2773E	WS2773E	Fleckenstein_011_3238_2113_07 (F003757)	b2997 putative hydrogenase subunit 3641588:3642706 reverse MW:39652	WS_2773E_03471	WS_2773E_20130727.fasta	39651.2	1	12	17	56	0.000578	0.513
FLECKENSTEIN-011-WS2773E-TTOF	WS2773E	WS2773E	Fleckenstein_011_3238_2113_07 (F003757)	hybA hydrogenase-2 small subunit 3640599:3641585 reverse MW:35971	WS_2773E_03470	WS_2773E_20130727.fasta	35970.6	1	18	20	54	0.000557	0.698
FLECKENSTEIN-011-WS2773E-TTOF	WS2773E	WS2773E	Fleckenstein_011_3238_2113_07 (F003757)	sodB superoxide dismutase, iron 1667811:1668392 forward MW:21265	WS_2773E_01627	WS_2773E_20130727.fasta	21266.2	1	3	3	7	7.22e-05	0.15
FLECKENSTEIN-011-WS2773E-TTOF	WS2773E	WS2773E	Fleckenstein_011_3238_2113_07 (F003757)	hybC putative large subunit, hydrogenase-2 3637731:3639434 reverse MW:62491	WS_2773E_03468	WS_2773E_20130727.fasta	62491.1	1	25	29	74	0.000764	0.642
FLECKENSTEIN-011-WS2773E-TTOF	WS2773E	WS2773E	Fleckenstein_011_3238_2113_07 (F003757)	WS_2773E_03647 preprotein translocase, SecG subunit 3824675:3825007 reverse MW:11393	WS_2773E_03647	WS_2773E_20130727.fasta	11393.8	1	2	2	5	5.16e-05	0.273
FLECKENSTEIN-011-WS2773E-TTOF	WS2773E	WS2773E	Fleckenstein_011_3238_2113_07 (F003757)	sodC superoxide dismutase precursor (Cu-Zn) 1656567:1657088 reverse MW:17681	WS_2773E_01617	WS_2773E_20130727.fasta	17681	1	2	2	5	5.16e-05	0.104
FLECKENSTEIN-011-WS2773E-TTOF	WS2773E	WS2773E	Fleckenstein_011_3238_2113_07 (F003757)	WS_2773E_01615 undecaprenyl pyrophosphate phosphatase 1653697:1654554 forward MW:31567	WS_2773E_01615	WS_2773E_20130727.fasta	31567.3	1	3	3	6	6.19e-05	0.154
FLECKENSTEIN-011-WS2773E-TTOF	WS2773E	WS2773E	Fleckenstein_011_3238_2113_07 (F003757)	slyB putative outer membrane protein 1652309:1652776 forward MW:15601	WS_2773E_01612	WS_2773E_20130727.fasta	15600.6	1	9	17	312	0.00322	0.458
FLECKENSTEIN-011-WS2773E-TTOF	WS2773E	WS2773E	Fleckenstein_011_3238_2113_07 (F003757)	WS_2773E_01610 lysozyme inhibitor 1650499:1650822 reverse MW:12276	WS_2773E_01610	WS_2773E_20130727.fasta	12276.3	1	7	8	12	0.000124	0.598
FLECKENSTEIN-011-WS2773E-TTOF	WS2773E	WS2773E	Fleckenstein_011_3238_2113_07 (F003757)	WS_2773E_01609 pyridoxamine 5'-phosphate oxidase 1649784:1650440 reverse MW:25559	WS_2773E_01609	WS_2773E_20130727.fasta	25559.7	1	2	2	6	6.19e-05	0.151
FLECKENSTEIN-011-WS2773E-TTOF	WS2773E	WS2773E	Fleckenstein_011_3238_2113_07 (F003757)	rsxG electron transport complex protein required for the reduction of SoxR 1642637:1643257 forward MW:21912	WS_2773E_01601	WS_2773E_20130727.fasta	21912.3	0.999	2	3	3	3.1e-05	0.155
FLECKENSTEIN-011-WS2773E-TTOF	WS2773E	WS2773E	Fleckenstein_011_3238_2113_07 (F003757)	glcD glycolate oxidase subunit D 3613791:3615290 reverse MW:53812	WS_2773E_03444	WS_2773E_20130727.fasta	53812.4	0.999	2	2	2	2.06e-05	0.0461
FLECKENSTEIN-011-WS2773E-TTOF	WS2773E	WS2773E	Fleckenstein_011_3238_2113_07 (F003757)	pykA pyruvate kinase II 1872484:1873926 forward MW:51357	WS_2773E_01832	WS_2773E_20130727.fasta	51357.8	0.988	1	1	1	1.03e-05	0.0167
FLECKENSTEIN-011-WS2773E-TTOF	WS2773E	WS2773E	Fleckenstein_011_3238_2113_07 (F003757)	mlaE ABC transporter maintaining OM lipid asymmetry, inner membrane permease protein 3840822:3841604 reverse MW:27863	WS_2773E_03666	WS_2773E_20130727.fasta	27864	0.95	1	1	2	2.06e-05	0.0462
FLECKENSTEIN-011-WS2773E-TTOF	WS2773E	WS2773E	Fleckenstein_011_3238_2113_07 (F003757)	yghJ inner membrane lipoprotein 3601817:3606379 reverse MW:167970	WS_2773E_03438	WS_2773E_20130727.fasta	167972	1	4	4	4	4.13e-05	0.0382
FLECKENSTEIN-011-WS2773E-TTOF	WS2773E	WS2773E	Fleckenstein_011_3238_2113_07 (F003757)	yghG hypothetical protein 3600384:3600794 reverse MW:14670	WS_2773E_03436	WS_2773E_20130727.fasta	14670.4	0.95	1	1	1	1.03e-05	0.0882
FLECKENSTEIN-011-WS2773E-TTOF	WS2773E	WS2773E	Fleckenstein_011_3238_2113_07 (F003757)	gspD General secretion pathway protein D 3597317:3599377 reverse MW:74201	WS_2773E_03434	WS_2773E_20130727.fasta	74200.5	1	3	3	5	5.16e-05	0.0539
FLECKENSTEIN-011-WS2773E-TTOF	WS2773E	WS2773E	Fleckenstein_011_3238_2113_07 (F003757)	WS_2773E_03424 hypothetical protein 3588035:3589570 forward MW:57793	WS_2773E_03424	WS_2773E_20130727.fasta	57795	1	12	12	24	0.000248	0.297
FLECKENSTEIN-011-WS2773E-TTOF	WS2773E	WS2773E	Fleckenstein_011_3238_2113_07 (F003757)	WS_2773E_03411 putative antigen 43 precursor 3581817:3582089 forward MW:9499	WS_2773E_03411	WS_2773E_20130727.fasta	9499.2	1	3	4	30	0.00031	0.556
FLECKENSTEIN-011-WS2773E-TTOF	WS2773E	WS2773E	Fleckenstein_011_3238_2113_07 (F003757)	WS_2773E_03410 antigen 43 precursor (AG43) 3579622:3581820 forward MW:73712	WS_2773E_03410	WS_2773E_20130727.fasta	74871.3	1	39	55	316	0.00326	0.701
FLECKENSTEIN-011-WS2773E-TTOF	WS2773E	WS2773E	Fleckenstein_011_3238_2113_07 (F003757)	WS_2773E_03401 heat resistant agglutinin 1 3562212:3562940 reverse MW:26850	WS_2773E_03401	WS_2773E_20130727.fasta	26851.2	1	21	28	140	0.00144	0.851
FLECKENSTEIN-011-WS2773E-TTOF	WS2773E	WS2773E	Fleckenstein_011_3238_2113_07 (F003757)	WS_2773E_02882 alpha-2-macroglobulin domain protein 3034386:3039347 reverse MW:181609	WS_2773E_02882	WS_2773E_20130727.fasta	181611	1	51	53	96	0.000991	0.428
FLECKENSTEIN-011-WS2773E-TTOF	WS2773E	WS2773E	Fleckenstein_011_3238_2113_07 (F003757)	WS_2773E_02878 cytoskeletal protein RodZ 3028891:3029904 reverse MW:36174	WS_2773E_02878	WS_2773E_20130727.fasta	36174.5	1	13	15	33	0.00034	0.392
FLECKENSTEIN-011-WS2773E-TTOF	WS2773E	WS2773E	Fleckenstein_011_3238_2113_07 (F003757)	yfgM hypothetical protein 3025723:3026343 reverse MW:22144	WS_2773E_02875	WS_2773E_20130727.fasta	22144.2	1	11	12	36	0.000371	0.665
FLECKENSTEIN-011-WS2773E-TTOF	WS2773E	WS2773E	Fleckenstein_011_3238_2113_07 (F003757)	b2512 putative dehydrogenase 3024534:3025712 reverse MW:41827	WS_2773E_02874	WS_2773E_20130727.fasta	41826.8	1	14	16	64	0.00066	0.487
FLECKENSTEIN-011-WS2773E-TTOF	ACAM2022	ACAM2022	Fleckenstein_011_3238_2113_08 (F003760)	proP low-affinity transport system; proline permease II 4906053:4907555 forward MW:54834	WS_2773E_04694	WS_2773E_20130727.fasta	54836.5	1	3	3	5	8.05e-05	0.064
FLECKENSTEIN-011-WS2773E-TTOF	ACAM2022	ACAM2022	Fleckenstein_011_3238_2113_08 (F003760)	WS_2773E_02420 mannose-1-phosphate guanylyltransferase 2522325:2523755 reverse MW:53583	WS_2773E_02420	WS_2773E_20130727.fasta	53584.6	1	2	2	3	4.83e-05	0.0609
FLECKENSTEIN-011-WS2773E-TTOF	ACAM2022	ACAM2022	Fleckenstein_011_3238_2113_08 (F003760)	yidC 60 KD inner-membrane protein 4446693:4448339 forward MW:61540	WS_2773E_04257	WS_2773E_20130727.fasta	61542	1	10	12	31	0.000499	0.21
FLECKENSTEIN-011-WS2773E-TTOF	ACAM2022	ACAM2022	Fleckenstein_011_3238_2113_08 (F003760)	citA putative sensor-type protein 423137:424795 forward MW:61656	WS_2773E_00398	WS_2773E_20130727.fasta	61658.4	0.962	1	1	1	1.61e-05	0.0236
FLECKENSTEIN-011-WS2773E-TTOF	ACAM2022	ACAM2022	Fleckenstein_011_3238_2113_08 (F003760)	bamC lipoprotein required for OM biogenesis, in BamABCDE complex 2985060:2986094 reverse MW:36842	WS_2773E_02835	WS_2773E_20130727.fasta	36842.3	1	18	21	58	0.000934	0.605
FLECKENSTEIN-011-WS2773E-TTOF	ACAM2022	ACAM2022	Fleckenstein_011_3238_2113_08 (F003760)	ypfJ hypothetical protein 2982345:2983208 reverse MW:31460	WS_2773E_02830	WS_2773E_20130727.fasta	31459.9	1	8	9	13	0.000209	0.366
FLECKENSTEIN-011-WS2773E-TTOF	ACAM2022	ACAM2022	Fleckenstein_011_3238_2113_08 (F003760)	WS_2773E_00386 universal stress protein UspG 412340:412768 reverse MW:15936	WS_2773E_00386	WS_2773E_20130727.fasta	15935.8	1	2	2	2	3.22e-05	0.162
FLECKENSTEIN-011-WS2773E-TTOF	ACAM2022	ACAM2022	Fleckenstein_011_3238_2113_08 (F003760)	ahpC alkyl hydroperoxide reductase 409962:410525 forward MW:20761	WS_2773E_00384	WS_2773E_20130727.fasta	20761.9	1	3	3	4	6.44e-05	0.198
FLECKENSTEIN-011-WS2773E-TTOF	ACAM2022	ACAM2022	Fleckenstein_011_3238_2113_08 (F003760)	phoU negative regulator for pho regulon and putative enzyme in phosphate metabolism 4468477:4469202 reverse MW:27417	WS_2773E_04275	WS_2773E_20130727.fasta	27418	1	5	5	5	8.05e-05	0.195
FLECKENSTEIN-011-WS2773E-TTOF	ACAM2022	ACAM2022	Fleckenstein_011_3238_2113_08 (F003760)	pstB ATP-binding component of high-affinity phosphate-specific transport system 4469217:4469990 reverse MW:29027	WS_2773E_04276	WS_2773E_20130727.fasta	29028.6	1	2	2	2	3.22e-05	0.0973
FLECKENSTEIN-011-WS2773E-TTOF	ACAM2022	ACAM2022	Fleckenstein_011_3238_2113_08 (F003760)	nrfC formate-dependent nitrite reductase; Fe-S centers 4873104:4873775 forward MW:24567	WS_2773E_04660	WS_2773E_20130727.fasta	24566.9	1	2	2	2	3.22e-05	0.0987
FLECKENSTEIN-011-WS2773E-TTOF	ACAM2022	ACAM2022	Fleckenstein_011_3238_2113_08 (F003760)	tktB transketolase 2, thiamin-binding 2966106:2968109 forward MW:73043	WS_2773E_02819	WS_2773E_20130727.fasta	73044.1	1	5	5	5	8.05e-05	0.0945
FLECKENSTEIN-011-WS2773E-TTOF	ACAM2022	ACAM2022	Fleckenstein_011_3238_2113_08 (F003760)	talA transaldolase A 2965136:2966086 forward MW:35659	WS_2773E_02818	WS_2773E_20130727.fasta	35659.5	1	2	2	2	3.22e-05	0.057
FLECKENSTEIN-011-WS2773E-TTOF	ACAM2022	ACAM2022	Fleckenstein_011_3238_2113_08 (F003760)	WS_2773E_04653 putative cation/proton antiporter 4863276:4864925 forward MW:60524	WS_2773E_04653	WS_2773E_20130727.fasta	60526.4	0.956	1	1	2	3.22e-05	0.0164
FLECKENSTEIN-011-WS2773E-TTOF	ACAM2022	ACAM2022	Fleckenstein_011_3238_2113_08 (F003760)	WS_2773E_00361 outer membrane receptor FepA 381272:383512 reverse MW:82032	WS_2773E_00361	WS_2773E_20130727.fasta	82033.2	1	6	6	7	0.000113	0.0925
FLECKENSTEIN-011-WS2773E-TTOF	ACAM2022	ACAM2022	Fleckenstein_011_3238_2113_08 (F003760)	yjcC putative signal transduction protein (EAL domain containing protein) 4858768:4860354 forward MW:60818	WS_2773E_04649	WS_2773E_20130727.fasta	60820	1	2	2	2	3.22e-05	0.0511
FLECKENSTEIN-011-WS2773E-TTOF	ACAM2022	ACAM2022	Fleckenstein_011_3238_2113_08 (F003760)	ssb single strand DNA-binding protein 4857422:4857958 forward MW:18975	WS_2773E_04647	WS_2773E_20130727.fasta	18974.4	1	3	3	3	4.83e-05	0.197
FLECKENSTEIN-011-WS2773E-TTOF	ACAM2022	ACAM2022	Fleckenstein_011_3238_2113_08 (F003760)	WS_2773E_02199 heat shock protein DnaJ domain protein 2277149:2277985 forward MW:31367	WS_2773E_02199	WS_2773E_20130727.fasta	31367.7	1	2	2	4	6.44e-05	0.0827
FLECKENSTEIN-011-WS2773E-TTOF	ACAM2022	ACAM2022	Fleckenstein_011_3238_2113_08 (F003760)	lptD LPS assembly OM complex LptDE, beta-barrel component 2274561:2276915 reverse MW:89671	WS_2773E_02198	WS_2773E_20130727.fasta	89672.8	1	46	52	130	0.00209	0.574
FLECKENSTEIN-011-WS2773E-TTOF	ACAM2022	ACAM2022	Fleckenstein_011_3238_2113_08 (F003760)	surA peptidyl-prolyl cis-trans isomerase (PPIase) 2273222:2274508 reverse MW:47284	WS_2773E_02197	WS_2773E_20130727.fasta	47284.7	1	12	13	15	0.000242	0.341
FLECKENSTEIN-011-WS2773E-TTOF	ACAM2022	ACAM2022	Fleckenstein_011_3238_2113_08 (F003760)	yhiP putative transport protein 4150748:4152217 forward MW:53547	WS_2773E_03976	WS_2773E_20130727.fasta	53549.5	0.973	1	1	1	1.61e-05	0.0184
FLECKENSTEIN-011-WS2773E-TTOF	ACAM2022	ACAM2022	Fleckenstein_011_3238_2113_08 (F003760)	WS_2773E_02191 glutathione-regulated potassium-efflux system protein KefC 2267575:2269437 forward MW:67736	WS_2773E_02191	WS_2773E_20130727.fasta	67738.5	1	6	6	7	0.000113	0.134
FLECKENSTEIN-011-WS2773E-TTOF	ACAM2022	ACAM2022	Fleckenstein_011_3238_2113_08 (F003760)	yjbJ hypothetical protein 4842484:4842693 forward MW:8325	WS_2773E_04632	WS_2773E_20130727.fasta	8325.3	0.998	2	2	2	3.22e-05	0.232
FLECKENSTEIN-011-WS2773E-TTOF	ACAM2022	ACAM2022	Fleckenstein_011_3238_2113_08 (F003760)	lexA regulator for SOS(lexA) regulon 4840362:4840970 forward MW:22358	WS_2773E_04630	WS_2773E_20130727.fasta	22357.9	1	4	4	5	8.05e-05	0.188
FLECKENSTEIN-011-WS2773E-TTOF	ACAM2022	ACAM2022	Fleckenstein_011_3238_2113_08 (F003760)	ybiJ hypothetical protein 669108:669368 reverse MW:8567	WS_2773E_00653	WS_2773E_20130727.fasta	8567.9	1	2	2	3	4.83e-05	0.314
FLECKENSTEIN-011-WS2773E-TTOF	ACAM2022	ACAM2022	Fleckenstein_011_3238_2113_08 (F003760)	dgkA diacylglycerol kinase 4839884:4840252 forward MW:13244	WS_2773E_04629	WS_2773E_20130727.fasta	13244.9	0.956	1	1	5	8.05e-05	0.0738
FLECKENSTEIN-011-WS2773E-TTOF	ACAM2022	ACAM2022	Fleckenstein_011_3238_2113_08 (F003760)	plsB glycerol-3-phosphate acyltransferase 4837290:4839713 reverse MW:91382	WS_2773E_04628	WS_2773E_20130727.fasta	91385.2	1	7	7	10	0.000161	0.0954
FLECKENSTEIN-011-WS2773E-TTOF	ACAM2022	ACAM2022	Fleckenstein_011_3238_2113_08 (F003760)	lamB phage lambda receptor protein 4831218:4832558 forward MW:49982	WS_2773E_04621	WS_2773E_20130727.fasta	49983	1	20	22	46	0.000741	0.484
FLECKENSTEIN-011-WS2773E-TTOF	ACAM2022	ACAM2022	Fleckenstein_011_3238_2113_08 (F003760)	malK ATP-binding component of transport system for maltose 4830031:4831146 forward MW:40991	WS_2773E_04620	WS_2773E_20130727.fasta	40989.9	1	7	7	9	0.000145	0.221
FLECKENSTEIN-011-WS2773E-TTOF	ACAM2022	ACAM2022	Fleckenstein_011_3238_2113_08 (F003760)	WS_2773E_00336 bacteriophage N4 receptor, outer membrane subunit 349365:352337 reverse MW:111396	WS_2773E_00336	WS_2773E_20130727.fasta	111398	1	12	12	12	0.000193	0.163
FLECKENSTEIN-011-WS2773E-TTOF	ACAM2022	ACAM2022	Fleckenstein_011_3238_2113_08 (F003760)	ybcH hypothetical protein 348474:349364 reverse MW:33018	WS_2773E_00335	WS_2773E_20130727.fasta	33018.8	1	2	2	2	3.22e-05	0.098
FLECKENSTEIN-011-WS2773E-TTOF	ACAM2022	ACAM2022	Fleckenstein_011_3238_2113_08 (F003760)	malF part of maltose permease, periplasmic 4826778:4828322 reverse MW:57014	WS_2773E_04617	WS_2773E_20130727.fasta	57016.5	0.956	1	1	1	1.61e-05	0.0292
FLECKENSTEIN-011-WS2773E-TTOF	ACAM2022	ACAM2022	Fleckenstein_011_3238_2113_08 (F003760)	cyoB cytochrome o ubiquinol oxidase subunit I 231524:233515 reverse MW:74368	WS_2773E_00231	WS_2773E_20130727.fasta	74370.1	1	3	3	3	4.83e-05	0.0649
FLECKENSTEIN-011-WS2773E-TTOF	ACAM2022	ACAM2022	Fleckenstein_011_3238_2113_08 (F003760)	rpsT 30S ribosomal subunit protein S20 2240656:2240919 reverse MW:9666	WS_2773E_02167	WS_2773E_20130727.fasta	9666.9	0.996	1	1	1	1.61e-05	0.172
FLECKENSTEIN-011-WS2773E-TTOF	ACAM2022	ACAM2022	Fleckenstein_011_3238_2113_08 (F003760)	pgi glucose-6-phosphate isomerase 4817149:4818798 forward MW:61472	WS_2773E_04609	WS_2773E_20130727.fasta	61473.4	0.962	1	1	1	1.61e-05	0.0273
FLECKENSTEIN-011-WS2773E-TTOF	ACAM2022	ACAM2022	Fleckenstein_011_3238_2113_08 (F003760)	dnaK chaperone Hsp70, co-chaperone with DnaJ 2230054:2231970 forward MW:69115	WS_2773E_02159	WS_2773E_20130727.fasta	69116.1	1	21	22	30	0.000483	0.392
FLECKENSTEIN-011-WS2773E-TTOF	ACAM2022	ACAM2022	Fleckenstein_011_3238_2113_08 (F003760)	arcA negative response regulator of genes in aerobic pathways, (sensors, ArcB and CpxA) 2213926:2214642 reverse MW:27292	WS_2773E_02144	WS_2773E_20130727.fasta	27293.3	1	2	2	2	3.22e-05	0.147
FLECKENSTEIN-011-WS2773E-TTOF	ACAM2022	ACAM2022	Fleckenstein_011_3238_2113_08 (F003760)	creA hypothetical protein 2209857:2210330 forward MW:17108	WS_2773E_02140	WS_2773E_20130727.fasta	17108.1	0.963	1	1	2	3.22e-05	0.0764
FLECKENSTEIN-011-WS2773E-TTOF	ACAM2022	ACAM2022	Fleckenstein_011_3238_2113_08 (F003760)	slt soluble lytic murein transglycosylase 2205122:2207059 forward MW:73307	WS_2773E_02135	WS_2773E_20130727.fasta	73308.6	1	3	3	3	4.83e-05	0.0713
FLECKENSTEIN-011-WS2773E-TTOF	ACAM2022	ACAM2022	Fleckenstein_011_3238_2113_08 (F003760)	WS_2773E_02134 ABC transporter, ATP-binding protein 2203244:2204911 reverse MW:62388	WS_2773E_02134	WS_2773E_20130727.fasta	62390.2	1	2	2	2	3.22e-05	0.045
FLECKENSTEIN-011-WS2773E-TTOF	ACAM2022	ACAM2022	Fleckenstein_011_3238_2113_08 (F003760)	sms DNA repair protein RadA 2200302:2201684 forward MW:49410	WS_2773E_02132	WS_2773E_20130727.fasta	49409.3	1	2	2	2	3.22e-05	0.0478
FLECKENSTEIN-011-WS2773E-TTOF	ACAM2022	ACAM2022	Fleckenstein_011_3238_2113_08 (F003760)	deoD purine-nucleoside phosphorylase 2196316:2197035 forward MW:25950	WS_2773E_02127	WS_2773E_20130727.fasta	25950.5	1	3	3	3	4.83e-05	0.184
FLECKENSTEIN-011-WS2773E-TTOF	ACAM2022	ACAM2022	Fleckenstein_011_3238_2113_08 (F003760)	deoB phosphopentomutase 2195013:2196236 forward MW:44370	WS_2773E_02126	WS_2773E_20130727.fasta	44371.1	1	4	4	5	8.05e-05	0.115
FLECKENSTEIN-011-WS2773E-TTOF	ACAM2022	ACAM2022	Fleckenstein_011_3238_2113_08 (F003760)	osmY osmotically inducible protein Y 2187110:2187715 forward MW:21087	WS_2773E_02118	WS_2773E_20130727.fasta	21087.2	1	4	4	5	8.05e-05	0.289
FLECKENSTEIN-011-WS2773E-TTOF	ACAM2022	ACAM2022	Fleckenstein_011_3238_2113_08 (F003760)	rsxC Electron transport complex protein rnfC 1639346:1641574 forward MW:79427	WS_2773E_01599	WS_2773E_20130727.fasta	80587.8	0.999	2	2	2	3.22e-05	0.0243
FLECKENSTEIN-011-WS2773E-TTOF	ACAM2022	ACAM2022	Fleckenstein_011_3238_2113_08 (F003760)	add adenosine deaminase 1634659:1635660 forward MW:36411	WS_2773E_01593	WS_2773E_20130727.fasta	36411.9	1	3	3	3	4.83e-05	0.111
FLECKENSTEIN-011-WS2773E-TTOF	ACAM2022	ACAM2022	Fleckenstein_011_3238_2113_08 (F003760)	recA recombinase A 3219123:3220184 reverse MW:37973	WS_2773E_03077	WS_2773E_20130727.fasta	37974.7	1	10	10	20	0.000322	0.258
FLECKENSTEIN-011-WS2773E-TTOF	ACAM2022	ACAM2022	Fleckenstein_011_3238_2113_08 (F003760)	WS_2773E_01583 hypothetical protein 1622454:1623962 forward MW:54757	WS_2773E_01583	WS_2773E_20130727.fasta	54758.2	1	30	33	112	0.0018	0.624
FLECKENSTEIN-011-WS2773E-TTOF	ACAM2022	ACAM2022	Fleckenstein_011_3238_2113_08 (F003760)	b1604 orf, hypothetical protein 1611029:1611973 forward MW:33873	WS_2773E_01573	WS_2773E_20130727.fasta	33873.2	1	14	15	22	0.000354	0.417
FLECKENSTEIN-011-WS2773E-TTOF	ACAM2022	ACAM2022	Fleckenstein_011_3238_2113_08 (F003760)	pntA NAD(P) transhydrogenase, alpha subunit 1608973:1610505 reverse MW:54560	WS_2773E_01572	WS_2773E_20130727.fasta	54560.8	1	11	13	22	0.000354	0.271
FLECKENSTEIN-011-WS2773E-TTOF	ACAM2022	ACAM2022	Fleckenstein_011_3238_2113_08 (F003760)	pntB pyridine nucleotide transhydrogenase, beta subunit 1607574:1608962 reverse MW:48723	WS_2773E_01571	WS_2773E_20130727.fasta	48724	1	8	9	17	0.000274	0.171
FLECKENSTEIN-011-WS2773E-TTOF	ACAM2022	ACAM2022	Fleckenstein_011_3238_2113_08 (F003760)	b1589 putative oxidoreductase, Fe-S subunit 1595591:1596208 forward MW:22751	WS_2773E_01558	WS_2773E_20130727.fasta	22751.2	1	7	7	14	0.000225	0.522
FLECKENSTEIN-011-WS2773E-TTOF	ACAM2022	ACAM2022	Fleckenstein_011_3238_2113_08 (F003760)	ynfF putative dimethyl sulfoxide reductase major subunit 1593184:1595580 forward MW:88962	WS_2773E_01557	WS_2773E_20130727.fasta	88963.8	1	25	29	47	0.000757	0.373
FLECKENSTEIN-011-WS2773E-TTOF	ACAM2022	ACAM2022	Fleckenstein_011_3238_2113_08 (F003760)	ynfE oxidoreductase subunit 1590670:1593096 forward MW:89723	WS_2773E_01556	WS_2773E_20130727.fasta	89725.6	1	13	13	15	0.000242	0.272
FLECKENSTEIN-011-WS2773E-TTOF	ACAM2022	ACAM2022	Fleckenstein_011_3238_2113_08 (F003760)	WS_2773E_01554 hypothetical protein 1589348:1590094 reverse MW:27875	WS_2773E_01554	WS_2773E_20130727.fasta	27875.7	1	3	3	4	6.44e-05	0.141
FLECKENSTEIN-011-WS2773E-TTOF	ACAM2022	ACAM2022	Fleckenstein_011_3238_2113_08 (F003760)	WS_2773E_01552 hypothetical protein 1588409:1588750 forward MW:12898	WS_2773E_01552	WS_2773E_20130727.fasta	12899	1	3	3	5	8.05e-05	0.195
FLECKENSTEIN-011-WS2773E-TTOF	ACAM2022	ACAM2022	Fleckenstein_011_3238_2113_08 (F003760)	mltC membrane-bound lytic murein transglycosylase C 3549009:3550088 forward MW:40112	WS_2773E_03392	WS_2773E_20130727.fasta	40114	1	4	4	5	8.05e-05	0.164
FLECKENSTEIN-011-WS2773E-TTOF	ACAM2022	ACAM2022	Fleckenstein_011_3238_2113_08 (F003760)	orf03110 hypothetical protein 1843761:1844000 forward MW:8514	WS_2773E_01801	WS_2773E_20130727.fasta	8514.6	1	2	2	2	3.22e-05	0.316
FLECKENSTEIN-011-WS2773E-TTOF	ACAM2022	ACAM2022	Fleckenstein_011_3238_2113_08 (F003760)	yggL hypothetical protein 3546383:3546709 reverse MW:12880	WS_2773E_03388	WS_2773E_20130727.fasta	12880.8	0.956	1	1	1	1.61e-05	0.102
FLECKENSTEIN-011-WS2773E-TTOF	ACAM2022	ACAM2022	Fleckenstein_011_3238_2113_08 (F003760)	ansB periplasmic L-asparaginase II 3544258:3545304 reverse MW:36835	WS_2773E_03386	WS_2773E_20130727.fasta	36835.6	1	12	12	18	0.00029	0.44
FLECKENSTEIN-011-WS2773E-TTOF	ACAM2022	ACAM2022	Fleckenstein_011_3238_2113_08 (F003760)	nusG component in transcription antitermination 4757846:4758391 forward MW:20531	WS_2773E_04558	WS_2773E_20130727.fasta	20531	1	5	5	6	9.66e-05	0.227
FLECKENSTEIN-011-WS2773E-TTOF	ACAM2022	ACAM2022	Fleckenstein_011_3238_2113_08 (F003760)	WS_2773E_01535 betaine-carnitine-choline transporter family member BetU 1571969:1573966 reverse MW:73698	WS_2773E_01535	WS_2773E_20130727.fasta	73700.8	1	3	3	3	4.83e-05	0.0617
FLECKENSTEIN-011-WS2773E-TTOF	ACAM2022	ACAM2022	Fleckenstein_011_3238_2113_08 (F003760)	WS_2773E_01532 hypothetical protein 1569141:1569647 forward MW:19694	WS_2773E_01532	WS_2773E_20130727.fasta	19696.1	1	3	3	3	4.83e-05	0.161
FLECKENSTEIN-011-WS2773E-TTOF	ACAM2022	ACAM2022	Fleckenstein_011_3238_2113_08 (F003760)	WS_2773E_01531 putative ParA partition protein 1568314:1569144 forward MW:31175	WS_2773E_01531	WS_2773E_20130727.fasta	31177.2	1	7	7	9	0.000145	0.326
FLECKENSTEIN-011-WS2773E-TTOF	ACAM2022	ACAM2022	Fleckenstein_011_3238_2113_08 (F003760)	WS_2773E_01527 hypothetical protein 1563314:1564597 forward MW:47438	WS_2773E_01527	WS_2773E_20130727.fasta	47439.1	1	2	2	2	3.22e-05	0.0843
FLECKENSTEIN-011-WS2773E-TTOF	ACAM2022	ACAM2022	Fleckenstein_011_3238_2113_08 (F003760)	metK methionine adenosyltransferase 1 (AdoMet synthetase) 3528226:3529380 forward MW:41952	WS_2773E_03368	WS_2773E_20130727.fasta	41952.1	0.956	1	1	1	1.61e-05	0.0417
FLECKENSTEIN-011-WS2773E-TTOF	ACAM2022	ACAM2022	Fleckenstein_011_3238_2113_08 (F003760)	borD DLP12 prophage, predicted lipoprotein 1558408:1558701 forward MW:10448	WS_2773E_01517	WS_2773E_20130727.fasta	10448	1	2	2	8	0.000129	0.268
FLECKENSTEIN-011-WS2773E-TTOF	ACAM2022	ACAM2022	Fleckenstein_011_3238_2113_08 (F003760)	yggG heat shock protein binding to Era protein, predicted peptidase 3515133:3515891 forward MW:26829	WS_2773E_03356	WS_2773E_20130727.fasta	26829.3	1	14	14	25	0.000403	0.71
FLECKENSTEIN-011-WS2773E-TTOF	ACAM2022	ACAM2022	Fleckenstein_011_3238_2113_08 (F003760)	ptsG PTS system, glucose-specific IIBC component 1025158:1026591 forward MW:50677	WS_2773E_00997	WS_2773E_20130727.fasta	50678.4	1	15	19	37	0.000596	0.327
FLECKENSTEIN-011-WS2773E-TTOF	ACAM2022	ACAM2022	Fleckenstein_011_3238_2113_08 (F003760)	ivy inhibitor of c-type lysozyme, periplasmic 8639:9085 forward MW:15995	WS_2773E_00008	WS_2773E_20130727.fasta	15995.4	1	3	3	3	4.83e-05	0.338
FLECKENSTEIN-011-WS2773E-TTOF	ACAM2022	ACAM2022	Fleckenstein_011_3238_2113_08 (F003760)	yceG putative thymidylate kinase 1021401:1022423 forward MW:38247	WS_2773E_00993	WS_2773E_20130727.fasta	38249	1	6	6	7	0.000113	0.235
FLECKENSTEIN-011-WS2773E-TTOF	ACAM2022	ACAM2022	Fleckenstein_011_3238_2113_08 (F003760)	acpP acyl carrier protein 1018904:1019140 forward MW:8639	WS_2773E_00990	WS_2773E_20130727.fasta	8639.4	1	3	3	6	9.66e-05	0.333
FLECKENSTEIN-011-WS2773E-TTOF	ACAM2022	ACAM2022	Fleckenstein_011_3238_2113_08 (F003760)	pgk phosphoglycerate kinase 3501544:3502707 reverse MW:41118	WS_2773E_03342	WS_2773E_20130727.fasta	41119.2	1	6	6	9	0.000145	0.196
FLECKENSTEIN-011-WS2773E-TTOF	ACAM2022	ACAM2022	Fleckenstein_011_3238_2113_08 (F003760)	fbaA Fructose-bisphosphate aldolase class II 3500250:3501329 reverse MW:39147	WS_2773E_03341	WS_2773E_20130727.fasta	39147.3	1	2	2	3	4.83e-05	0.0501
FLECKENSTEIN-011-WS2773E-TTOF	ACAM2022	ACAM2022	Fleckenstein_011_3238_2113_08 (F003760)	fabH 3-oxoacyl-[acyl-carrier-protein] synthase III; acetylCoA ACP transacylase 1016048:1017001 forward MW:33515	WS_2773E_00987	WS_2773E_20130727.fasta	33515.2	0.956	1	1	1	1.61e-05	0.0379
FLECKENSTEIN-011-WS2773E-TTOF	ACAM2022	ACAM2022	Fleckenstein_011_3238_2113_08 (F003760)	rpmF 50S ribosomal subunit protein L32 1014656:1014829 forward MW:6446	WS_2773E_00985	WS_2773E_20130727.fasta	6446.4	0.956	1	1	1	1.61e-05	0.263
FLECKENSTEIN-011-WS2773E-TTOF	ACAM2022	ACAM2022	Fleckenstein_011_3238_2113_08 (F003760)	rne fused ribonucleaseE: endoribonuclease/RNA-binding protein/RNA degradosome binding protein 1008471:1011656 reverse MW:118322	WS_2773E_00981	WS_2773E_20130727.fasta	118318	1	25	25	27	0.000435	0.276
FLECKENSTEIN-011-WS2773E-TTOF	ACAM2022	ACAM2022	Fleckenstein_011_3238_2113_08 (F003760)	flgL flagellar hook-associated protein 3 1007321:1008274 forward MW:34308	WS_2773E_00980	WS_2773E_20130727.fasta	34308.6	1	4	4	5	8.05e-05	0.12
FLECKENSTEIN-011-WS2773E-TTOF	ACAM2022	ACAM2022	Fleckenstein_011_3238_2113_08 (F003760)	yggE putative actin 3497425:3498165 reverse MW:26603	WS_2773E_03338	WS_2773E_20130727.fasta	26603.4	1	8	9	13	0.000209	0.374
FLECKENSTEIN-011-WS2773E-TTOF	ACAM2022	ACAM2022	Fleckenstein_011_3238_2113_08 (F003760)	flgK flagellar hook-filament junction protein 1 1005666:1007309 forward MW:57916	WS_2773E_00979	WS_2773E_20130727.fasta	57916.5	1	9	9	14	0.000225	0.205
FLECKENSTEIN-011-WS2773E-TTOF	ACAM2022	ACAM2022	Fleckenstein_011_3238_2113_08 (F003760)	flgI flagellar basal body P-ring protein 1003562:1004659 forward MW:38138	WS_2773E_00977	WS_2773E_20130727.fasta	38136.6	1	3	3	4	6.44e-05	0.0932
FLECKENSTEIN-011-WS2773E-TTOF	ACAM2022	ACAM2022	Fleckenstein_011_3238_2113_08 (F003760)	flgE flagellar biosynthesis, hook protein 999899:1001104 forward MW:41999	WS_2773E_00973	WS_2773E_20130727.fasta	41999.3	1	5	5	5	8.05e-05	0.172
FLECKENSTEIN-011-WS2773E-TTOF	ACAM2022	ACAM2022	Fleckenstein_011_3238_2113_08 (F003760)	flgC flagellar biosynthesis, cell-proximal portion of basal-body rod 998763:999167 forward MW:13968	WS_2773E_00971	WS_2773E_20130727.fasta	13967.6	0.956	1	1	1	1.61e-05	0.142
FLECKENSTEIN-011-WS2773E-TTOF	ACAM2022	ACAM2022	Fleckenstein_011_3238_2113_08 (F003760)	zapA FtsZ-associated protein 3485350:3485679 forward MW:12594	WS_2773E_03327	WS_2773E_20130727.fasta	12594.5	0.956	1	1	1	1.61e-05	0.119
FLECKENSTEIN-011-WS2773E-TTOF	ACAM2022	ACAM2022	Fleckenstein_011_3238_2113_08 (F003760)	WS_2773E_03323 oxidoreductase 3480853:3482055 reverse MW:44218	WS_2773E_03323	WS_2773E_20130727.fasta	44218.4	1	2	2	2	3.22e-05	0.0575
FLECKENSTEIN-011-WS2773E-TTOF	ACAM2022	ACAM2022	Fleckenstein_011_3238_2113_08 (F003760)	grxB glutaredoxin 2 990733:991380 reverse MW:24284	WS_2773E_00960	WS_2773E_20130727.fasta	24285.6	0.956	1	1	1	1.61e-05	0.0884
FLECKENSTEIN-011-WS2773E-TTOF	ACAM2022	ACAM2022	Fleckenstein_011_3238_2113_08 (F003760)	yceB putative lipoprotein yceB 990039:990599 reverse MW:20500	WS_2773E_00959	WS_2773E_20130727.fasta	20500.3	1	6	7	15	0.000242	0.489
FLECKENSTEIN-011-WS2773E-TTOF	ACAM2022	ACAM2022	Fleckenstein_011_3238_2113_08 (F003760)	WS_2773E_02795 RpoE-regulated lipoprotein 2944001:2944576 reverse MW:20828	WS_2773E_02795	WS_2773E_20130727.fasta	20828.8	1	3	3	5	8.05e-05	0.199
FLECKENSTEIN-011-WS2773E-TTOF	ACAM2022	ACAM2022	Fleckenstein_011_3238_2113_08 (F003760)	b2429 putative PTS enzyme II 2940215:2941639 forward MW:49816	WS_2773E_02792	WS_2773E_20130727.fasta	49818.2	0.956	1	1	1	1.61e-05	0.0274
FLECKENSTEIN-011-WS2773E-TTOF	ACAM2022	ACAM2022	Fleckenstein_011_3238_2113_08 (F003760)	WS_2773E_00055 negative regulator GrlR 44681:45001 forward MW:11692	WS_2773E_00055	WS_2773E_20130727.fasta	11692.4	1	4	4	4	6.44e-05	0.415
FLECKENSTEIN-011-WS2773E-TTOF	ACAM2022	ACAM2022	Fleckenstein_011_3238_2113_08 (F003760)	mdoH glucosyltransferase MdoH 978216:980729 forward MW:95757	WS_2773E_00946	WS_2773E_20130727.fasta	95758.8	1	8	8	9	0.000145	0.13
FLECKENSTEIN-011-WS2773E-TTOF	ACAM2022	ACAM2022	Fleckenstein_011_3238_2113_08 (F003760)	traT_2 TraT complement resistance protein 5347226:5347963 reverse MW:26094	WS_2773E_05140	WS_2773E_20130727.fasta	26094.2	1	4	4	10	0.000161	0.237
FLECKENSTEIN-011-WS2773E-TTOF	ACAM2022	ACAM2022	Fleckenstein_011_3238_2113_08 (F003760)	crr PTS system, glucose-specific IIA component 2930482:2930991 forward MW:18251	WS_2773E_02781	WS_2773E_20130727.fasta	18251.5	1	4	5	11	0.000177	0.32
FLECKENSTEIN-011-WS2773E-TTOF	ACAM2022	ACAM2022	Fleckenstein_011_3238_2113_08 (F003760)	ptsI PEP-protein phosphotransferase system enzyme I 2928714:2930441 forward MW:63534	WS_2773E_02780	WS_2773E_20130727.fasta	63536.3	1	10	11	19	0.000306	0.197
FLECKENSTEIN-011-WS2773E-TTOF	ACAM2022	ACAM2022	Fleckenstein_011_3238_2113_08 (F003760)	ptsH PTS system protein HPr 2928412:2928669 forward MW:9119	WS_2773E_02779	WS_2773E_20130727.fasta	9119.2	0.956	1	1	1	1.61e-05	0.153
FLECKENSTEIN-011-WS2773E-TTOF	ACAM2022	ACAM2022	Fleckenstein_011_3238_2113_08 (F003760)	zipA cell division protein involved in FtsZ ring 2924895:2925881 reverse MW:36494	WS_2773E_02776	WS_2773E_20130727.fasta	36493.6	1	6	7	11	0.000177	0.357
FLECKENSTEIN-011-WS2773E-TTOF	ACAM2022	ACAM2022	Fleckenstein_011_3238_2113_08 (F003760)	parM_2 plasmid segregation protein ParM 5316194:5317174 reverse MW:35999	WS_2773E_05113	WS_2773E_20130727.fasta	35999	1	11	11	16	0.000258	0.325
FLECKENSTEIN-011-WS2773E-TTOF	ACAM2022	ACAM2022	Fleckenstein_011_3238_2113_08 (F003760)	stbB_2 plasmid stability protein StbB 5315769:5316191 reverse MW:15835	WS_2773E_05112	WS_2773E_20130727.fasta	15835.7	0.963	1	1	2	3.22e-05	0.114
FLECKENSTEIN-011-WS2773E-TTOF	ACAM2022	ACAM2022	Fleckenstein_011_3238_2113_08 (F003760)	putA trifunctional transcriptional regulator/proline dehydrogenase/pyrroline-5-carboxylate dehydrogenase 942620:946582 reverse MW:143840	WS_2773E_00914	WS_2773E_20130727.fasta	143841	1	8	8	8	0.000129	0.0758
FLECKENSTEIN-011-WS2773E-TTOF	ACAM2022	ACAM2022	Fleckenstein_011_3238_2113_08 (F003760)	aceA isocitrate lyase 4797388:4798692 forward MW:47521	WS_2773E_04593	WS_2773E_20130727.fasta	47522	0.994	1	1	1	1.61e-05	0.0253
FLECKENSTEIN-011-WS2773E-TTOF	ACAM2022	ACAM2022	Fleckenstein_011_3238_2113_08 (F003760)	agp periplasmic glucose-1-phosphatase 933459:934700 forward MW:45709	WS_2773E_00902	WS_2773E_20130727.fasta	45708.9	1	7	7	7	0.000113	0.191
FLECKENSTEIN-011-WS2773E-TTOF	ACAM2022	ACAM2022	Fleckenstein_011_3238_2113_08 (F003760)	zraS sensor protein; ec=2.7.13.3; recname: full=sensor protein; ec=2.7.13.3 4782035:4783411 forward MW:50517	WS_2773E_04581	WS_2773E_20130727.fasta	50517.4	0.956	1	1	1	1.61e-05	0.0393
FLECKENSTEIN-011-WS2773E-TTOF	ACAM2022	ACAM2022	Fleckenstein_011_3238_2113_08 (F003760)	ybbP putative inner membrane protein 303088:305502 forward MW:89361	WS_2773E_00295	WS_2773E_20130727.fasta	89362.9	1	5	5	8	0.000129	0.0796
FLECKENSTEIN-011-WS2773E-TTOF	ACAM2022	ACAM2022	Fleckenstein_011_3238_2113_08 (F003760)	ybbO short chain dehydrogenase 301012:301782 reverse MW:28026	WS_2773E_00292	WS_2773E_20130727.fasta	28027.1	1	2	2	2	3.22e-05	0.082
FLECKENSTEIN-011-WS2773E-TTOF	ACAM2022	ACAM2022	Fleckenstein_011_3238_2113_08 (F003760)	evgS sensor histidine kinase/response regulator EvgS 2882020:2885613 forward MW:134831	WS_2773E_02734	WS_2773E_20130727.fasta	134834	1	8	8	9	0.000145	0.0877
FLECKENSTEIN-011-WS2773E-TTOF	ACAM2022	ACAM2022	Fleckenstein_011_3238_2113_08 (F003760)	ybbK putative protease 297528:298445 reverse MW:33743	WS_2773E_00288	WS_2773E_20130727.fasta	33743.9	1	8	8	18	0.00029	0.311
FLECKENSTEIN-011-WS2773E-TTOF	ACAM2022	ACAM2022	Fleckenstein_011_3238_2113_08 (F003760)	cirA catecholate siderophore receptor CirA 2664715:2666706 reverse MW:73922	WS_2773E_02541	WS_2773E_20130727.fasta	73922.7	1	15	15	20	0.000322	0.291
FLECKENSTEIN-011-WS2773E-TTOF	ACAM2022	ACAM2022	Fleckenstein_011_3238_2113_08 (F003760)	WS_2773E_00284 putative glutaminase YbaS 294313:295245 forward MW:33017	WS_2773E_00284	WS_2773E_20130727.fasta	33017.4	0.999	2	2	2	3.22e-05	0.0516
FLECKENSTEIN-011-WS2773E-TTOF	ACAM2022	ACAM2022	Fleckenstein_011_3238_2113_08 (F003760)	copA copper exporting ATPase 291547:294051 reverse MW:87899	WS_2773E_00283	WS_2773E_20130727.fasta	87898.6	1	24	27	54	0.00087	0.397
FLECKENSTEIN-011-WS2773E-TTOF	ACAM2022	ACAM2022	Fleckenstein_011_3238_2113_08 (F003760)	yfdC putative transport 2867457:2868389 forward MW:34482	WS_2773E_02720	WS_2773E_20130727.fasta	34483.4	1	2	3	4	6.44e-05	0.103
FLECKENSTEIN-011-WS2773E-TTOF	ACAM2022	ACAM2022	Fleckenstein_011_3238_2113_08 (F003760)	rpoC RNA polymerase, beta prime subunit 4765453:4769676 forward MW:155130	WS_2773E_04564	WS_2773E_20130727.fasta	155132	1	7	7	9	0.000145	0.054
FLECKENSTEIN-011-WS2773E-TTOF	ACAM2022	ACAM2022	Fleckenstein_011_3238_2113_08 (F003760)	rpoB RNA polymerase, beta subunit 4761348:4765376 forward MW:150634	WS_2773E_04563	WS_2773E_20130727.fasta	150636	1	4	4	5	8.05e-05	0.0313
FLECKENSTEIN-011-WS2773E-TTOF	ACAM2022	ACAM2022	Fleckenstein_011_3238_2113_08 (F003760)	rplL 50S ribosomal subunit protein L7/L12 4760663:4761028 forward MW:12295	WS_2773E_04562	WS_2773E_20130727.fasta	12295	1	6	7	33	0.000532	0.364
FLECKENSTEIN-011-WS2773E-TTOF	ACAM2022	ACAM2022	Fleckenstein_011_3238_2113_08 (F003760)	rplJ 50S ribosomal subunit protein L10 4760099:4760596 forward MW:17711	WS_2773E_04561	WS_2773E_20130727.fasta	17711.8	1	8	8	17	0.000274	0.467
FLECKENSTEIN-011-WS2773E-TTOF	ACAM2022	ACAM2022	Fleckenstein_011_3238_2113_08 (F003760)	rplA 50S ribosomal subunit protein L1, regulates synthesis of L1 and L11 4758982:4759686 forward MW:24729	WS_2773E_04560	WS_2773E_20130727.fasta	24729.4	1	9	10	17	0.000274	0.436
FLECKENSTEIN-011-WS2773E-TTOF	ACAM2022	ACAM2022	Fleckenstein_011_3238_2113_08 (F003760)	WS_2773E_00277 putative cation:proton antiport protein 284436:286112 reverse MW:59468	WS_2773E_00277	WS_2773E_20130727.fasta	59470.1	1	7	7	9	0.000145	0.188
FLECKENSTEIN-011-WS2773E-TTOF	ACAM2022	ACAM2022	Fleckenstein_011_3238_2113_08 (F003760)	WS_2773E_02553 PTS system fructose-specific transporter subunits IIBC 2679606:2681297 reverse MW:57549	WS_2773E_02553	WS_2773E_20130727.fasta	57551.4	1	10	10	30	0.000483	0.183
FLECKENSTEIN-011-WS2773E-TTOF	ACAM2022	ACAM2022	Fleckenstein_011_3238_2113_08 (F003760)	hemH ferrochelatase 280929:281891 forward MW:36011	WS_2773E_00274	WS_2773E_20130727.fasta	36012.3	1	2	2	2	3.22e-05	0.075
FLECKENSTEIN-011-WS2773E-TTOF	ACAM2022	ACAM2022	Fleckenstein_011_3238_2113_08 (F003760)	htpG chaperone protein HtpG 277994:279868 forward MW:71449	WS_2773E_00272	WS_2773E_20130727.fasta	71451.1	1	4	4	4	6.44e-05	0.0849
FLECKENSTEIN-011-WS2773E-TTOF	ACAM2022	ACAM2022	Fleckenstein_011_3238_2113_08 (F003760)	vacJ lipoprotein precursor 2866408:2867163 reverse MW:28007	WS_2773E_02719	WS_2773E_20130727.fasta	28008.3	1	5	5	8	0.000129	0.259
FLECKENSTEIN-011-WS2773E-TTOF	ACAM2022	ACAM2022	Fleckenstein_011_3238_2113_08 (F003760)	fadL transport of long-chain fatty acids; sensitivity to phage T2 2863462:2864802 forward MW:48510	WS_2773E_02717	WS_2773E_20130727.fasta	48512.1	1	7	8	15	0.000242	0.204
FLECKENSTEIN-011-WS2773E-TTOF	ACAM2022	ACAM2022	Fleckenstein_011_3238_2113_08 (F003760)	fadI 3-ketoacyl-CoA thiolase 2861316:2862626 reverse MW:46559	WS_2773E_02715	WS_2773E_20130727.fasta	46559.1	1	5	5	5	8.05e-05	0.135
FLECKENSTEIN-011-WS2773E-TTOF	ACAM2022	ACAM2022	Fleckenstein_011_3238_2113_08 (F003760)	rplK 50S ribosomal subunit protein L11 4758550:4758978 forward MW:14875	WS_2773E_04559	WS_2773E_20130727.fasta	14875.5	1	6	6	17	0.000274	0.43
FLECKENSTEIN-011-WS2773E-TTOF	ACAM2022	ACAM2022	Fleckenstein_011_3238_2113_08 (F003760)	aefA putative alpha helix protein 269410:272772 forward MW:127234	WS_2773E_00264	WS_2773E_20130727.fasta	127237	1	15	16	25	0.000403	0.183
FLECKENSTEIN-011-WS2773E-TTOF	ACAM2022	ACAM2022	Fleckenstein_011_3238_2113_08 (F003760)	acrA acridine efflux pump 267300:268493 reverse MW:42197	WS_2773E_00262	WS_2773E_20130727.fasta	42196.5	1	23	25	53	0.000854	0.579
FLECKENSTEIN-011-WS2773E-TTOF	ACAM2022	ACAM2022	Fleckenstein_011_3238_2113_08 (F003760)	acrB acridine efflux pump 264128:267277 reverse MW:113575	WS_2773E_00261	WS_2773E_20130727.fasta	113576	1	19	22	43	0.000693	0.206
FLECKENSTEIN-011-WS2773E-TTOF	ACAM2022	ACAM2022	Fleckenstein_011_3238_2113_08 (F003760)	WS_2773E_02703 N5-glutamine S-adenosyl-L-methionine-dependent methyltransferase 2849624:2850556 reverse MW:35010	WS_2773E_02703	WS_2773E_20130727.fasta	35010.3	1	2	2	4	6.44e-05	0.0903
FLECKENSTEIN-011-WS2773E-TTOF	ACAM2022	ACAM2022	Fleckenstein_011_3238_2113_08 (F003760)	btuB outer membrane receptor for transport of vitamin B12, E colicins, and bacteriophage BF23 4742828:4744672 forward MW:68390	WS_2773E_04540	WS_2773E_20130727.fasta	68391.2	1	21	23	44	0.000709	0.484
FLECKENSTEIN-011-WS2773E-TTOF	ACAM2022	ACAM2022	Fleckenstein_011_3238_2113_08 (F003760)	WS_2773E_00256 cyclic diguanylate phosphodiesterase (EAL) domain protein 259941:261491 reverse MW:58769	WS_2773E_00256	WS_2773E_20130727.fasta	58769.9	1	3	3	3	4.83e-05	0.0543
FLECKENSTEIN-011-WS2773E-TTOF	ACAM2022	ACAM2022	Fleckenstein_011_3238_2113_08 (F003760)	flgH flagellar basal body L-ring protein precursor 1002852:1003550 forward MW:24615	WS_2773E_00976	WS_2773E_20130727.fasta	24615.4	1	4	4	4	6.44e-05	0.228
FLECKENSTEIN-011-WS2773E-TTOF	ACAM2022	ACAM2022	Fleckenstein_011_3238_2113_08 (F003760)	ybaY glycoprotein/polysaccharide metabolism 258253:258825 forward MW:19441	WS_2773E_00253	WS_2773E_20130727.fasta	19440.7	1	3	3	30	0.000483	0.295
FLECKENSTEIN-011-WS2773E-TTOF	ACAM2022	ACAM2022	Fleckenstein_011_3238_2113_08 (F003760)	tsr methyl-accepting chemotaxis protein I 2167358:2169022 forward MW:59798	WS_2773E_02096	WS_2773E_20130727.fasta	59797.1	1	16	16	26	0.000419	0.319
FLECKENSTEIN-011-WS2773E-TTOF	ACAM2022	ACAM2022	Fleckenstein_011_3238_2113_08 (F003760)	sthA pyridine nucleotide transhydrogenase, soluble 4738579:4739979 reverse MW:51561	WS_2773E_04536	WS_2773E_20130727.fasta	51561	0.999	1	1	1	1.61e-05	0.0451
FLECKENSTEIN-011-WS2773E-TTOF	ACAM2022	ACAM2022	Fleckenstein_011_3238_2113_08 (F003760)	ppiD periplasmic folding chaperone, has an inactive PPIase domain 244789:246660 forward MW:68162	WS_2773E_00241	WS_2773E_20130727.fasta	68163.5	1	31	36	74	0.00119	0.535
FLECKENSTEIN-011-WS2773E-TTOF	ACAM2022	ACAM2022	Fleckenstein_011_3238_2113_08 (F003760)	WS_2773E_02084 carbon starvation protein CstA 2153519:2155669 reverse MW:77367	WS_2773E_02084	WS_2773E_20130727.fasta	77369.7	1	2	2	3	4.83e-05	0.0321
FLECKENSTEIN-011-WS2773E-TTOF	ACAM2022	ACAM2022	Fleckenstein_011_3238_2113_08 (F003760)	WS_2773E_04529 sulfatase 4727967:4729700 reverse MW:66616	WS_2773E_04529	WS_2773E_20130727.fasta	66618.7	1	16	17	26	0.000419	0.288
FLECKENSTEIN-011-WS2773E-TTOF	ACAM2022	ACAM2022	Fleckenstein_011_3238_2113_08 (F003760)	gldA glycerol dehydrogenase 4717367:4718470 reverse MW:38723	WS_2773E_04520	WS_2773E_20130727.fasta	38723.4	0.956	1	1	1	1.61e-05	0.0327
FLECKENSTEIN-011-WS2773E-TTOF	ACAM2022	ACAM2022	Fleckenstein_011_3238_2113_08 (F003760)	lon DNA-binding ATP-dependent protease La 241762:244116 forward MW:87439	WS_2773E_00239	WS_2773E_20130727.fasta	87440.6	1	10	10	12	0.000193	0.156
FLECKENSTEIN-011-WS2773E-TTOF	ACAM2022	ACAM2022	Fleckenstein_011_3238_2113_08 (F003760)	clpX ATP-dependent specificity component of clpP serine protease, chaperone 240300:241574 forward MW:46356	WS_2773E_00238	WS_2773E_20130727.fasta	46357.3	1	11	11	11	0.000177	0.292
FLECKENSTEIN-011-WS2773E-TTOF	ACAM2022	ACAM2022	Fleckenstein_011_3238_2113_08 (F003760)	tig trigger factor; a molecular chaperone involved in cell division 238007:239305 forward MW:48193	WS_2773E_00236	WS_2773E_20130727.fasta	48192.9	1	5	5	5	8.05e-05	0.185
FLECKENSTEIN-011-WS2773E-TTOF	ACAM2022	ACAM2022	Fleckenstein_011_3238_2113_08 (F003760)	bolA stationary-phase morphogene, transcriptional repressor for mreB; also regulator for dacA, dacC, and ampC 237349:237663 forward MW:11862	WS_2773E_00235	WS_2773E_20130727.fasta	11862.4	0.956	1	1	1	1.61e-05	0.24
FLECKENSTEIN-011-WS2773E-TTOF	ACAM2022	ACAM2022	Fleckenstein_011_3238_2113_08 (F003760)	WS_2773E_00232 cytochrome o ubiquinol oxidase subunit II 233537:234484 reverse MW:34969	WS_2773E_00232	WS_2773E_20130727.fasta	34970.3	1	6	9	20	0.000322	0.276
FLECKENSTEIN-011-WS2773E-TTOF	ACAM2022	ACAM2022	Fleckenstein_011_3238_2113_08 (F003760)	yhiW putative ARAC-type regulatory protein 4174075:4174803 reverse MW:28023	WS_2773E_03999	WS_2773E_20130727.fasta	28025	1	3	3	3	4.83e-05	0.182
FLECKENSTEIN-011-WS2773E-TTOF	ACAM2022	ACAM2022	Fleckenstein_011_3238_2113_08 (F003760)	WS_2773E_03997 multidrug transporter MdtF, RpoS-dependent 4170599:4173712 forward MW:111549	WS_2773E_03997	WS_2773E_20130727.fasta	111550	1	25	28	66	0.00106	0.26
FLECKENSTEIN-011-WS2773E-TTOF	ACAM2022	ACAM2022	Fleckenstein_011_3238_2113_08 (F003760)	yhiU putative membrane protein 4169417:4170574 forward MW:41191	WS_2773E_03996	WS_2773E_20130727.fasta	41190.3	1	29	33	94	0.00151	0.735
FLECKENSTEIN-011-WS2773E-TTOF	ACAM2022	ACAM2022	Fleckenstein_011_3238_2113_08 (F003760)	WS_2773E_02069 putative membrane protein 2125968:2127248 reverse MW:48216	WS_2773E_02069	WS_2773E_20130727.fasta	48218.3	0.994	1	1	1	1.61e-05	0.0305
FLECKENSTEIN-011-WS2773E-TTOF	ACAM2022	ACAM2022	Fleckenstein_011_3238_2113_08 (F003760)	hdeB acid-resistance protein 4166151:4166489 reverse MW:12522	WS_2773E_03991	WS_2773E_20130727.fasta	12522.8	1	3	3	6	9.66e-05	0.33
FLECKENSTEIN-011-WS2773E-TTOF	ACAM2022	ACAM2022	Fleckenstein_011_3238_2113_08 (F003760)	rpmE 50S ribosomal subunit protein L31 4701018:4701230 forward MW:7871	WS_2773E_04504	WS_2773E_20130727.fasta	7871.1	1	6	7	7	0.000113	0.729
FLECKENSTEIN-011-WS2773E-TTOF	ACAM2022	ACAM2022	Fleckenstein_011_3238_2113_08 (F003760)	WS_2773E_04501 essential cell division protein FtsN 4696385:4697239 reverse MW:31772	WS_2773E_04501	WS_2773E_20130727.fasta	31771.5	1	15	16	29	0.000467	0.514
FLECKENSTEIN-011-WS2773E-TTOF	ACAM2022	ACAM2022	Fleckenstein_011_3238_2113_08 (F003760)	WS_2773E_03988 outer membrane lipoprotein, Slp family 4164146:4164712 forward MW:20948	WS_2773E_03988	WS_2773E_20130727.fasta	20948.1	1	7	10	142	0.00229	0.596
FLECKENSTEIN-011-WS2773E-TTOF	ACAM2022	ACAM2022	Fleckenstein_011_3238_2113_08 (F003760)	dxs 1-deoxy-D-xylulose-5-phosphate synthase 218917:220779 reverse MW:67589	WS_2773E_00217	WS_2773E_20130727.fasta	67590.9	1	1	1	1	1.61e-05	0.021
FLECKENSTEIN-011-WS2773E-TTOF	ACAM2022	ACAM2022	Fleckenstein_011_3238_2113_08 (F003760)	nusB hypothetical protein 215739:216158 forward MW:15657	WS_2773E_00213	WS_2773E_20130727.fasta	15657.3	1	3	3	3	4.83e-05	0.209
FLECKENSTEIN-011-WS2773E-TTOF	ACAM2022	ACAM2022	Fleckenstein_011_3238_2113_08 (F003760)	yggB putative transport protein 3499032:3499892 reverse MW:30896	WS_2773E_03340	WS_2773E_20130727.fasta	30897	1	5	5	6	9.66e-05	0.185
FLECKENSTEIN-011-WS2773E-TTOF	ACAM2022	ACAM2022	Fleckenstein_011_3238_2113_08 (F003760)	yajI putative lipoprotein 212914:213453 reverse MW:19645	WS_2773E_00209	WS_2773E_20130727.fasta	19645.6	1	2	2	3	4.83e-05	0.128
FLECKENSTEIN-011-WS2773E-TTOF	ACAM2022	ACAM2022	Fleckenstein_011_3238_2113_08 (F003760)	tsx nucleoside channel; receptor of phage T6 and colicin K 211731:212615 reverse MW:33589	WS_2773E_00208	WS_2773E_20130727.fasta	33590.2	1	9	11	36	0.00058	0.313
FLECKENSTEIN-011-WS2773E-TTOF	ACAM2022	ACAM2022	Fleckenstein_011_3238_2113_08 (F003760)	uspA universal stress protein; broad regulatory function? 4149996:4150430 forward MW:16066	WS_2773E_03975	WS_2773E_20130727.fasta	16066.5	1	4	5	8	0.000129	0.431
FLECKENSTEIN-011-WS2773E-TTOF	ACAM2022	ACAM2022	Fleckenstein_011_3238_2113_08 (F003760)	secF preprotein translocase subunit SecF 210107:211078 forward MW:35350	WS_2773E_00206	WS_2773E_20130727.fasta	35351.3	1	3	5	11	0.000177	0.161
FLECKENSTEIN-011-WS2773E-TTOF	ACAM2022	ACAM2022	Fleckenstein_011_3238_2113_08 (F003760)	pitA low-affinity phosphate transport 4147700:4149199 forward MW:53389	WS_2773E_03973	WS_2773E_20130727.fasta	53390.9	1	5	6	13	0.000209	0.106
FLECKENSTEIN-011-WS2773E-TTOF	ACAM2022	ACAM2022	Fleckenstein_011_3238_2113_08 (F003760)	yajC SecYEG protein translocase auxillary subunit 207889:208221 forward MW:11887	WS_2773E_00204	WS_2773E_20130727.fasta	11887.6	1	9	11	38	0.000612	0.491
FLECKENSTEIN-011-WS2773E-TTOF	ACAM2022	ACAM2022	Fleckenstein_011_3238_2113_08 (F003760)	ydfG putative oxidoreductase 1550740:1551486 forward MW:27249	WS_2773E_01510	WS_2773E_20130727.fasta	27248.7	0.956	1	1	1	1.61e-05	0.0726
FLECKENSTEIN-011-WS2773E-TTOF	ACAM2022	ACAM2022	Fleckenstein_011_3238_2113_08 (F003760)	tpx thiol peroxidase 1323769:1324275 reverse MW:17835	WS_2773E_01310	WS_2773E_20130727.fasta	17835.2	1	2	2	2	3.22e-05	0.19
FLECKENSTEIN-011-WS2773E-TTOF	ACAM2022	ACAM2022	Fleckenstein_011_3238_2113_08 (F003760)	WS_2773E_03965 ATP/GTP-binding protein 4136146:4137972 reverse MW:67762	WS_2773E_03965	WS_2773E_20130727.fasta	67763.8	0.956	1	1	1	1.61e-05	0.0395
FLECKENSTEIN-011-WS2773E-TTOF	ACAM2022	ACAM2022	Fleckenstein_011_3238_2113_08 (F003760)	WS_2773E_03964 protein of unknown function family protein 4135627:4135977 forward MW:12940	WS_2773E_03964	WS_2773E_20130727.fasta	12940.5	1	6	8	11	0.000177	0.569
FLECKENSTEIN-011-WS2773E-TTOF	ACAM2022	ACAM2022	Fleckenstein_011_3238_2113_08 (F003760)	WS_2773E_03960 copper/silver efflux system outer membrane protein CusC 4131074:4132459 reverse MW:51148	WS_2773E_03960	WS_2773E_20130727.fasta	51149.6	0.994	1	1	1	1.61e-05	0.0217
FLECKENSTEIN-011-WS2773E-TTOF	ACAM2022	ACAM2022	Fleckenstein_011_3238_2113_08 (F003760)	silB SilB 4129287:4130579 reverse MW:47778	WS_2773E_03958	WS_2773E_20130727.fasta	47778.6	1	3	3	3	4.83e-05	0.0884
FLECKENSTEIN-011-WS2773E-TTOF	ACAM2022	ACAM2022	Fleckenstein_011_3238_2113_08 (F003760)	silA SilA 4126130:4129276 reverse MW:114546	WS_2773E_03957	WS_2773E_20130727.fasta	114548	1	6	6	8	0.000129	0.0792
FLECKENSTEIN-011-WS2773E-TTOF	ACAM2022	ACAM2022	Fleckenstein_011_3238_2113_08 (F003760)	silP SilP 4123029:4125476 reverse MW:87053	WS_2773E_03955	WS_2773E_20130727.fasta	87052	1	16	17	23	0.00037	0.245
FLECKENSTEIN-011-WS2773E-TTOF	ACAM2022	ACAM2022	Fleckenstein_011_3238_2113_08 (F003760)	WS_2773E_03950 copper resistance B precursor 4118334:4119230 reverse MW:33232	WS_2773E_03950	WS_2773E_20130727.fasta	33232.8	1	4	4	4	6.44e-05	0.188
FLECKENSTEIN-011-WS2773E-TTOF	ACAM2022	ACAM2022	Fleckenstein_011_3238_2113_08 (F003760)	WS_2773E_02026 outer membrane fluffing protein 2087115:2087684 forward MW:20446	WS_2773E_02026	WS_2773E_20130727.fasta	20446.5	1	3	5	6	9.66e-05	0.212
FLECKENSTEIN-011-WS2773E-TTOF	ACAM2022	ACAM2022	Fleckenstein_011_3238_2113_08 (F003760)	pcoS PcoS 4114848:4116248 reverse MW:53015	WS_2773E_03946	WS_2773E_20130727.fasta	53017	0.956	1	1	1	1.61e-05	0.0236
FLECKENSTEIN-011-WS2773E-TTOF	ACAM2022	ACAM2022	Fleckenstein_011_3238_2113_08 (F003760)	WS_2773E_03940 hypothetical protein 4107177:4108244 reverse MW:38828	WS_2773E_03940	WS_2773E_20130727.fasta	38828.4	1	23	25	41	0.00066	0.575
FLECKENSTEIN-011-WS2773E-TTOF	ACAM2022	ACAM2022	Fleckenstein_011_3238_2113_08 (F003760)	rbbA fused ribosome-associated ATPase: ATP-binding protein/ATP-binding protein/predicted membrane protein 4104445:4107180 reverse MW:100786	WS_2773E_03939	WS_2773E_20130727.fasta	100788	1	3	3	4	6.44e-05	0.045
FLECKENSTEIN-011-WS2773E-TTOF	ACAM2022	ACAM2022	Fleckenstein_011_3238_2113_08 (F003760)	WS_2773E_02009 hypothetical protein 2065929:2066864 reverse MW:34526	WS_2773E_02009	WS_2773E_20130727.fasta	34526.5	1	9	9	14	0.000225	0.302
FLECKENSTEIN-011-WS2773E-TTOF	ACAM2022	ACAM2022	Fleckenstein_011_3238_2113_08 (F003760)	dcrB periplasmic protein, predicted lipoprotein 4093477:4094034 forward MW:19787	WS_2773E_03927	WS_2773E_20130727.fasta	19787.7	1	6	10	25	0.000403	0.486
FLECKENSTEIN-011-WS2773E-TTOF	ACAM2022	ACAM2022	Fleckenstein_011_3238_2113_08 (F003760)	cadA_1 cadmium-translocating P-type ATPase CadA 4089973:4092171 forward MW:76697	WS_2773E_03924	WS_2773E_20130727.fasta	76698.3	1	11	11	15	0.000242	0.201
FLECKENSTEIN-011-WS2773E-TTOF	ACAM2022	ACAM2022	Fleckenstein_011_3238_2113_08 (F003760)	WS_2773E_03922 receptor 4088773:4089132 reverse MW:13542	WS_2773E_03922	WS_2773E_20130727.fasta	13542.9	1	2	2	2	3.22e-05	0.235
FLECKENSTEIN-011-WS2773E-TTOF	ACAM2022	ACAM2022	Fleckenstein_011_3238_2113_08 (F003760)	ftsE ATP-binding component of a membrane-associated complex involved in cell division 4085598:4086266 reverse MW:24439	WS_2773E_03918	WS_2773E_20130727.fasta	24440	1	4	4	5	8.05e-05	0.239
FLECKENSTEIN-011-WS2773E-TTOF	ACAM2022	ACAM2022	Fleckenstein_011_3238_2113_08 (F003760)	ftsX cell division membrane protein 4084547:4085605 reverse MW:38544	WS_2773E_03917	WS_2773E_20130727.fasta	38544.5	1	2	2	2	3.22e-05	0.0852
FLECKENSTEIN-011-WS2773E-TTOF	ACAM2022	ACAM2022	Fleckenstein_011_3238_2113_08 (F003760)	yhhA hypothetical protein 4069705:4070145 forward MW:16624	WS_2773E_03901	WS_2773E_20130727.fasta	16623.9	1	5	5	7	0.000113	0.37
FLECKENSTEIN-011-WS2773E-TTOF	ACAM2022	ACAM2022	Fleckenstein_011_3238_2113_08 (F003760)	gadB_2 glutamate decarboxylase B, PLP-dependent 1479245:1479988 reverse MW:27139	WS_2773E_01449	WS_2773E_20130727.fasta	28300.4	1	2	2	3	4.83e-05	0.259
FLECKENSTEIN-011-WS2773E-TTOF	ACAM2022	ACAM2022	Fleckenstein_011_3238_2113_08 (F003760)	xasA acid sensitivity protein, putative transporter 1476207:1477742 reverse MW:55077	WS_2773E_01447	WS_2773E_20130727.fasta	55078.9	1	11	19	42	0.000676	0.143
FLECKENSTEIN-011-WS2773E-TTOF	ACAM2022	ACAM2022	Fleckenstein_011_3238_2113_08 (F003760)	WS_2773E_03282 Tetratricopeptide repeat transcriptional regulator 3429057:3429812 reverse MW:26520	WS_2773E_03282	WS_2773E_20130727.fasta	26521.3	1	10	10	12	0.000193	0.438
FLECKENSTEIN-011-WS2773E-TTOF	ACAM2022	ACAM2022	Fleckenstein_011_3238_2113_08 (F003760)	osmC osmotically inducible protein 1463870:1464301 forward MW:15088	WS_2773E_01437	WS_2773E_20130727.fasta	15088.5	0.998	1	1	1	1.61e-05	0.133
FLECKENSTEIN-011-WS2773E-TTOF	ACAM2022	ACAM2022	Fleckenstein_011_3238_2113_08 (F003760)	rpsV 30S ribosomal subunit protein S22 1463071:1463208 reverse MW:5094	WS_2773E_01435	WS_2773E_20130727.fasta	5095	1	2	3	7	0.000113	0.244
FLECKENSTEIN-011-WS2773E-TTOF	ACAM2022	ACAM2022	Fleckenstein_011_3238_2113_08 (F003760)	sfcA NAD-linked malate dehydrogenase (malic enzyme) 1461217:1462914 reverse MW:63180	WS_2773E_01434	WS_2773E_20130727.fasta	63180.8	1	3	3	3	4.83e-05	0.0637
FLECKENSTEIN-011-WS2773E-TTOF	ACAM2022	ACAM2022	Fleckenstein_011_3238_2113_08 (F003760)	WS_2773E_01433 ethanol-active dehydrogenase/acetaldehyde-active reductase 1460073:1461083 reverse MW:35401	WS_2773E_01433	WS_2773E_20130727.fasta	35401	1	6	8	11	0.000177	0.262
FLECKENSTEIN-011-WS2773E-TTOF	ACAM2022	ACAM2022	Fleckenstein_011_3238_2113_08 (F003760)	fdnH formate dehydrogenase-N, nitrate-inducible, iron-sulfur beta subunit 1458061:1458945 forward MW:32238	WS_2773E_01430	WS_2773E_20130727.fasta	32238.3	1	7	7	9	0.000145	0.347
FLECKENSTEIN-011-WS2773E-TTOF	ACAM2022	ACAM2022	Fleckenstein_011_3238_2113_08 (F003760)	WS_2773E_01429 formate dehydrogenase, alpha subunit 1455637:1458048 forward MW:89820	WS_2773E_01429	WS_2773E_20130727.fasta	89821.1	1	12	12	12	0.000193	0.197
FLECKENSTEIN-011-WS2773E-TTOF	ACAM2022	ACAM2022	Fleckenstein_011_3238_2113_08 (F003760)	WS_2773E_01428 formate dehydrogenase N, nitrate-inducible, alpha subunit 1455001:1455588 forward MW:21464	WS_2773E_01428	WS_2773E_20130727.fasta	21465.1	1	4	5	7	0.000113	0.256
FLECKENSTEIN-011-WS2773E-TTOF	ACAM2022	ACAM2022	Fleckenstein_011_3238_2113_08 (F003760)	narU nitrite extrusion protein 2 1450272:1451660 reverse MW:49881	WS_2773E_01424	WS_2773E_20130727.fasta	49883.5	0.998	1	1	1	1.61e-05	0.0368
FLECKENSTEIN-011-WS2773E-TTOF	ACAM2022	ACAM2022	Fleckenstein_011_3238_2113_08 (F003760)	narZ cryptic nitrate reductase 2, alpha subunit 1446450:1450190 reverse MW:140228	WS_2773E_01423	WS_2773E_20130727.fasta	140229	1	19	19	26	0.000419	0.287
FLECKENSTEIN-011-WS2773E-TTOF	ACAM2022	ACAM2022	Fleckenstein_011_3238_2113_08 (F003760)	narY cryptic nitrate reductase 2, beta subunit 1444909:1446453 reverse MW:58559	WS_2773E_01422	WS_2773E_20130727.fasta	58559.5	1	9	9	10	0.000161	0.387
FLECKENSTEIN-011-WS2773E-TTOF	ACAM2022	ACAM2022	Fleckenstein_011_3238_2113_08 (F003760)	WS_2773E_01414 hypothetical protein 1438101:1438496 forward MW:15347	WS_2773E_01414	WS_2773E_20130727.fasta	15348.8	1	2	2	2	3.22e-05	0.176
FLECKENSTEIN-011-WS2773E-TTOF	ACAM2022	ACAM2022	Fleckenstein_011_3238_2113_08 (F003760)	yqeF putative acyltransferase 3407393:3408574 reverse MW:41017	WS_2773E_03251	WS_2773E_20130727.fasta	41016.6	0.956	1	1	1	1.61e-05	0.0687
FLECKENSTEIN-011-WS2773E-TTOF	ACAM2022	ACAM2022	Fleckenstein_011_3238_2113_08 (F003760)	WS_2773E_01406 TonB-dependent receptor 1426975:1429077 reverse MW:77251	WS_2773E_01406	WS_2773E_20130727.fasta	77251.9	1	13	13	16	0.000258	0.214
FLECKENSTEIN-011-WS2773E-TTOF	ACAM2022	ACAM2022	Fleckenstein_011_3238_2113_08 (F003760)	WS_2773E_03243 AMP-dependent synthetase and ligase 3396836:3398995 reverse MW:80683	WS_2773E_03243	WS_2773E_20130727.fasta	80684	1	9	9	9	0.000145	0.147
FLECKENSTEIN-011-WS2773E-TTOF	ACAM2022	ACAM2022	Fleckenstein_011_3238_2113_08 (F003760)	traV_1 type IV secretion-like conjugative transfer system protein TraV 5290093:5290608 reverse MW:18446	WS_2773E_05086	WS_2773E_20130727.fasta	18446.3	0.999	2	2	2	3.22e-05	0.193
FLECKENSTEIN-011-WS2773E-TTOF	ACAM2022	ACAM2022	Fleckenstein_011_3238_2113_08 (F003760)	betB betaine aldehyde dehydrogenase 101757:103229 reverse MW:53004	WS_2773E_00112	WS_2773E_20130727.fasta	53004.8	0.956	1	1	1	1.61e-05	0.0224
FLECKENSTEIN-011-WS2773E-TTOF	ACAM2022	ACAM2022	Fleckenstein_011_3238_2113_08 (F003760)	WS_2773E_00886 hypothetical protein 916651:917397 reverse MW:27328	WS_2773E_00886	WS_2773E_20130727.fasta	27327.7	1	3	3	5	8.05e-05	0.161
FLECKENSTEIN-011-WS2773E-TTOF	ACAM2022	ACAM2022	Fleckenstein_011_3238_2113_08 (F003760)	WS_2773E_00885 hypothetical protein 914555:916651 reverse MW:78716	WS_2773E_00885	WS_2773E_20130727.fasta	78718.8	1	22	22	26	0.000419	0.317
FLECKENSTEIN-011-WS2773E-TTOF	ACAM2022	ACAM2022	Fleckenstein_011_3238_2113_08 (F003760)	gfcE putative polysaccharide export protein gfcE precursor 913370:914509 reverse MW:41741	WS_2773E_00884	WS_2773E_20130727.fasta	41741.5	1	12	14	38	0.000612	0.391
FLECKENSTEIN-011-WS2773E-TTOF	ACAM2022	ACAM2022	Fleckenstein_011_3238_2113_08 (F003760)	etp phosphotyrosine-protein phosphatase 912936:913382 reverse MW:16386	WS_2773E_00883	WS_2773E_20130727.fasta	16386	1	3	3	3	4.83e-05	0.216
FLECKENSTEIN-011-WS2773E-TTOF	ACAM2022	ACAM2022	Fleckenstein_011_3238_2113_08 (F003760)	etk cryptic autophosphorylating protein tyrosine kinase Etk 910736:912916 reverse MW:81242	WS_2773E_00882	WS_2773E_20130727.fasta	81243.5	1	12	12	13	0.000209	0.19
FLECKENSTEIN-011-WS2773E-TTOF	ACAM2022	ACAM2022	Fleckenstein_011_3238_2113_08 (F003760)	WS_2773E_00878 cytochrome bd-II oxidase subunit 1 906446:907990 forward MW:57993	WS_2773E_00878	WS_2773E_20130727.fasta	57994.7	1	2	3	5	8.05e-05	0.0584
FLECKENSTEIN-011-WS2773E-TTOF	ACAM2022	ACAM2022	Fleckenstein_011_3238_2113_08 (F003760)	hyaB hydrogenase-1 large subunit 901960:903753 forward MW:66254	WS_2773E_00873	WS_2773E_20130727.fasta	66254.2	1	37	42	96	0.00155	0.546
FLECKENSTEIN-011-WS2773E-TTOF	ACAM2022	ACAM2022	Fleckenstein_011_3238_2113_08 (F003760)	hyaA hydrogenase 1, small subunit 900845:901963 forward MW:40681	WS_2773E_00872	WS_2773E_20130727.fasta	40681.4	1	8	14	33	0.000532	0.218
FLECKENSTEIN-011-WS2773E-TTOF	ACAM2022	ACAM2022	Fleckenstein_011_3238_2113_08 (F003760)	yccA putative carrier/transport protein 899465:900124 reverse MW:23363	WS_2773E_00870	WS_2773E_20130727.fasta	23364.6	0.997	2	2	2	3.22e-05	0.0731
FLECKENSTEIN-011-WS2773E-TTOF	ACAM2022	ACAM2022	Fleckenstein_011_3238_2113_08 (F003760)	traN TraN 5277481:5279289 reverse MW:65731	WS_2773E_05067	WS_2773E_20130727.fasta	65730.2	1	3	3	4	6.44e-05	0.0565
FLECKENSTEIN-011-WS2773E-TTOF	ACAM2022	ACAM2022	Fleckenstein_011_3238_2113_08 (F003760)	mltA membrane-bound lytic murein transglycosylase A 3368839:3369936 reverse MW:40411	WS_2773E_03220	WS_2773E_20130727.fasta	40411.2	1	7	7	12	0.000193	0.192
FLECKENSTEIN-011-WS2773E-TTOF	ACAM2022	ACAM2022	Fleckenstein_011_3238_2113_08 (F003760)	ygdI putative lipoprotein 3365676:3365903 reverse MW:8174	WS_2773E_03216	WS_2773E_20130727.fasta	8174.3	1	3	6	12	0.000193	0.48
FLECKENSTEIN-011-WS2773E-TTOF	ACAM2022	ACAM2022	Fleckenstein_011_3238_2113_08 (F003760)	traT_1 Conjugal transfer surface exclusion protein TraT 5268787:5269563 reverse MW:27476	WS_2773E_05056	WS_2773E_20130727.fasta	27476.8	1	10	11	33	0.000532	0.372
FLECKENSTEIN-011-WS2773E-TTOF	ACAM2022	ACAM2022	Fleckenstein_011_3238_2113_08 (F003760)	ompA outer membrane protein A 887707:888759 reverse MW:37437	WS_2773E_00857	WS_2773E_20130727.fasta	37437.4	1	32	50	727	0.0117	0.691
FLECKENSTEIN-011-WS2773E-TTOF	ACAM2022	ACAM2022	Fleckenstein_011_3238_2113_08 (F003760)	b0955 putative ATP-dependent protease 885234:886994 reverse MW:65787	WS_2773E_00855	WS_2773E_20130727.fasta	65787.4	1	4	5	5	8.05e-05	0.0939
FLECKENSTEIN-011-WS2773E-TTOF	ACAM2022	ACAM2022	Fleckenstein_011_3238_2113_08 (F003760)	WS_2773E_00852 putative lipoprotein 883591:884154 forward MW:20692	WS_2773E_00852	WS_2773E_20130727.fasta	20691.9	1	4	4	16	0.000258	0.289
FLECKENSTEIN-011-WS2773E-TTOF	ACAM2022	ACAM2022	Fleckenstein_011_3238_2113_08 (F003760)	pqiB paraquat-inducible protein B 881954:883594 forward MW:60521	WS_2773E_00851	WS_2773E_20130727.fasta	60522.4	1	24	25	49	0.000789	0.5
FLECKENSTEIN-011-WS2773E-TTOF	ACAM2022	ACAM2022	Fleckenstein_011_3238_2113_08 (F003760)	WS_2773E_02692 putative semialdehyde dehydrogenase 2837733:2838746 reverse MW:36283	WS_2773E_02692	WS_2773E_20130727.fasta	36282.9	0.998	1	1	1	1.61e-05	0.0326
FLECKENSTEIN-011-WS2773E-TTOF	ACAM2022	ACAM2022	Fleckenstein_011_3238_2113_08 (F003760)	WS_2773E_05043 hypothetical protein 5251992:5252537 reverse MW:21320	WS_2773E_05043	WS_2773E_20130727.fasta	21321.3	1	3	3	6	9.66e-05	0.144
FLECKENSTEIN-011-WS2773E-TTOF	ACAM2022	ACAM2022	Fleckenstein_011_3238_2113_08 (F003760)	pyrD dihydro-orotate dehydrogenase 873463:874473 forward MW:36775	WS_2773E_00845	WS_2773E_20130727.fasta	36776.2	1	12	12	17	0.000274	0.446
FLECKENSTEIN-011-WS2773E-TTOF	ACAM2022	ACAM2022	Fleckenstein_011_3238_2113_08 (F003760)	accD acetylCoA carboxylase, carboxytransferase component, beta subunit 2835109:2836023 reverse MW:33322	WS_2773E_02689	WS_2773E_20130727.fasta	33322.5	0.956	1	1	1	1.61e-05	0.0789
FLECKENSTEIN-011-WS2773E-TTOF	ACAM2022	ACAM2022	Fleckenstein_011_3238_2113_08 (F003760)	dedD membrane-anchored periplasmic protein involved in septation 2833119:2833781 reverse MW:22906	WS_2773E_02687	WS_2773E_20130727.fasta	22906.5	1	3	3	4	6.44e-05	0.15
FLECKENSTEIN-011-WS2773E-TTOF	ACAM2022	ACAM2022	Fleckenstein_011_3238_2113_08 (F003760)	WS_2773E_05036 colicin protein 5242503:5244383 reverse MW:69298	WS_2773E_05036	WS_2773E_20130727.fasta	69301	1	3	3	3	4.83e-05	0.0495
FLECKENSTEIN-011-WS2773E-TTOF	ACAM2022	ACAM2022	Fleckenstein_011_3238_2113_08 (F003760)	WS_2773E_05031 resolvase 5240264:5240821 reverse MW:21648	WS_2773E_05031	WS_2773E_20130727.fasta	21649	0.956	1	1	1	1.61e-05	0.0541
FLECKENSTEIN-011-WS2773E-TTOF	ACAM2022	ACAM2022	Fleckenstein_011_3238_2113_08 (F003760)	WS_2773E_05030 ATP/GTP-binding protein 5238407:5240233 reverse MW:67850	WS_2773E_05030	WS_2773E_20130727.fasta	67852.6	1	7	7	8	0.000129	0.145
FLECKENSTEIN-011-WS2773E-TTOF	ACAM2022	ACAM2022	Fleckenstein_011_3238_2113_08 (F003760)	b2299 putative regulator 2820719:2821261 reverse MW:20392	WS_2773E_02672	WS_2773E_20130727.fasta	20391.4	1	2	2	2	3.22e-05	0.0944
FLECKENSTEIN-011-WS2773E-TTOF	ACAM2022	ACAM2022	Fleckenstein_011_3238_2113_08 (F003760)	pta phosphotransacetylase 2816832:2818976 forward MW:77140	WS_2773E_02670	WS_2773E_20130727.fasta	77140.5	1	8	8	10	0.000161	0.125
FLECKENSTEIN-011-WS2773E-TTOF	ACAM2022	ACAM2022	Fleckenstein_011_3238_2113_08 (F003760)	WS_2773E_00825 murein L,D-transpeptidase 849576:851423 forward MW:67825	WS_2773E_00825	WS_2773E_20130727.fasta	67825.7	1	3	3	3	4.83e-05	0.0618
FLECKENSTEIN-011-WS2773E-TTOF	ACAM2022	ACAM2022	Fleckenstein_011_3238_2113_08 (F003760)	mukB kinesin-like cell division protein involved in chromosome partitioning 844855:849315 forward MW:170131	WS_2773E_00824	WS_2773E_20130727.fasta	170132	0.999	2	2	2	3.22e-05	0.0101
FLECKENSTEIN-011-WS2773E-TTOF	ACAM2022	ACAM2022	Fleckenstein_011_3238_2113_08 (F003760)	ycbC hypothetical protein 841151:841930 reverse MW:28647	WS_2773E_00820	WS_2773E_20130727.fasta	28648.6	0.999	2	2	2	3.22e-05	0.0811
FLECKENSTEIN-011-WS2773E-TTOF	ACAM2022	ACAM2022	Fleckenstein_011_3238_2113_08 (F003760)	nuoA NADH dehydrogenase I chain A 2806714:2807157 reverse MW:16457	WS_2773E_02660	WS_2773E_20130727.fasta	16457.8	1	4	5	6	9.66e-05	0.204
FLECKENSTEIN-011-WS2773E-TTOF	ACAM2022	ACAM2022	Fleckenstein_011_3238_2113_08 (F003760)	stbA plasmid stability protein StbA 5223935:5224906 reverse MW:35775	WS_2773E_05016	WS_2773E_20130727.fasta	35774.5	1	3	3	3	4.83e-05	0.0867
FLECKENSTEIN-011-WS2773E-TTOF	ACAM2022	ACAM2022	Fleckenstein_011_3238_2113_08 (F003760)	ycaH putative EC 1.2 enzyme 836895:837881 forward MW:35563	WS_2773E_00815	WS_2773E_20130727.fasta	35562.5	1	2	2	2	3.22e-05	0.107
FLECKENSTEIN-011-WS2773E-TTOF	ACAM2022	ACAM2022	Fleckenstein_011_3238_2113_08 (F003760)	nuoB NADH dehydrogenase I chain B 2806036:2806698 reverse MW:25056	WS_2773E_02659	WS_2773E_20130727.fasta	25055.6	1	13	14	27	0.000435	0.5
FLECKENSTEIN-011-WS2773E-TTOF	ACAM2022	ACAM2022	Fleckenstein_011_3238_2113_08 (F003760)	nuoC NADH dehydrogenase I chain C, D 2804140:2805942 reverse MW:68725	WS_2773E_02658	WS_2773E_20130727.fasta	68726.5	1	32	36	65	0.00105	0.538
FLECKENSTEIN-011-WS2773E-TTOF	ACAM2022	ACAM2022	Fleckenstein_011_3238_2113_08 (F003760)	nuoE NADH dehydrogenase I chain E 2803637:2804137 reverse MW:18590	WS_2773E_02657	WS_2773E_20130727.fasta	18590	1	8	9	11	0.000177	0.608
FLECKENSTEIN-011-WS2773E-TTOF	ACAM2022	ACAM2022	Fleckenstein_011_3238_2113_08 (F003760)	rpsA 30S ribosomal subunit protein S1 830525:832198 forward MW:61158	WS_2773E_00811	WS_2773E_20130727.fasta	61157.4	1	18	18	22	0.000354	0.429
FLECKENSTEIN-011-WS2773E-TTOF	ACAM2022	ACAM2022	Fleckenstein_011_3238_2113_08 (F003760)	WS_2773E_02655 NADH dehydrogenase subunit G 2799524:2802250 reverse MW:100269	WS_2773E_02655	WS_2773E_20130727.fasta	100268	1	39	42	81	0.0013	0.441
FLECKENSTEIN-011-WS2773E-TTOF	ACAM2022	ACAM2022	Fleckenstein_011_3238_2113_08 (F003760)	hslU ATP-dependent protease ATP-binding subunit HslU 4694421:4695752 reverse MW:49593	WS_2773E_04499	WS_2773E_20130727.fasta	49594.3	1	19	21	37	0.000596	0.429
FLECKENSTEIN-011-WS2773E-TTOF	ACAM2022	ACAM2022	Fleckenstein_011_3238_2113_08 (F003760)	nuoJ NADH dehydrogenase I chain J 2797427:2797981 reverse MW:19874	WS_2773E_02652	WS_2773E_20130727.fasta	19875.3	1	2	2	4	6.44e-05	0.0761
FLECKENSTEIN-011-WS2773E-TTOF	ACAM2022	ACAM2022	Fleckenstein_011_3238_2113_08 (F003760)	glpK glycerol kinase 4689719:4691227 reverse MW:56231	WS_2773E_04494	WS_2773E_20130727.fasta	56231.3	1	13	13	18	0.00029	0.305
FLECKENSTEIN-011-WS2773E-TTOF	ACAM2022	ACAM2022	Fleckenstein_011_3238_2113_08 (F003760)	glpX unknown function in glycerol metabolism 4688573:4689583 reverse MW:35852	WS_2773E_04493	WS_2773E_20130727.fasta	35853.5	0.956	1	1	2	3.22e-05	0.0357
FLECKENSTEIN-011-WS2773E-TTOF	ACAM2022	ACAM2022	Fleckenstein_011_3238_2113_08 (F003760)	yiiT putative regulator 4687297:4687725 forward MW:16293	WS_2773E_04491	WS_2773E_20130727.fasta	16294.2	0.956	1	1	2	3.22e-05	0.0915
FLECKENSTEIN-011-WS2773E-TTOF	ACAM2022	ACAM2022	Fleckenstein_011_3238_2113_08 (F003760)	ycaP hypothetical protein 825292:825984 forward MW:26282	WS_2773E_00806	WS_2773E_20130727.fasta	26282.8	0.997	1	1	1	1.61e-05	0.0522
FLECKENSTEIN-011-WS2773E-TTOF	ACAM2022	ACAM2022	Fleckenstein_011_3238_2113_08 (F003760)	pflB pyruvate formate lyase I 819802:822084 reverse MW:85358	WS_2773E_00803	WS_2773E_20130727.fasta	85360.3	1	22	24	35	0.000564	0.359
FLECKENSTEIN-011-WS2773E-TTOF	ACAM2022	ACAM2022	Fleckenstein_011_3238_2113_08 (F003760)	yiiQ hypothetical protein 4685619:4686218 reverse MW:21795	WS_2773E_04488	WS_2773E_20130727.fasta	21796.3	1	3	3	4	6.44e-05	0.151
FLECKENSTEIN-011-WS2773E-TTOF	ACAM2022	ACAM2022	Fleckenstein_011_3238_2113_08 (F003760)	WS_2773E_04486 CDP-diacylglycerol pyrophosphatase 4683934:4684689 forward MW:28383	WS_2773E_04486	WS_2773E_20130727.fasta	28383	1	2	2	2	3.22e-05	0.163
FLECKENSTEIN-011-WS2773E-TTOF	ACAM2022	ACAM2022	Fleckenstein_011_3238_2113_08 (F003760)	fieF ferrous iron and zinc transporter 4678695:4679597 forward MW:32957	WS_2773E_04481	WS_2773E_20130727.fasta	32958.1	0.956	1	1	1	1.61e-05	0.0633
FLECKENSTEIN-011-WS2773E-TTOF	ACAM2022	ACAM2022	Fleckenstein_011_3238_2113_08 (F003760)	phoR phosphate regulon sensor protein 198491:199786 forward MW:49599	WS_2773E_00197	WS_2773E_20130727.fasta	49599.3	1	4	4	5	8.05e-05	0.125
FLECKENSTEIN-011-WS2773E-TTOF	ACAM2022	ACAM2022	Fleckenstein_011_3238_2113_08 (F003760)	cpxA putative sensor protein (histidine protein kinase), acting on arcA 4675828:4677201 reverse MW:51625	WS_2773E_04478	WS_2773E_20130727.fasta	51626.3	1	3	3	3	4.83e-05	0.0919
FLECKENSTEIN-011-WS2773E-TTOF	ACAM2022	ACAM2022	Fleckenstein_011_3238_2113_08 (F003760)	msbA ATP-binding transport protein; multicopy suppressor of htrB 835150:836898 forward MW:64461	WS_2773E_00814	WS_2773E_20130727.fasta	64462.7	1	13	13	16	0.000258	0.242
FLECKENSTEIN-011-WS2773E-TTOF	ACAM2022	ACAM2022	Fleckenstein_011_3238_2113_08 (F003760)	WS_2773E_00183 PsiF repeat-containing protein 183988:184308 forward MW:11658	WS_2773E_00183	WS_2773E_20130727.fasta	11658.8	1	2	2	2	3.22e-05	0.208
FLECKENSTEIN-011-WS2773E-TTOF	ACAM2022	ACAM2022	Fleckenstein_011_3238_2113_08 (F003760)	WS_2773E_02626 putative outer membrane porin protein 2770242:2770784 reverse MW:18595	WS_2773E_02626	WS_2773E_20130727.fasta	18596.2	0.999	2	2	2	3.22e-05	0.117
FLECKENSTEIN-011-WS2773E-TTOF	ACAM2022	ACAM2022	Fleckenstein_011_3238_2113_08 (F003760)	glpC sn-glycerol-3-phosphate dehydrogenase subunit C 2766088:2767278 forward MW:44150	WS_2773E_02622	WS_2773E_20130727.fasta	44151.1	1	3	3	3	4.83e-05	0.0884
FLECKENSTEIN-011-WS2773E-TTOF	ACAM2022	ACAM2022	Fleckenstein_011_3238_2113_08 (F003760)	glpA sn-glycerol-3-phosphate dehydrogenase (anaerobic), large subunit 2763214:2764842 forward MW:58959	WS_2773E_02620	WS_2773E_20130727.fasta	58958.8	1	2	2	2	3.22e-05	0.0461
FLECKENSTEIN-011-WS2773E-TTOF	ACAM2022	ACAM2022	Fleckenstein_011_3238_2113_08 (F003760)	WS_2773E_04461 formate dehydrogenase-O, large subunit 4657740:4658327 reverse MW:21368	WS_2773E_04461	WS_2773E_20130727.fasta	21368.7	1	10	12	24	0.000387	0.544
FLECKENSTEIN-011-WS2773E-TTOF	ACAM2022	ACAM2022	Fleckenstein_011_3238_2113_08 (F003760)	fdoG formate dehydrogenase-O, large subunit 4655277:4657691 reverse MW:89527	WS_2773E_04460	WS_2773E_20130727.fasta	89528.9	1	31	33	69	0.00111	0.388
FLECKENSTEIN-011-WS2773E-TTOF	ACAM2022	ACAM2022	Fleckenstein_011_3238_2113_08 (F003760)	WS_2773E_00177 DNA-binding transcriptional regulator 178580:179674 forward MW:40343	WS_2773E_00177	WS_2773E_20130727.fasta	40344.4	1	4	4	6	9.66e-05	0.121
FLECKENSTEIN-011-WS2773E-TTOF	ACAM2022	ACAM2022	Fleckenstein_011_3238_2113_08 (F003760)	nuoI NADH dehydrogenase I chain I 2797993:2798535 reverse MW:20537	WS_2773E_02653	WS_2773E_20130727.fasta	20538.3	1	15	18	50	0.000805	0.578
FLECKENSTEIN-011-WS2773E-TTOF	ACAM2022	ACAM2022	Fleckenstein_011_3238_2113_08 (F003760)	nuoF NADH-ubiquinone oxidoreductase chain F 2802303:2803640 reverse MW:49309	WS_2773E_02656	WS_2773E_20130727.fasta	49310.5	1	17	20	45	0.000725	0.449
FLECKENSTEIN-011-WS2773E-TTOF	ACAM2022	ACAM2022	Fleckenstein_011_3238_2113_08 (F003760)	glpQ glycerophosphodiester phosphodiesterase 2760502:2761578 reverse MW:40856	WS_2773E_02618	WS_2773E_20130727.fasta	40857.6	1	4	4	4	6.44e-05	0.137
FLECKENSTEIN-011-WS2773E-TTOF	ACAM2022	ACAM2022	Fleckenstein_011_3238_2113_08 (F003760)	fdoH formate dehydrogenase-O, Fe-S subunit 4654362:4655264 reverse MW:33100	WS_2773E_04459	WS_2773E_20130727.fasta	33099.8	1	21	23	44	0.000709	0.57
FLECKENSTEIN-011-WS2773E-TTOF	ACAM2022	ACAM2022	Fleckenstein_011_3238_2113_08 (F003760)	rraA regulator of ribonuclease activity a 4692850:4693335 reverse MW:17360	WS_2773E_04497	WS_2773E_20130727.fasta	17360.4	0.956	1	1	1	1.61e-05	0.0683
FLECKENSTEIN-011-WS2773E-TTOF	ACAM2022	ACAM2022	Fleckenstein_011_3238_2113_08 (F003760)	frmR regulator protein that represses frmRAB operon 160865:161140 reverse MW:10317	WS_2773E_00160	WS_2773E_20130727.fasta	10317.8	0.956	1	1	1	1.61e-05	0.154
FLECKENSTEIN-011-WS2773E-TTOF	ACAM2022	ACAM2022	Fleckenstein_011_3238_2113_08 (F003760)	WS_2773E_02604 hybrid sensory kinase in two-component regulatory system with RcsB and YojN 2734973:2737822 reverse MW:106489	WS_2773E_02604	WS_2773E_20130727.fasta	106491	1	3	3	3	4.83e-05	0.0411
FLECKENSTEIN-011-WS2773E-TTOF	ACAM2022	ACAM2022	Fleckenstein_011_3238_2113_08 (F003760)	rcsB transcriptional regulator RcsB 2734123:2734773 forward MW:23670	WS_2773E_02603	WS_2773E_20130727.fasta	23672.3	1	4	4	4	6.44e-05	0.181
FLECKENSTEIN-011-WS2773E-TTOF	ACAM2022	ACAM2022	Fleckenstein_011_3238_2113_08 (F003760)	WS_2773E_02602 phosphotransfer intermediate protein in two-component regulatory system with RcsBC 2731434:2734106 forward MW:100335	WS_2773E_02602	WS_2773E_20130727.fasta	100338	1	10	10	13	0.000209	0.148
FLECKENSTEIN-011-WS2773E-TTOF	ACAM2022	ACAM2022	Fleckenstein_011_3238_2113_08 (F003760)	ompC outer membrane protein 1b (Ib;c) 2729592:2730695 reverse MW:40449	WS_2773E_02601	WS_2773E_20130727.fasta	40450.1	1	6	6	8	0.000129	0.218
FLECKENSTEIN-011-WS2773E-TTOF	ACAM2022	ACAM2022	Fleckenstein_011_3238_2113_08 (F003760)	WS_2773E_02600 thiamine biosynthesis lipoprotein ApbE 2728425:2729480 reverse MW:38592	WS_2773E_02600	WS_2773E_20130727.fasta	38592.2	1	2	2	2	3.22e-05	0.0997
FLECKENSTEIN-011-WS2773E-TTOF	ACAM2022	ACAM2022	Fleckenstein_011_3238_2113_08 (F003760)	himD integration host factor (IHF), beta subunit 832358:832642 forward MW:10651	WS_2773E_00812	WS_2773E_20130727.fasta	10651.5	1	3	3	6	9.66e-05	0.298
FLECKENSTEIN-011-WS2773E-TTOF	ACAM2022	ACAM2022	Fleckenstein_011_3238_2113_08 (F003760)	typA gtp-binding protein typa/bipa 4629356:4631179 forward MW:67324	WS_2773E_04432	WS_2773E_20130727.fasta	67323.9	1	2	2	2	3.22e-05	0.0445
FLECKENSTEIN-011-WS2773E-TTOF	ACAM2022	ACAM2022	Fleckenstein_011_3238_2113_08 (F003760)	glnA glutamine synthetase 4627574:4628983 reverse MW:51846	WS_2773E_04431	WS_2773E_20130727.fasta	51846.7	1	3	3	3	4.83e-05	0.0853
FLECKENSTEIN-011-WS2773E-TTOF	ACAM2022	ACAM2022	Fleckenstein_011_3238_2113_08 (F003760)	WS_2773E_05020 hypothetical protein 5226980:5227669 reverse MW:25393	WS_2773E_05020	WS_2773E_20130727.fasta	25393.6	0.998	1	1	1	1.61e-05	0.048
FLECKENSTEIN-011-WS2773E-TTOF	ACAM2022	ACAM2022	Fleckenstein_011_3238_2113_08 (F003760)	fabB 3-oxoacyl-[acyl-carrier-protein] synthase I 2842501:2843721 reverse MW:42613	WS_2773E_02696	WS_2773E_20130727.fasta	42613.4	0.999	1	1	1	1.61e-05	0.0246
FLECKENSTEIN-011-WS2773E-TTOF	ACAM2022	ACAM2022	Fleckenstein_011_3238_2113_08 (F003760)	yahK putative oxidoreductase 126031:127080 forward MW:37936	WS_2773E_00130	WS_2773E_20130727.fasta	37935.6	1	5	5	5	8.05e-05	0.166
FLECKENSTEIN-011-WS2773E-TTOF	ACAM2022	ACAM2022	Fleckenstein_011_3238_2113_08 (F003760)	dsbA protein disulfide isomerase I, essential for cytochrome c synthesis and formate-dependent reduction 4614372:4614998 forward MW:23091	WS_2773E_04419	WS_2773E_20130727.fasta	23091.3	0.962	1	1	1	1.61e-05	0.0529
FLECKENSTEIN-011-WS2773E-TTOF	ACAM2022	ACAM2022	Fleckenstein_011_3238_2113_08 (F003760)	hemG protoporphyrinogen oxidase 4605465:4606010 forward MW:21224	WS_2773E_04409	WS_2773E_20130727.fasta	21224.7	1	3	3	5	8.05e-05	0.171
FLECKENSTEIN-011-WS2773E-TTOF	ACAM2022	ACAM2022	Fleckenstein_011_3238_2113_08 (F003760)	ubiD 3-octaprenyl-4-hydroxybenzoate carboxy-lyase; ec=4.1.1.-; altname: full=polyprenyl p-hydroxybenzoate decarboxylase 4596034:4597527 forward MW:55604	WS_2773E_04402	WS_2773E_20130727.fasta	55604.8	0.956	1	1	1	1.61e-05	0.0362
FLECKENSTEIN-011-WS2773E-TTOF	ACAM2022	ACAM2022	Fleckenstein_011_3238_2113_08 (F003760)	WS_2773E_05050 hydrolase, alpha/beta fold family 5258955:5259815 reverse MW:31742	WS_2773E_05050	WS_2773E_20130727.fasta	31742.3	1	2	2	2	3.22e-05	0.112
FLECKENSTEIN-011-WS2773E-TTOF	ACAM2022	ACAM2022	Fleckenstein_011_3238_2113_08 (F003760)	glgA glycogen synthase 4050139:4051572 reverse MW:52823	WS_2773E_03884	WS_2773E_20130727.fasta	52823.5	1	7	7	13	0.000209	0.197
FLECKENSTEIN-011-WS2773E-TTOF	ACAM2022	ACAM2022	Fleckenstein_011_3238_2113_08 (F003760)	glpD glycerol-3-phosphate dehydrogenase 4042378:4043883 forward MW:56721	WS_2773E_03878	WS_2773E_20130727.fasta	56722.4	1	17	17	28	0.000451	0.375
FLECKENSTEIN-011-WS2773E-TTOF	ACAM2022	ACAM2022	Fleckenstein_011_3238_2113_08 (F003760)	WS_2773E_00109 hypothetical protein 98254:98949 forward MW:25136	WS_2773E_00109	WS_2773E_20130727.fasta	25136.7	0.993	2	2	2	3.22e-05	0.0909
FLECKENSTEIN-011-WS2773E-TTOF	ACAM2022	ACAM2022	Fleckenstein_011_3238_2113_08 (F003760)	malP maltodextrin phosphorylase 4030444:4032837 reverse MW:90523	WS_2773E_03870	WS_2773E_20130727.fasta	90524.4	1	4	4	4	6.44e-05	0.064
FLECKENSTEIN-011-WS2773E-TTOF	ACAM2022	ACAM2022	Fleckenstein_011_3238_2113_08 (F003760)	envZ protein histidine kinase/phosphatase sensor for OmpR, modulates expression of ompF and ompC 4014964:4016316 reverse MW:50334	WS_2773E_03857	WS_2773E_20130727.fasta	50335.1	1	6	6	7	0.000113	0.136
FLECKENSTEIN-011-WS2773E-TTOF	ACAM2022	ACAM2022	Fleckenstein_011_3238_2113_08 (F003760)	yhgE putative inner membrane protein 4011163:4012887 reverse MW:64753	WS_2773E_03855	WS_2773E_20130727.fasta	64755.6	1	2	2	4	6.44e-05	0.054
FLECKENSTEIN-011-WS2773E-TTOF	ACAM2022	ACAM2022	Fleckenstein_011_3238_2113_08 (F003760)	yrfF putative inner membrane protein 4006917:4009052 forward MW:79486	WS_2773E_03851	WS_2773E_20130727.fasta	79488.9	1	5	5	7	0.000113	0.0788
FLECKENSTEIN-011-WS2773E-TTOF	ACAM2022	ACAM2022	Fleckenstein_011_3238_2113_08 (F003760)	mrcA penicillin-binding protein 1a 4003320:4005872 forward MW:93575	WS_2773E_03849	WS_2773E_20130727.fasta	93574.8	1	15	15	20	0.000322	0.228
FLECKENSTEIN-011-WS2773E-TTOF	ACAM2022	ACAM2022	Fleckenstein_011_3238_2113_08 (F003760)	traB_1 type IV secretion-like conjugative transfer system protein TraB 5291712:5293163 reverse MW:51023	WS_2773E_05090	WS_2773E_20130727.fasta	51022.6	1	5	5	5	8.05e-05	0.133
FLECKENSTEIN-011-WS2773E-TTOF	ACAM2022	ACAM2022	Fleckenstein_011_3238_2113_08 (F003760)	WS_2773E_03841 cell division protein DamX 3996469:3997755 reverse MW:46031	WS_2773E_03841	WS_2773E_20130727.fasta	46031.4	1	17	24	64	0.00103	0.528
FLECKENSTEIN-011-WS2773E-TTOF	ACAM2022	ACAM2022	Fleckenstein_011_3238_2113_08 (F003760)	WS_2773E_01399 putative acetyltransferase 1421900:1422709 forward MW:31072	WS_2773E_01399	WS_2773E_20130727.fasta	31074	1	6	6	8	0.000129	0.275
FLECKENSTEIN-011-WS2773E-TTOF	ACAM2022	ACAM2022	Fleckenstein_011_3238_2113_08 (F003760)	trpS tryptophan tRNA synthetase 3993083:3994087 reverse MW:37466	WS_2773E_03837	WS_2773E_20130727.fasta	37466.4	0.997	1	1	1	1.61e-05	0.0299
FLECKENSTEIN-011-WS2773E-TTOF	ACAM2022	ACAM2022	Fleckenstein_011_3238_2113_08 (F003760)	ydcL lipoprotein 1406296:1406964 forward MW:24427	WS_2773E_01382	WS_2773E_20130727.fasta	24427.3	1	12	13	36	0.00058	0.68
FLECKENSTEIN-011-WS2773E-TTOF	ACAM2022	ACAM2022	Fleckenstein_011_3238_2113_08 (F003760)	trg methyl-accepting chemotaxis protein III, ribose sensor receptor 1396308:1397948 forward MW:58926	WS_2773E_01373	WS_2773E_20130727.fasta	58926.3	1	6	6	6	9.66e-05	0.139
FLECKENSTEIN-011-WS2773E-TTOF	ACAM2022	ACAM2022	Fleckenstein_011_3238_2113_08 (F003760)	crp cyclic AMP receptor protein 3966589:3967221 forward MW:23640	WS_2773E_03811	WS_2773E_20130727.fasta	23640.9	1	3	3	4	6.44e-05	0.148
FLECKENSTEIN-011-WS2773E-TTOF	ACAM2022	ACAM2022	Fleckenstein_011_3238_2113_08 (F003760)	gapC glyceraldehyde-3-phosphate dehydrogenase; ec=1.2.1.12 1393550:1394551 reverse MW:35749	WS_2773E_01369	WS_2773E_20130727.fasta	35749.4	1	2	2	2	3.22e-05	0.0691
FLECKENSTEIN-011-WS2773E-TTOF	ACAM2022	ACAM2022	Fleckenstein_011_3238_2113_08 (F003760)	fkpA FKBP-type peptidyl-prolyl cis-trans isomerase (rotamase) 3957076:3957888 reverse MW:28912	WS_2773E_03800	WS_2773E_20130727.fasta	28913.1	1	3	3	3	4.83e-05	0.141
FLECKENSTEIN-011-WS2773E-TTOF	ACAM2022	ACAM2022	Fleckenstein_011_3238_2113_08 (F003760)	sdaC putative serine transporter 3346074:3347363 forward MW:46907	WS_2773E_03199	WS_2773E_20130727.fasta	46909	0.956	1	1	2	3.22e-05	0.028
FLECKENSTEIN-011-WS2773E-TTOF	ACAM2022	ACAM2022	Fleckenstein_011_3238_2113_08 (F003760)	ycaC hypothetical protein 813460:814086 reverse MW:23088	WS_2773E_00797	WS_2773E_20130727.fasta	23088.8	0.956	1	1	1	1.61e-05	0.0529
FLECKENSTEIN-011-WS2773E-TTOF	ACAM2022	ACAM2022	Fleckenstein_011_3238_2113_08 (F003760)	barA hybrid sensory histidine kinase, in two-component regulatory system with UvrY 3332902:3335658 forward MW:102454	WS_2773E_03189	WS_2773E_20130727.fasta	102457	1	2	2	2	3.22e-05	0.0229
FLECKENSTEIN-011-WS2773E-TTOF	ACAM2022	ACAM2022	Fleckenstein_011_3238_2113_08 (F003760)	pyrG CTP synthetase 3325874:3327511 reverse MW:60374	WS_2773E_03183	WS_2773E_20130727.fasta	60374.6	1	3	3	3	4.83e-05	0.0569
FLECKENSTEIN-011-WS2773E-TTOF	ACAM2022	ACAM2022	Fleckenstein_011_3238_2113_08 (F003760)	eno enolase 3324488:3325786 reverse MW:45655	WS_2773E_03182	WS_2773E_20130727.fasta	45656.7	1	16	16	22	0.000354	0.456
FLECKENSTEIN-011-WS2773E-TTOF	ACAM2022	ACAM2022	Fleckenstein_011_3238_2113_08 (F003760)	WS_2773E_01339 hypothetical protein 1355818:1358457 forward MW:96924	WS_2773E_01339	WS_2773E_20130727.fasta	96925.8	1	5	5	5	8.05e-05	0.0705
FLECKENSTEIN-011-WS2773E-TTOF	ACAM2022	ACAM2022	Fleckenstein_011_3238_2113_08 (F003760)	hslJ heat shock protein hslJ 1354088:1354510 reverse MW:15179	WS_2773E_01337	WS_2773E_20130727.fasta	15180.1	1	5	5	8	0.000129	0.457
FLECKENSTEIN-011-WS2773E-TTOF	ACAM2022	ACAM2022	Fleckenstein_011_3238_2113_08 (F003760)	WS_2773E_01336 putative cytoplasmic protein 1353825:1354091 forward MW:8696	WS_2773E_01336	WS_2773E_20130727.fasta	8695.9	1	2	2	2	3.22e-05	0.352
FLECKENSTEIN-011-WS2773E-TTOF	ACAM2022	ACAM2022	Fleckenstein_011_3238_2113_08 (F003760)	WS_2773E_03179 hypothetical protein 3322592:3323263 reverse MW:25015	WS_2773E_03179	WS_2773E_20130727.fasta	25015.9	0.956	1	1	1	1.61e-05	0.0717
FLECKENSTEIN-011-WS2773E-TTOF	ACAM2022	ACAM2022	Fleckenstein_011_3238_2113_08 (F003760)	ynaF putative filament protein 1347952:1348386 reverse MW:15976	WS_2773E_01333	WS_2773E_20130727.fasta	15976.9	1	5	5	6	9.66e-05	0.264
FLECKENSTEIN-011-WS2773E-TTOF	ACAM2022	ACAM2022	Fleckenstein_011_3238_2113_08 (F003760)	ydaN putative Zn(II) transporter 1343878:1344861 forward MW:36580	WS_2773E_01329	WS_2773E_20130727.fasta	36580.7	0.956	1	1	3	4.83e-05	0.0306
FLECKENSTEIN-011-WS2773E-TTOF	ACAM2022	ACAM2022	Fleckenstein_011_3238_2113_08 (F003760)	uspE stress-induced protein 1333500:1334450 reverse MW:35707	WS_2773E_01320	WS_2773E_20130727.fasta	35706.8	1	2	2	2	3.22e-05	0.101
FLECKENSTEIN-011-WS2773E-TTOF	ACAM2022	ACAM2022	Fleckenstein_011_3238_2113_08 (F003760)	secD SecYEG protein translocase auxillary subunit 208282:210096 forward MW:65168	WS_2773E_00205	WS_2773E_20130727.fasta	65169.6	1	23	23	51	0.000821	0.434
FLECKENSTEIN-011-WS2773E-TTOF	ACAM2022	ACAM2022	Fleckenstein_011_3238_2113_08 (F003760)	WS_2773E_02234 cell division protein FtsQ 2321442:2322272 forward MW:31420	WS_2773E_02234	WS_2773E_20130727.fasta	31419.8	0.999	1	1	1	1.61e-05	0.0761
FLECKENSTEIN-011-WS2773E-TTOF	ACAM2022	ACAM2022	Fleckenstein_011_3238_2113_08 (F003760)	dmsB anaerobic dimethyl sulfoxide reductase subunit B 811942:812559 forward MW:22869	WS_2773E_00795	WS_2773E_20130727.fasta	22868.6	1	12	15	31	0.000499	0.644
FLECKENSTEIN-011-WS2773E-TTOF	ACAM2022	ACAM2022	Fleckenstein_011_3238_2113_08 (F003760)	dmsA anaerobic dimethyl sulfoxide reductase subunit A 809487:811931 forward MW:90406	WS_2773E_00794	WS_2773E_20130727.fasta	90407.8	1	37	46	108	0.00174	0.489
FLECKENSTEIN-011-WS2773E-TTOF	ACAM2022	ACAM2022	Fleckenstein_011_3238_2113_08 (F003760)	lolA periplasmic protein effects translocation of lipoproteins from inner membrane to outer 805900:806511 forward MW:22497	WS_2773E_00791	WS_2773E_20130727.fasta	22497.1	1	3	3	3	4.83e-05	0.163
FLECKENSTEIN-011-WS2773E-TTOF	ACAM2022	ACAM2022	Fleckenstein_011_3238_2113_08 (F003760)	ftsK cell division protein 801600:805745 forward MW:152686	WS_2773E_00790	WS_2773E_20130727.fasta	152684	1	2	2	2	3.22e-05	0.0123
FLECKENSTEIN-011-WS2773E-TTOF	ACAM2022	ACAM2022	Fleckenstein_011_3238_2113_08 (F003760)	WS_2773E_01308 hypothetical protein 1320975:1322036 forward MW:39361	WS_2773E_01308	WS_2773E_20130727.fasta	39361.9	1	5	6	8	0.000129	0.19
FLECKENSTEIN-011-WS2773E-TTOF	ACAM2022	ACAM2022	Fleckenstein_011_3238_2113_08 (F003760)	nlpD lipoprotein NlpD 3285472:3286611 reverse MW:40119	WS_2773E_03144	WS_2773E_20130727.fasta	40118.7	1	10	11	21	0.000338	0.303
FLECKENSTEIN-011-WS2773E-TTOF	ACAM2022	ACAM2022	Fleckenstein_011_3238_2113_08 (F003760)	rpoS RNA polymerase, sigma S (sigma38) factor; synthesis of many growth phase related proteins 3284417:3285409 reverse MW:37973	WS_2773E_03143	WS_2773E_20130727.fasta	37974.1	0.956	1	1	2	3.22e-05	0.0424
FLECKENSTEIN-011-WS2773E-TTOF	ACAM2022	ACAM2022	Fleckenstein_011_3238_2113_08 (F003760)	cydD cysteine/glutathione ABC transporter membrane/ATP-binding component 797572:799338 reverse MW:65043	WS_2773E_00787	WS_2773E_20130727.fasta	65044.6	1	3	3	8	0.000129	0.0629
FLECKENSTEIN-011-WS2773E-TTOF	ACAM2022	ACAM2022	Fleckenstein_011_3238_2113_08 (F003760)	cydC ATP-binding component of cytochrome-related transport 795850:797571 reverse MW:62878	WS_2773E_00786	WS_2773E_20130727.fasta	62879.8	1	2	2	2	3.22e-05	0.0436
FLECKENSTEIN-011-WS2773E-TTOF	ACAM2022	ACAM2022	Fleckenstein_011_3238_2113_08 (F003760)	infA protein chain initiation factor IF-1 794601:794819 reverse MW:8249	WS_2773E_00784	WS_2773E_20130727.fasta	8249.7	0.956	1	1	1	1.61e-05	0.167
FLECKENSTEIN-011-WS2773E-TTOF	ACAM2022	ACAM2022	Fleckenstein_011_3238_2113_08 (F003760)	clpA ATP-binding component of serine protease 791511:793787 forward MW:84208	WS_2773E_00782	WS_2773E_20130727.fasta	84208.3	1	6	6	6	9.66e-05	0.091
FLECKENSTEIN-011-WS2773E-TTOF	ACAM2022	ACAM2022	Fleckenstein_011_3238_2113_08 (F003760)	mutS DNA mismatch repair protein MutS 3272057:3274624 forward MW:95577	WS_2773E_03131	WS_2773E_20130727.fasta	95579.9	1	3	3	4	6.44e-05	0.0444
FLECKENSTEIN-011-WS2773E-TTOF	ACAM2022	ACAM2022	Fleckenstein_011_3238_2113_08 (F003760)	WS_2773E_00778 macrolide transporter subunit MacA 787482:788597 forward MW:40654	WS_2773E_00778	WS_2773E_20130727.fasta	40654.1	1	9	9	14	0.000225	0.323
FLECKENSTEIN-011-WS2773E-TTOF	ACAM2022	ACAM2022	Fleckenstein_011_3238_2113_08 (F003760)	WS_2773E_00771 pyruvate dehydrogenase 777616:779334 reverse MW:61984	WS_2773E_00771	WS_2773E_20130727.fasta	61983.9	1	8	8	9	0.000145	0.157
FLECKENSTEIN-011-WS2773E-TTOF	ACAM2022	ACAM2022	Fleckenstein_011_3238_2113_08 (F003760)	WS_2773E_03129 hypothetical protein 3269834:3270433 reverse MW:22890	WS_2773E_03129	WS_2773E_20130727.fasta	22890.7	0.956	1	1	1	1.61e-05	0.0704
FLECKENSTEIN-011-WS2773E-TTOF	ACAM2022	ACAM2022	Fleckenstein_011_3238_2113_08 (F003760)	WS_2773E_03128 hypothetical protein 3269093:3269767 reverse MW:26174	WS_2773E_03128	WS_2773E_20130727.fasta	26175.6	1	1	1	1	1.61e-05	0.0402
FLECKENSTEIN-011-WS2773E-TTOF	ACAM2022	ACAM2022	Fleckenstein_011_3238_2113_08 (F003760)	yajG putative lipoprotein 236463:237041 reverse MW:20950	WS_2773E_00234	WS_2773E_20130727.fasta	20950.4	1	6	6	17	0.000274	0.281
FLECKENSTEIN-011-WS2773E-TTOF	ACAM2022	ACAM2022	Fleckenstein_011_3238_2113_08 (F003760)	b0867 putative regulator 773198:774028 forward MW:31024	WS_2773E_00767	WS_2773E_20130727.fasta	31025	1	3	3	3	4.83e-05	0.188
FLECKENSTEIN-011-WS2773E-TTOF	ACAM2022	ACAM2022	Fleckenstein_011_3238_2113_08 (F003760)	ybjQ hypothetical protein 772878:773201 forward MW:11437	WS_2773E_00766	WS_2773E_20130727.fasta	11437	1	4	4	9	0.000145	0.252
FLECKENSTEIN-011-WS2773E-TTOF	ACAM2022	ACAM2022	Fleckenstein_011_3238_2113_08 (F003760)	ybjP lipoprotein 772237:772752 reverse MW:18991	WS_2773E_00765	WS_2773E_20130727.fasta	18991.8	1	12	15	56	0.000902	0.643
FLECKENSTEIN-011-WS2773E-TTOF	ACAM2022	ACAM2022	Fleckenstein_011_3238_2113_08 (F003760)	artP arginine transport ATP-binding protein ArtP 771291:772019 reverse MW:27022	WS_2773E_00764	WS_2773E_20130727.fasta	27022.5	1	4	4	7	0.000113	0.186
FLECKENSTEIN-011-WS2773E-TTOF	ACAM2022	ACAM2022	Fleckenstein_011_3238_2113_08 (F003760)	artI arginine 3rd transport system periplasmic binding protein 770542:771273 reverse MW:26929	WS_2773E_00763	WS_2773E_20130727.fasta	26930.1	1	3	3	3	4.83e-05	0.152
FLECKENSTEIN-011-WS2773E-TTOF	ACAM2022	ACAM2022	Fleckenstein_011_3238_2113_08 (F003760)	WS_2773E_03114 hypothetical protein 3255062:3256708 forward MW:62955	WS_2773E_03114	WS_2773E_20130727.fasta	62959.5	1	2	2	2	3.22e-05	0.0401
FLECKENSTEIN-011-WS2773E-TTOF	ACAM2022	ACAM2022	Fleckenstein_011_3238_2113_08 (F003760)	hypE carbamoyl dehydratase, hydrogenases 1,2,3 maturation protein 3250912:3251922 forward MW:35046	WS_2773E_03110	WS_2773E_20130727.fasta	35046.7	1	3	3	4	6.44e-05	0.125
FLECKENSTEIN-011-WS2773E-TTOF	ACAM2022	ACAM2022	Fleckenstein_011_3238_2113_08 (F003760)	ymcC putative regulator 917394:918038 reverse MW:24235	WS_2773E_00887	WS_2773E_20130727.fasta	24235.7	1	2	2	2	3.22e-05	0.121
FLECKENSTEIN-011-WS2773E-TTOF	ACAM2022	ACAM2022	Fleckenstein_011_3238_2113_08 (F003760)	rplN 50S ribosomal subunit protein L14 3942706:3943077 reverse MW:13541	WS_2773E_03776	WS_2773E_20130727.fasta	13541.2	1	6	6	12	0.000193	0.504
FLECKENSTEIN-011-WS2773E-TTOF	ACAM2022	ACAM2022	Fleckenstein_011_3238_2113_08 (F003760)	eco Ecotin precursor 2722417:2722905 forward MW:18165	WS_2773E_02595	WS_2773E_20130727.fasta	18165.2	0.994	1	1	1	1.61e-05	0.0802
FLECKENSTEIN-011-WS2773E-TTOF	ACAM2022	ACAM2022	Fleckenstein_011_3238_2113_08 (F003760)	rpsQ 30S ribosomal subunit protein S17 3943242:3943496 reverse MW:9704	WS_2773E_03777	WS_2773E_20130727.fasta	9704.3	1	2	2	3	4.83e-05	0.19
FLECKENSTEIN-011-WS2773E-TTOF	ACAM2022	ACAM2022	Fleckenstein_011_3238_2113_08 (F003760)	napA putative nitrate reductase 3 2718779:2721265 reverse MW:93056	WS_2773E_02591	WS_2773E_20130727.fasta	93057.6	0.956	1	1	1	1.61e-05	0.0121
FLECKENSTEIN-011-WS2773E-TTOF	ACAM2022	ACAM2022	Fleckenstein_011_3238_2113_08 (F003760)	napG ferredoxin-type protein: electron transfer 2718077:2718772 reverse MW:24924	WS_2773E_02590	WS_2773E_20130727.fasta	24924.5	0.956	1	1	1	1.61e-05	0.0779
FLECKENSTEIN-011-WS2773E-TTOF	ACAM2022	ACAM2022	Fleckenstein_011_3238_2113_08 (F003760)	napC cytochrome c-type protein 2716169:2716771 reverse MW:23100	WS_2773E_02587	WS_2773E_20130727.fasta	23100.5	1	2	2	3	4.83e-05	0.105
FLECKENSTEIN-011-WS2773E-TTOF	ACAM2022	ACAM2022	Fleckenstein_011_3238_2113_08 (F003760)	ccmE cytochrome c biogenesis, possible subunit of a heme lyase 2713413:2713892 reverse MW:17698	WS_2773E_02582	WS_2773E_20130727.fasta	17698.5	1	3	3	5	8.05e-05	0.239
FLECKENSTEIN-011-WS2773E-TTOF	ACAM2022	ACAM2022	Fleckenstein_011_3238_2113_08 (F003760)	ccmF heme lyase, CcmF subunit 2711473:2713416 reverse MW:71390	WS_2773E_02581	WS_2773E_20130727.fasta	71392	1	2	2	2	3.22e-05	0.0278
FLECKENSTEIN-011-WS2773E-TTOF	ACAM2022	ACAM2022	Fleckenstein_011_3238_2113_08 (F003760)	dsbE disulfide oxidoreductase (in biogenesis of cytochrome c? 2710919:2711476 reverse MW:20809	WS_2773E_02580	WS_2773E_20130727.fasta	20810	1	4	4	6	9.66e-05	0.2
FLECKENSTEIN-011-WS2773E-TTOF	ACAM2022	ACAM2022	Fleckenstein_011_3238_2113_08 (F003760)	rpsC 30S ribosomal subunit protein S3 3944110:3944811 reverse MW:25983	WS_2773E_03780	WS_2773E_20130727.fasta	25983.5	1	6	6	7	0.000113	0.373
FLECKENSTEIN-011-WS2773E-TTOF	ACAM2022	ACAM2022	Fleckenstein_011_3238_2113_08 (F003760)	ccmH putative subunit of heme lyase 2709870:2710922 reverse MW:39047	WS_2773E_02579	WS_2773E_20130727.fasta	39047.6	0.998	1	1	1	1.61e-05	0.0371
FLECKENSTEIN-011-WS2773E-TTOF	ACAM2022	ACAM2022	Fleckenstein_011_3238_2113_08 (F003760)	WS_2773E_02575 putative hydrolase, inner membrane 2704262:2706022 forward MW:67282	WS_2773E_02575	WS_2773E_20130727.fasta	67284.6	1	4	4	4	6.44e-05	0.135
FLECKENSTEIN-011-WS2773E-TTOF	ACAM2022	ACAM2022	Fleckenstein_011_3238_2113_08 (F003760)	WS_2773E_02573 nucleoid-associated protein NdpA 2702826:2703833 reverse MW:37823	WS_2773E_02573	WS_2773E_20130727.fasta	37824.6	1	2	2	2	3.22e-05	0.0985
FLECKENSTEIN-011-WS2773E-TTOF	ACAM2022	ACAM2022	Fleckenstein_011_3238_2113_08 (F003760)	rplY 50S ribosomal subunit protein L25 2702404:2702688 forward MW:10693	WS_2773E_02572	WS_2773E_20130727.fasta	10693.6	1	4	4	7	0.000113	0.394
FLECKENSTEIN-011-WS2773E-TTOF	ACAM2022	ACAM2022	Fleckenstein_011_3238_2113_08 (F003760)	ybaB hypothetical protein 276950:277279 forward MW:12015	WS_2773E_00270	WS_2773E_20130727.fasta	12014.9	1	2	2	3	4.83e-05	0.239
FLECKENSTEIN-011-WS2773E-TTOF	ACAM2022	ACAM2022	Fleckenstein_011_3238_2113_08 (F003760)	WS_2773E_02567 microcin C ABC transporter ATP-binding protein YejF 2696187:2697776 forward MW:58684	WS_2773E_02567	WS_2773E_20130727.fasta	58683.7	1	3	3	3	4.83e-05	0.0964
FLECKENSTEIN-011-WS2773E-TTOF	ACAM2022	ACAM2022	Fleckenstein_011_3238_2113_08 (F003760)	WS_2773E_02563 putative cyclic diguanylate phosphodiesterase 2690613:2692169 forward MW:58570	WS_2773E_02563	WS_2773E_20130727.fasta	58572.1	0.99	1	1	1	1.61e-05	0.0154
FLECKENSTEIN-011-WS2773E-TTOF	ACAM2022	ACAM2022	Fleckenstein_011_3238_2113_08 (F003760)	fadJ multifunctional fatty acid oxidation complex subunit alpha 2859172:2861316 reverse MW:77011	WS_2773E_02714	WS_2773E_20130727.fasta	77011.9	1	2	2	2	3.22e-05	0.0448
FLECKENSTEIN-011-WS2773E-TTOF	ACAM2022	ACAM2022	Fleckenstein_011_3238_2113_08 (F003760)	WS_2773E_00713 hypothetical protein 730852:731745 forward MW:32748	WS_2773E_00713	WS_2773E_20130727.fasta	32749	0.977	1	1	1	1.61e-05	0.0303
FLECKENSTEIN-011-WS2773E-TTOF	ACAM2022	ACAM2022	Fleckenstein_011_3238_2113_08 (F003760)	fruB putative Mannitol/fructose-specific phosphotransferase system, IIA domain protein 2682252:2683382 reverse MW:39747	WS_2773E_02555	WS_2773E_20130727.fasta	39747.5	1	11	11	13	0.000209	0.436
FLECKENSTEIN-011-WS2773E-TTOF	ACAM2022	ACAM2022	Fleckenstein_011_3238_2113_08 (F003760)	tatB hypothetical protein 4593264:4593779 forward MW:18388	WS_2773E_04398	WS_2773E_20130727.fasta	18388.7	1	6	6	9	0.000145	0.357
FLECKENSTEIN-011-WS2773E-TTOF	ACAM2022	ACAM2022	Fleckenstein_011_3238_2113_08 (F003760)	tatA twin arginine translocation protein; sec-independent protein export 4592991:4593260 forward MW:9663	WS_2773E_04397	WS_2773E_20130727.fasta	9663.5	1	2	2	10	0.000161	0.236
FLECKENSTEIN-011-WS2773E-TTOF	ACAM2022	ACAM2022	Fleckenstein_011_3238_2113_08 (F003760)	ubiB_1 2-octaprenylphenol hydroxylase 4591272:4592912 forward MW:63203	WS_2773E_04396	WS_2773E_20130727.fasta	63205.2	1	5	5	7	0.000113	0.0952
FLECKENSTEIN-011-WS2773E-TTOF	ACAM2022	ACAM2022	Fleckenstein_011_3238_2113_08 (F003760)	WS_2773E_02546 putative kinase 2671637:2672725 forward MW:40099	WS_2773E_02546	WS_2773E_20130727.fasta	40099.7	0.956	1	1	1	1.61e-05	0.0276
FLECKENSTEIN-011-WS2773E-TTOF	ACAM2022	ACAM2022	Fleckenstein_011_3238_2113_08 (F003760)	pldA outer membrane phospholipase A 4576028:4576897 forward MW:33163	WS_2773E_04382	WS_2773E_20130727.fasta	33163.9	1	11	12	17	0.000274	0.367
FLECKENSTEIN-011-WS2773E-TTOF	ACAM2022	ACAM2022	Fleckenstein_011_3238_2113_08 (F003760)	wrbA trp repressor binding protein 934986:935582 reverse MW:20845	WS_2773E_00904	WS_2773E_20130727.fasta	20845.4	1	2	2	4	6.44e-05	0.146
FLECKENSTEIN-011-WS2773E-TTOF	ACAM2022	ACAM2022	Fleckenstein_011_3238_2113_08 (F003760)	yagU hypothetical protein 75035:75649 forward MW:22967	WS_2773E_00092	WS_2773E_20130727.fasta	22967.4	1	2	2	3	4.83e-05	0.118
FLECKENSTEIN-011-WS2773E-TTOF	ACAM2022	ACAM2022	Fleckenstein_011_3238_2113_08 (F003760)	mglB galactose-binding transport protein 2659287:2660285 reverse MW:35712	WS_2773E_02536	WS_2773E_20130727.fasta	35713.3	1	3	3	3	4.83e-05	0.0843
FLECKENSTEIN-011-WS2773E-TTOF	ACAM2022	ACAM2022	Fleckenstein_011_3238_2113_08 (F003760)	WS_2773E_02535 galactose/methyl galaxtoside transporter ATP-binding protein 2657706:2659226 reverse MW:56416	WS_2773E_02535	WS_2773E_20130727.fasta	56417.8	1	12	12	18	0.00029	0.298
FLECKENSTEIN-011-WS2773E-TTOF	ACAM2022	ACAM2022	Fleckenstein_011_3238_2113_08 (F003760)	mglC methyl-galactoside transport and galactose taxis 2656680:2657690 reverse MW:35550	WS_2773E_02534	WS_2773E_20130727.fasta	35551.9	0.956	1	1	1	1.61e-05	0.0387
FLECKENSTEIN-011-WS2773E-TTOF	ACAM2022	ACAM2022	Fleckenstein_011_3238_2113_08 (F003760)	corA Mg2+ transport, system I 4572592:4573542 forward MW:36590	WS_2773E_04377	WS_2773E_20130727.fasta	36591.4	0.956	1	1	1	1.61e-05	0.0348
FLECKENSTEIN-011-WS2773E-TTOF	ACAM2022	ACAM2022	Fleckenstein_011_3238_2113_08 (F003760)	yifL putative lipoprotein 4565558:4565761 forward MW:7177	WS_2773E_04370	WS_2773E_20130727.fasta	7177.4	1	3	3	6	9.66e-05	0.507
FLECKENSTEIN-011-WS2773E-TTOF	ACAM2022	ACAM2022	Fleckenstein_011_3238_2113_08 (F003760)	hupA DNA-binding protein HU-alpha (HU-2) 4780384:4780656 forward MW:9535	WS_2773E_04577	WS_2773E_20130727.fasta	9535.2	0.956	1	1	4	6.44e-05	0.111
FLECKENSTEIN-011-WS2773E-TTOF	ACAM2022	ACAM2022	Fleckenstein_011_3238_2113_08 (F003760)	pbpG D-alanyl-D-alanine endopeptidase 2643921:2644853 reverse MW:33853	WS_2773E_02521	WS_2773E_20130727.fasta	33854.3	0.956	1	1	1	1.61e-05	0.0323
FLECKENSTEIN-011-WS2773E-TTOF	ACAM2022	ACAM2022	Fleckenstein_011_3238_2113_08 (F003760)	WS_2773E_02520 D-lactate dehydrogenase 2642168:2643883 forward MW:64677	WS_2773E_02520	WS_2773E_20130727.fasta	64678.2	1	22	22	35	0.000564	0.455
FLECKENSTEIN-011-WS2773E-TTOF	ACAM2022	ACAM2022	Fleckenstein_011_3238_2113_08 (F003760)	WS_2773E_04362 hypothetical protein 4555264:4556457 reverse MW:43243	WS_2773E_04362	WS_2773E_20130727.fasta	43244	1	19	21	54	0.00087	0.471
FLECKENSTEIN-011-WS2773E-TTOF	ACAM2022	ACAM2022	Fleckenstein_011_3238_2113_08 (F003760)	hemY a late step of protoheme IX synthesis 4554065:4555261 reverse MW:45245	WS_2773E_04361	WS_2773E_20130727.fasta	45246	1	17	17	29	0.000467	0.422
FLECKENSTEIN-011-WS2773E-TTOF	ACAM2022	ACAM2022	Fleckenstein_011_3238_2113_08 (F003760)	WS_2773E_00073 hypothetical protein 57448:57978 forward MW:19743	WS_2773E_00073	WS_2773E_20130727.fasta	19744.8	1	4	4	11	0.000177	0.284
FLECKENSTEIN-011-WS2773E-TTOF	ACAM2022	ACAM2022	Fleckenstein_011_3238_2113_08 (F003760)	nupC permease of transport system for 3 nucleosides 2912828:2914030 forward MW:43476	WS_2773E_02759	WS_2773E_20130727.fasta	43477.7	1	2	2	7	0.000113	0.065
FLECKENSTEIN-011-WS2773E-TTOF	ACAM2022	ACAM2022	Fleckenstein_011_3238_2113_08 (F003760)	wecG putative UDP-N-acetyl-D-mannosaminuronic acid transferase 4548904:4549644 forward MW:27962	WS_2773E_04353	WS_2773E_20130727.fasta	27962.6	1	5	5	5	8.05e-05	0.264
FLECKENSTEIN-011-WS2773E-TTOF	ACAM2022	ACAM2022	Fleckenstein_011_3238_2113_08 (F003760)	wecF_1 4-alpha-l-fucosyltransferase; ec=2.4.1.- 4546473:4547552 forward MW:40489	WS_2773E_04351	WS_2773E_20130727.fasta	40490.3	0.956	1	1	1	1.61e-05	0.039
FLECKENSTEIN-011-WS2773E-TTOF	ACAM2022	ACAM2022	Fleckenstein_011_3238_2113_08 (F003760)	eatA_2 secreted serine peptidase EatA 2054883:2056721 reverse MW:66251	WS_2773E_01998	WS_2773E_20130727.fasta	66252	1	12	12	14	0.000225	0.229
FLECKENSTEIN-011-WS2773E-TTOF	ACAM2022	ACAM2022	Fleckenstein_011_3238_2113_08 (F003760)	eatA_1 secreted serine peptidase EatA 2052626:2054863 reverse MW:80799	WS_2773E_01997	WS_2773E_20130727.fasta	80801.1	1	32	38	100	0.00161	0.475
FLECKENSTEIN-011-WS2773E-TTOF	ACAM2022	ACAM2022	Fleckenstein_011_3238_2113_08 (F003760)	WS_2773E_04343 lipopolysaccharide biosynthesis protein WzzE 4537979:4539025 forward MW:39445	WS_2773E_04343	WS_2773E_20130727.fasta	39446.6	1	7	7	15	0.000242	0.247
FLECKENSTEIN-011-WS2773E-TTOF	ACAM2022	ACAM2022	Fleckenstein_011_3238_2113_08 (F003760)	rho hypothetical protein 4535365:4536624 forward MW:47005	WS_2773E_04340	WS_2773E_20130727.fasta	47006.3	1	13	13	19	0.000306	0.339
FLECKENSTEIN-011-WS2773E-TTOF	ACAM2022	ACAM2022	Fleckenstein_011_3238_2113_08 (F003760)	mdoG glucan biosynthesis protein G 976691:978193 forward MW:56577	WS_2773E_00945	WS_2773E_20130727.fasta	56578.1	1	7	7	7	0.000113	0.208
FLECKENSTEIN-011-WS2773E-TTOF	ACAM2022	ACAM2022	Fleckenstein_011_3238_2113_08 (F003760)	rhlB putative ATP-dependent RNA helicase 4533313:4534578 reverse MW:47126	WS_2773E_04338	WS_2773E_20130727.fasta	47127.7	1	7	7	9	0.000145	0.228
FLECKENSTEIN-011-WS2773E-TTOF	ACAM2022	ACAM2022	Fleckenstein_011_3238_2113_08 (F003760)	WS_2773E_01976 Hypothetical protein 2026547:2027098 forward MW:20138	WS_2773E_01976	WS_2773E_20130727.fasta	20138.7	1	2	2	2	3.22e-05	0.115
FLECKENSTEIN-011-WS2773E-TTOF	ACAM2022	ACAM2022	Fleckenstein_011_3238_2113_08 (F003760)	WS_2773E_01975 hypothetical protein 2025977:2026531 forward MW:19570	WS_2773E_01975	WS_2773E_20130727.fasta	19570.5	1	2	2	2	3.22e-05	0.125
FLECKENSTEIN-011-WS2773E-TTOF	ACAM2022	ACAM2022	Fleckenstein_011_3238_2113_08 (F003760)	htrB heat shock protein 982985:983905 reverse MW:35407	WS_2773E_00950	WS_2773E_20130727.fasta	35407.6	1	3	3	4	6.44e-05	0.18
FLECKENSTEIN-011-WS2773E-TTOF	ACAM2022	ACAM2022	Fleckenstein_011_3238_2113_08 (F003760)	WS_2773E_00036 hypothetical protein 33254:34078 reverse MW:30424	WS_2773E_00036	WS_2773E_20130727.fasta	30425.8	0.955	1	1	1	1.61e-05	0.0511
FLECKENSTEIN-011-WS2773E-TTOF	ACAM2022	ACAM2022	Fleckenstein_011_3238_2113_08 (F003760)	WS_2773E_02797 hypothetical protein 2945073:2945498 reverse MW:16325	WS_2773E_02797	WS_2773E_20130727.fasta	16325.8	1	2	2	2	3.22e-05	0.17
FLECKENSTEIN-011-WS2773E-TTOF	ACAM2022	ACAM2022	Fleckenstein_011_3238_2113_08 (F003760)	rbsB D-ribose periplasmic binding protein 4504949:4505839 forward MW:30938	WS_2773E_04311	WS_2773E_20130727.fasta	30938.4	0.956	1	1	2	3.22e-05	0.0574
FLECKENSTEIN-011-WS2773E-TTOF	ACAM2022	ACAM2022	Fleckenstein_011_3238_2113_08 (F003760)	WS_2773E_03310 protein disulfide isomerase II DsbC 3467852:3468562 reverse MW:25593	WS_2773E_03310	WS_2773E_20130727.fasta	25594.1	0.956	1	1	1	1.61e-05	0.089
FLECKENSTEIN-011-WS2773E-TTOF	ACAM2022	ACAM2022	Fleckenstein_011_3238_2113_08 (F003760)	rpsL 30S ribosomal subunit protein S12 3954647:3955021 reverse MW:13737	WS_2773E_03795	WS_2773E_20130727.fasta	13736.8	1	4	4	6	9.66e-05	0.29
FLECKENSTEIN-011-WS2773E-TTOF	ACAM2022	ACAM2022	Fleckenstein_011_3238_2113_08 (F003760)	rpsG 30S ribosomal subunit protein S7, initiates assembly 3954080:3954550 reverse MW:17604	WS_2773E_03794	WS_2773E_20130727.fasta	17604.5	1	2	2	3	4.83e-05	0.186
FLECKENSTEIN-011-WS2773E-TTOF	ACAM2022	ACAM2022	Fleckenstein_011_3238_2113_08 (F003760)	fusA GTP-binding protein chain elongation factor EF-G 3951869:3953983 reverse MW:77582	WS_2773E_03793	WS_2773E_20130727.fasta	77582	1	11	11	14	0.000225	0.237
FLECKENSTEIN-011-WS2773E-TTOF	ACAM2022	ACAM2022	Fleckenstein_011_3238_2113_08 (F003760)	WS_2773E_03792 elongation factor Tu 3950137:3951798 reverse MW:58377	WS_2773E_03792	WS_2773E_20130727.fasta	60699	1	20	25	57	0.000918	0.467
FLECKENSTEIN-011-WS2773E-TTOF	ACAM2022	ACAM2022	Fleckenstein_011_3238_2113_08 (F003760)	flgG flagellar biosynthesis, cell-distal portion of basal-body rod 1002017:1002799 forward MW:27744	WS_2773E_00975	WS_2773E_20130727.fasta	27743.5	1	4	4	6	9.66e-05	0.177
FLECKENSTEIN-011-WS2773E-TTOF	ACAM2022	ACAM2022	Fleckenstein_011_3238_2113_08 (F003760)	WS_2773E_04309 D-ribose transporter ATP binding protein 4502449:4503954 forward MW:54985	WS_2773E_04309	WS_2773E_20130727.fasta	54986.3	0.997	1	1	1	1.61e-05	0.024
FLECKENSTEIN-011-WS2773E-TTOF	ACAM2022	ACAM2022	Fleckenstein_011_3238_2113_08 (F003760)	kup low affinity potassium transport system 4499987:4501855 forward MW:69323	WS_2773E_04307	WS_2773E_20130727.fasta	69324.6	1	2	2	4	6.44e-05	0.0466
FLECKENSTEIN-011-WS2773E-TTOF	ACAM2022	ACAM2022	Fleckenstein_011_3238_2113_08 (F003760)	asnA aspartate--ammonia ligase AsnA 4495826:4496818 forward MW:36678	WS_2773E_04304	WS_2773E_20130727.fasta	36677.8	0.998	2	2	2	3.22e-05	0.0545
FLECKENSTEIN-011-WS2773E-TTOF	ACAM2022	ACAM2022	Fleckenstein_011_3238_2113_08 (F003760)	WS_2773E_03789 bacterioferritin 3949041:3949517 reverse MW:18352	WS_2773E_03789	WS_2773E_20130727.fasta	18353.2	1	2	2	2	3.22e-05	0.19
FLECKENSTEIN-011-WS2773E-TTOF	ACAM2022	ACAM2022	Fleckenstein_011_3238_2113_08 (F003760)	rpsJ 30S ribosomal subunit protein S10 3947887:3948198 reverse MW:11735	WS_2773E_03787	WS_2773E_20130727.fasta	11735.8	1	6	6	17	0.000274	0.544
FLECKENSTEIN-011-WS2773E-TTOF	ACAM2022	ACAM2022	Fleckenstein_011_3238_2113_08 (F003760)	rplC 50S ribosomal subunit protein L3 3947225:3947854 reverse MW:22243	WS_2773E_03786	WS_2773E_20130727.fasta	22242.8	1	8	8	14	0.000225	0.364
FLECKENSTEIN-011-WS2773E-TTOF	ACAM2022	ACAM2022	Fleckenstein_011_3238_2113_08 (F003760)	rplD 50S ribosomal subunit protein L4, regulates expression of S10 operon 3946609:3947214 reverse MW:22086	WS_2773E_03785	WS_2773E_20130727.fasta	22086.6	1	3	3	4	6.44e-05	0.214
FLECKENSTEIN-011-WS2773E-TTOF	ACAM2022	ACAM2022	Fleckenstein_011_3238_2113_08 (F003760)	rplW 50S ribosomal subunit protein L23 3946310:3946612 reverse MW:11199	WS_2773E_03784	WS_2773E_20130727.fasta	11198.9	0.999	2	2	2	3.22e-05	0.17
FLECKENSTEIN-011-WS2773E-TTOF	ACAM2022	ACAM2022	Fleckenstein_011_3238_2113_08 (F003760)	rplB 50S ribosomal subunit protein L2 3945471:3946292 reverse MW:29860	WS_2773E_03783	WS_2773E_20130727.fasta	29860.3	1	9	11	14	0.000225	0.41
FLECKENSTEIN-011-WS2773E-TTOF	ACAM2022	ACAM2022	Fleckenstein_011_3238_2113_08 (F003760)	WS_2773E_00014 DNA-damage-inducible protein J 14511:14771 reverse MW:9391	WS_2773E_00014	WS_2773E_20130727.fasta	9392.3	0.956	1	1	1	1.61e-05	0.116
FLECKENSTEIN-011-WS2773E-TTOF	ACAM2022	ACAM2022	Fleckenstein_011_3238_2113_08 (F003760)	rplV 50S ribosomal subunit protein L22 3944829:3945161 reverse MW:12226	WS_2773E_03781	WS_2773E_20130727.fasta	12226.6	1	4	5	5	8.05e-05	0.4
FLECKENSTEIN-011-WS2773E-TTOF	ACAM2022	ACAM2022	Fleckenstein_011_3238_2113_08 (F003760)	WS_2773E_01935 heavy metal sensor signal transduction histidine kinase 1970672:1972030 reverse MW:50987	WS_2773E_01935	WS_2773E_20130727.fasta	50989.5	0.998	1	1	1	1.61e-05	0.031
FLECKENSTEIN-011-WS2773E-TTOF	ACAM2022	ACAM2022	Fleckenstein_011_3238_2113_08 (F003760)	hchA chaperone protein HchA 1969713:1970564 forward MW:31220	WS_2773E_01934	WS_2773E_20130727.fasta	31221.5	0.994	1	1	1	1.61e-05	0.053
FLECKENSTEIN-011-WS2773E-TTOF	ACAM2022	ACAM2022	Fleckenstein_011_3238_2113_08 (F003760)	rpmC 50S ribosomal subunit protein L29 3943496:3943687 reverse MW:7273	WS_2773E_03778	WS_2773E_20130727.fasta	7273.6	0.956	1	1	1	1.61e-05	0.238
FLECKENSTEIN-011-WS2773E-TTOF	ACAM2022	ACAM2022	Fleckenstein_011_3238_2113_08 (F003760)	rplX 50S ribosomal subunit protein L24 3942381:3942695 reverse MW:11316	WS_2773E_03775	WS_2773E_20130727.fasta	11316.3	1	4	4	7	0.000113	0.529
FLECKENSTEIN-011-WS2773E-TTOF	ACAM2022	ACAM2022	Fleckenstein_011_3238_2113_08 (F003760)	rplE 50S ribosomal subunit protein L5 3941827:3942366 reverse MW:20301	WS_2773E_03774	WS_2773E_20130727.fasta	20302.7	1	9	9	13	0.000209	0.413
FLECKENSTEIN-011-WS2773E-TTOF	ACAM2022	ACAM2022	Fleckenstein_011_3238_2113_08 (F003760)	rpsN 30S ribosomal subunit protein S14 3941507:3941812 reverse MW:11594	WS_2773E_03773	WS_2773E_20130727.fasta	11595	1	2	2	2	3.22e-05	0.188
FLECKENSTEIN-011-WS2773E-TTOF	ACAM2022	ACAM2022	Fleckenstein_011_3238_2113_08 (F003760)	rpsH 30S ribosomal subunit protein S8, and regulator 3941081:3941473 reverse MW:14126	WS_2773E_03772	WS_2773E_20130727.fasta	14126.9	1	5	6	8	0.000129	0.462
FLECKENSTEIN-011-WS2773E-TTOF	ACAM2022	ACAM2022	Fleckenstein_011_3238_2113_08 (F003760)	rplF 50S ribosomal subunit protein L6 3940535:3941068 reverse MW:18904	WS_2773E_03771	WS_2773E_20130727.fasta	18903.5	1	8	9	18	0.00029	0.469
FLECKENSTEIN-011-WS2773E-TTOF	ACAM2022	ACAM2022	Fleckenstein_011_3238_2113_08 (F003760)	rplR 50S ribosomal subunit protein L18 3940172:3940525 reverse MW:12769	WS_2773E_03770	WS_2773E_20130727.fasta	12769.7	1	4	4	6	9.66e-05	0.325
FLECKENSTEIN-011-WS2773E-TTOF	ACAM2022	ACAM2022	Fleckenstein_011_3238_2113_08 (F003760)	yedI hypothetical protein 1962464:1963381 reverse MW:32159	WS_2773E_01928	WS_2773E_20130727.fasta	32159.9	0.999	2	2	3	4.83e-05	0.082
FLECKENSTEIN-011-WS2773E-TTOF	ACAM2022	ACAM2022	Fleckenstein_011_3238_2113_08 (F003760)	yedQ hypothetical protein 1960338:1962032 reverse MW:64168	WS_2773E_01926	WS_2773E_20130727.fasta	64168.2	1	2	2	2	3.22e-05	0.0355
FLECKENSTEIN-011-WS2773E-TTOF	ACAM2022	ACAM2022	Fleckenstein_011_3238_2113_08 (F003760)	rpsE 30S ribosomal subunit protein S5 3939654:3940157 reverse MW:17603	WS_2773E_03769	WS_2773E_20130727.fasta	17603	1	11	15	36	0.00058	0.772
FLECKENSTEIN-011-WS2773E-TTOF	ACAM2022	ACAM2022	Fleckenstein_011_3238_2113_08 (F003760)	rpmD 50S ribosomal subunit protein L30 3939471:3939650 reverse MW:6541	WS_2773E_03768	WS_2773E_20130727.fasta	6542	1	2	2	2	3.22e-05	0.424
FLECKENSTEIN-011-WS2773E-TTOF	ACAM2022	ACAM2022	Fleckenstein_011_3238_2113_08 (F003760)	rplO 50S ribosomal subunit protein L15 3939033:3939467 reverse MW:14966	WS_2773E_03767	WS_2773E_20130727.fasta	14967	1	6	6	9	0.000145	0.5
FLECKENSTEIN-011-WS2773E-TTOF	ACAM2022	ACAM2022	Fleckenstein_011_3238_2113_08 (F003760)	prlA putative ATPase subunit of translocase 3937694:3939025 reverse MW:48512	WS_2773E_03766	WS_2773E_20130727.fasta	48514	1	3	3	6	9.66e-05	0.0858
FLECKENSTEIN-011-WS2773E-TTOF	ACAM2022	ACAM2022	Fleckenstein_011_3238_2113_08 (F003760)	rpsK 30S ribosomal subunit protein S11 3936637:3937026 reverse MW:13845	WS_2773E_03763	WS_2773E_20130727.fasta	13845	1	5	5	7	0.000113	0.302
FLECKENSTEIN-011-WS2773E-TTOF	ACAM2022	ACAM2022	Fleckenstein_011_3238_2113_08 (F003760)	rpsD 30S ribosomal subunit protein S4 3935983:3936603 reverse MW:23469	WS_2773E_03762	WS_2773E_20130727.fasta	23469.7	1	6	6	8	0.000129	0.204
FLECKENSTEIN-011-WS2773E-TTOF	ACAM2022	ACAM2022	Fleckenstein_011_3238_2113_08 (F003760)	rpoA RNA polymerase, alpha subunit 3934968:3935957 reverse MW:36512	WS_2773E_03761	WS_2773E_20130727.fasta	36512.1	1	8	8	10	0.000161	0.307
FLECKENSTEIN-011-WS2773E-TTOF	ACAM2022	ACAM2022	Fleckenstein_011_3238_2113_08 (F003760)	fliN flagellar biosynthesis, component of motor switch and energizing, enabling rotation and determining its direction 1955102:1955515 forward MW:14811	WS_2773E_01917	WS_2773E_20130727.fasta	14811.3	0.999	2	2	3	4.83e-05	0.124
FLECKENSTEIN-011-WS2773E-TTOF	ACAM2022	ACAM2022	Fleckenstein_011_3238_2113_08 (F003760)	mscL mechanosensitive channel 3932952:3933362 forward MW:14957	WS_2773E_03756	WS_2773E_20130727.fasta	14957.5	1	2	2	2	3.22e-05	0.191
FLECKENSTEIN-011-WS2773E-TTOF	ACAM2022	ACAM2022	Fleckenstein_011_3238_2113_08 (F003760)	fliG flagellar biosynthesis, component of motor switching and energizing, enabling rotation and determining its direction 1948894:1949889 forward MW:36776	WS_2773E_01910	WS_2773E_20130727.fasta	36777.1	1	2	2	2	3.22e-05	0.0634
FLECKENSTEIN-011-WS2773E-TTOF	ACAM2022	ACAM2022	Fleckenstein_011_3238_2113_08 (F003760)	WS_2773E_01909 flagellar M-ring protein FliF 1947243:1948901 forward MW:60621	WS_2773E_01909	WS_2773E_20130727.fasta	60620.9	1	8	9	9	0.000145	0.145
FLECKENSTEIN-011-WS2773E-TTOF	ACAM2022	ACAM2022	Fleckenstein_011_3238_2113_08 (F003760)	WS_2773E_01904 putative lipoprotein 1943509:1943922 reverse MW:15001	WS_2773E_01904	WS_2773E_20130727.fasta	15001.5	1	9	10	31	0.000499	0.723
FLECKENSTEIN-011-WS2773E-TTOF	ACAM2022	ACAM2022	Fleckenstein_011_3238_2113_08 (F003760)	amyA cytoplasmic alpha-amylase 1941988:1943475 forward MW:56562	WS_2773E_01903	WS_2773E_20130727.fasta	56562.7	1	2	2	2	3.22e-05	0.0768
FLECKENSTEIN-011-WS2773E-TTOF	ACAM2022	ACAM2022	Fleckenstein_011_3238_2113_08 (F003760)	fliD flagellar capping protein 1939704:1941110 forward MW:48469	WS_2773E_01900	WS_2773E_20130727.fasta	48471.6	1	13	13	31	0.000499	0.361
FLECKENSTEIN-011-WS2773E-TTOF	ACAM2022	ACAM2022	Fleckenstein_011_3238_2113_08 (F003760)	pspC phage shock protein 1304490:1304849 forward MW:13517	WS_2773E_01292	WS_2773E_20130727.fasta	13517.5	0.956	1	1	1	1.61e-05	0.084
FLECKENSTEIN-011-WS2773E-TTOF	ACAM2022	ACAM2022	Fleckenstein_011_3238_2113_08 (F003760)	pspB phage shock protein 1304266:1304490 forward MW:8791	WS_2773E_01291	WS_2773E_20130727.fasta	8791.6	1	3	3	4	6.44e-05	0.351
FLECKENSTEIN-011-WS2773E-TTOF	ACAM2022	ACAM2022	Fleckenstein_011_3238_2113_08 (F003760)	pspA regulatory protein for phage-shock-protein operon 1303544:1304212 forward MW:25493	WS_2773E_01290	WS_2773E_20130727.fasta	25493.9	1	5	5	6	9.66e-05	0.324
FLECKENSTEIN-011-WS2773E-TTOF	ACAM2022	ACAM2022	Fleckenstein_011_3238_2113_08 (F003760)	WS_2773E_03722 acetyl-CoA carboxylase biotin carboxylase subunit 3900656:3902005 forward MW:49334	WS_2773E_03722	WS_2773E_20130727.fasta	49334.9	1	8	8	9	0.000145	0.198
FLECKENSTEIN-011-WS2773E-TTOF	ACAM2022	ACAM2022	Fleckenstein_011_3238_2113_08 (F003760)	sapD putative ATP-binding protein of peptide transport system 1288101:1289093 reverse MW:37661	WS_2773E_01277	WS_2773E_20130727.fasta	37661.8	1	6	6	8	0.000129	0.206
FLECKENSTEIN-011-WS2773E-TTOF	ACAM2022	ACAM2022	Fleckenstein_011_3238_2113_08 (F003760)	sapF antimicrobial peptide transport ABC system ATP-binding protein 1287293:1288099 reverse MW:30571	WS_2773E_01276	WS_2773E_20130727.fasta	30571.9	1	2	2	2	3.22e-05	0.138
FLECKENSTEIN-011-WS2773E-TTOF	ACAM2022	ACAM2022	Fleckenstein_011_3238_2113_08 (F003760)	fabI enoyl-[acyl-carrier-protein] reductase (NADH) 1285714:1286502 reverse MW:27864	WS_2773E_01274	WS_2773E_20130727.fasta	27864.6	1	3	3	3	4.83e-05	0.141
FLECKENSTEIN-011-WS2773E-TTOF	ACAM2022	ACAM2022	Fleckenstein_011_3238_2113_08 (F003760)	WS_2773E_03718 regulatory protein CsrD 3896131:3898071 reverse MW:73342	WS_2773E_03718	WS_2773E_20130727.fasta	73342.9	0.994	1	1	1	1.61e-05	0.0124
FLECKENSTEIN-011-WS2773E-TTOF	ACAM2022	ACAM2022	Fleckenstein_011_3238_2113_08 (F003760)	mreB cell wall structural complex MreBCD, actin-like component MreB 3894783:3895826 reverse MW:36952	WS_2773E_03717	WS_2773E_20130727.fasta	36952.4	1	12	14	23	0.00037	0.363
FLECKENSTEIN-011-WS2773E-TTOF	ACAM2022	ACAM2022	Fleckenstein_011_3238_2113_08 (F003760)	mreC rod shape-determining protein 3893614:3894717 reverse MW:39560	WS_2773E_03716	WS_2773E_20130727.fasta	39560.6	1	7	7	8	0.000129	0.322
FLECKENSTEIN-011-WS2773E-TTOF	ACAM2022	ACAM2022	Fleckenstein_011_3238_2113_08 (F003760)	yhdP hypothetical protein 3887197:3890997 reverse MW:139040	WS_2773E_03712	WS_2773E_20130727.fasta	139044	1	8	8	9	0.000145	0.0829
FLECKENSTEIN-011-WS2773E-TTOF	ACAM2022	ACAM2022	Fleckenstein_011_3238_2113_08 (F003760)	yciM putative heat shock protein 1276023:1277192 forward MW:44531	WS_2773E_01265	WS_2773E_20130727.fasta	44532.1	1	3	3	5	8.05e-05	0.0746
FLECKENSTEIN-011-WS2773E-TTOF	ACAM2022	ACAM2022	Fleckenstein_011_3238_2113_08 (F003760)	WS_2773E_03703 malate dehydrogenase 3878349:3879287 reverse MW:32310	WS_2773E_03703	WS_2773E_20130727.fasta	32310.3	1	7	7	7	0.000113	0.346
FLECKENSTEIN-011-WS2773E-TTOF	ACAM2022	ACAM2022	Fleckenstein_011_3238_2113_08 (F003760)	WS_2773E_03702 serine endoprotease 3877219:3878286 forward MW:37611	WS_2773E_03702	WS_2773E_20130727.fasta	37612.1	1	4	4	7	0.000113	0.158
FLECKENSTEIN-011-WS2773E-TTOF	ACAM2022	ACAM2022	Fleckenstein_011_3238_2113_08 (F003760)	degQ serine endoprotease 3875762:3877129 forward MW:47205	WS_2773E_03701	WS_2773E_20130727.fasta	47207.1	1	9	9	10	0.000161	0.226
FLECKENSTEIN-011-WS2773E-TTOF	ACAM2022	ACAM2022	Fleckenstein_011_3238_2113_08 (F003760)	yhcB hypothetical protein 3875210:3875608 forward MW:14961	WS_2773E_03700	WS_2773E_20130727.fasta	14961.4	1	8	12	22	0.000354	0.689
FLECKENSTEIN-011-WS2773E-TTOF	ACAM2022	ACAM2022	Fleckenstein_011_3238_2113_08 (F003760)	cysB positive transcriptional regulator for cysteine regulon 1269320:1270294 forward MW:36178	WS_2773E_01257	WS_2773E_20130727.fasta	36178.9	0.956	1	1	1	1.61e-05	0.037
FLECKENSTEIN-011-WS2773E-TTOF	ACAM2022	ACAM2022	Fleckenstein_011_3238_2113_08 (F003760)	sohB putative protease 1264797:1265846 forward MW:39334	WS_2773E_01254	WS_2773E_20130727.fasta	39334.6	1	11	11	18	0.00029	0.436
FLECKENSTEIN-011-WS2773E-TTOF	ACAM2022	ACAM2022	Fleckenstein_011_3238_2113_08 (F003760)	yciK putative oxidoreductase 1263819:1264577 reverse MW:27946	WS_2773E_01253	WS_2773E_20130727.fasta	27946.3	0.956	1	1	1	1.61e-05	0.0516
FLECKENSTEIN-011-WS2773E-TTOF	ACAM2022	ACAM2022	Fleckenstein_011_3238_2113_08 (F003760)	yciO putative RNA binding protein 1261599:1262219 forward MW:23212	WS_2773E_01250	WS_2773E_20130727.fasta	23212.4	1	2	2	2	3.22e-05	0.0534
FLECKENSTEIN-011-WS2773E-TTOF	ACAM2022	ACAM2022	Fleckenstein_011_3238_2113_08 (F003760)	WS_2773E_03081 PTS system glucitol/sorbitol-specific transporter subunit IIB 3222807:3223766 forward MW:33302	WS_2773E_03081	WS_2773E_20130727.fasta	33302.9	1	4	4	4	6.44e-05	0.135
FLECKENSTEIN-011-WS2773E-TTOF	ACAM2022	ACAM2022	Fleckenstein_011_3238_2113_08 (F003760)	WS_2773E_01238 unknown protein encoded by prophage CP-933X 1250451:1251119 reverse MW:24477	WS_2773E_01238	WS_2773E_20130727.fasta	24477.5	1	2	2	2	3.22e-05	0.135
FLECKENSTEIN-011-WS2773E-TTOF	ACAM2022	ACAM2022	Fleckenstein_011_3238_2113_08 (F003760)	WS_2773E_03079 lytic murein transglycosylase B 3220906:3222096 reverse MW:44340	WS_2773E_03079	WS_2773E_20130727.fasta	44340.1	1	3	3	3	4.83e-05	0.149
FLECKENSTEIN-011-WS2773E-TTOF	ACAM2022	ACAM2022	Fleckenstein_011_3238_2113_08 (F003760)	alaS alanyl-tRNA synthetase 3215622:3218252 reverse MW:96005	WS_2773E_03075	WS_2773E_20130727.fasta	96005.6	1	3	3	3	4.83e-05	0.0365
FLECKENSTEIN-011-WS2773E-TTOF	ACAM2022	ACAM2022	Fleckenstein_011_3238_2113_08 (F003760)	csrA carbon storage regulator 3215202:3215387 reverse MW:6856	WS_2773E_03074	WS_2773E_20130727.fasta	6855.6	0.997	1	1	1	1.61e-05	0.197
FLECKENSTEIN-011-WS2773E-TTOF	ACAM2022	ACAM2022	Fleckenstein_011_3238_2113_08 (F003760)	WS_2773E_03047 putative inner membrane protein 3193794:3194318 forward MW:18742	WS_2773E_03047	WS_2773E_20130727.fasta	18742.9	1	2	3	4	6.44e-05	0.155
FLECKENSTEIN-011-WS2773E-TTOF	ACAM2022	ACAM2022	Fleckenstein_011_3238_2113_08 (F003760)	parM_1 plasmid segregation protein ParM 5199415:5200377 reverse MW:35765	WS_2773E_04990	WS_2773E_20130727.fasta	35766.5	1	2	2	3	4.83e-05	0.0812
FLECKENSTEIN-011-WS2773E-TTOF	ACAM2022	ACAM2022	Fleckenstein_011_3238_2113_08 (F003760)	emrA multidrug resistance protein A 3207808:3208980 forward MW:42722	WS_2773E_03063	WS_2773E_20130727.fasta	42722	1	13	13	18	0.00029	0.349
FLECKENSTEIN-011-WS2773E-TTOF	ACAM2022	ACAM2022	Fleckenstein_011_3238_2113_08 (F003760)	WS_2773E_03051 hypothetical protein 3196419:3196748 forward MW:11847	WS_2773E_03051	WS_2773E_20130727.fasta	11847.2	1	3	3	4	6.44e-05	0.229
FLECKENSTEIN-011-WS2773E-TTOF	ACAM2022	ACAM2022	Fleckenstein_011_3238_2113_08 (F003760)	dacC D-alanyl-D-alanine carboxypeptidase; penicillin-binding protein 6 713949:715151 forward MW:43641	WS_2773E_00692	WS_2773E_20130727.fasta	43642.1	1	28	35	97	0.00156	0.658
FLECKENSTEIN-011-WS2773E-TTOF	ACAM2022	ACAM2022	Fleckenstein_011_3238_2113_08 (F003760)	WS_2773E_01203 ATPase 1215904:1217058 forward MW:43089	WS_2773E_01203	WS_2773E_20130727.fasta	43090.9	0.953	1	1	1	1.61e-05	0.0182
FLECKENSTEIN-011-WS2773E-TTOF	ACAM2022	ACAM2022	Fleckenstein_011_3238_2113_08 (F003760)	eltB heal labile enterotoxin subunit LT-B 5178645:5179019 forward MW:14016	WS_2773E_04970	WS_2773E_20130727.fasta	14016.8	1	11	16	48	0.000773	0.645
FLECKENSTEIN-011-WS2773E-TTOF	ACAM2022	ACAM2022	Fleckenstein_011_3238_2113_08 (F003760)	WS_2773E_03044 LysM domain/BON superfamily protein 3192611:3193060 reverse MW:16036	WS_2773E_03044	WS_2773E_20130727.fasta	16036.4	1	15	22	219	0.00353	0.886
FLECKENSTEIN-011-WS2773E-TTOF	ACAM2022	ACAM2022	Fleckenstein_011_3238_2113_08 (F003760)	WS_2773E_00682 glutathione transporter ATP-binding protein 700742:702613 forward MW:69098	WS_2773E_00682	WS_2773E_20130727.fasta	69097.3	1	3	3	3	4.83e-05	0.0594
FLECKENSTEIN-011-WS2773E-TTOF	ACAM2022	ACAM2022	Fleckenstein_011_3238_2113_08 (F003760)	ybiS L,D-transpeptidase linking Lpp to murein 686123:687043 reverse MW:33325	WS_2773E_00670	WS_2773E_20130727.fasta	33325.3	1	2	2	2	3.22e-05	0.15
FLECKENSTEIN-011-WS2773E-TTOF	ACAM2022	ACAM2022	Fleckenstein_011_3238_2113_08 (F003760)	WS_2773E_04957 hypothetical protein 5170638:5171102 reverse MW:16953	WS_2773E_04957	WS_2773E_20130727.fasta	16953.5	1	4	4	9	0.000145	0.318
FLECKENSTEIN-011-WS2773E-TTOF	ACAM2022	ACAM2022	Fleckenstein_011_3238_2113_08 (F003760)	WS_2773E_04956 hypothetical protein 5170117:5170620 reverse MW:18022	WS_2773E_04956	WS_2773E_20130727.fasta	18022.6	1	4	4	5	8.05e-05	0.383
FLECKENSTEIN-011-WS2773E-TTOF	ACAM2022	ACAM2022	Fleckenstein_011_3238_2113_08 (F003760)	WS_2773E_04955 periplasmic pilus chaperone CS3-1 5169366:5170064 reverse MW:26860	WS_2773E_04955	WS_2773E_20130727.fasta	26862.2	1	7	8	12	0.000193	0.293
FLECKENSTEIN-011-WS2773E-TTOF	ACAM2022	ACAM2022	Fleckenstein_011_3238_2113_08 (F003760)	focD F1C fimbrial usher 5166950:5169409 reverse MW:92379	WS_2773E_04954	WS_2773E_20130727.fasta	92384.6	0.992	1	1	1	1.61e-05	0.00977
FLECKENSTEIN-011-WS2773E-TTOF	ACAM2022	ACAM2022	Fleckenstein_011_3238_2113_08 (F003760)	yfjD hypothetical protein 3168487:3169728 forward MW:46381	WS_2773E_03021	WS_2773E_20130727.fasta	46382.4	1	3	3	5	8.05e-05	0.116
FLECKENSTEIN-011-WS2773E-TTOF	ACAM2022	ACAM2022	Fleckenstein_011_3238_2113_08 (F003760)	ompX outer membrane protein X 681749:682264 forward MW:18602	WS_2773E_00665	WS_2773E_20130727.fasta	18603	1	9	14	112	0.0018	0.497
FLECKENSTEIN-011-WS2773E-TTOF	ACAM2022	ACAM2022	Fleckenstein_011_3238_2113_08 (F003760)	dps global regulator, starvation conditions 679707:680210 reverse MW:18695	WS_2773E_00663	WS_2773E_20130727.fasta	18696.1	1	18	25	70	0.00113	0.916
FLECKENSTEIN-011-WS2773E-TTOF	ACAM2022	ACAM2022	Fleckenstein_011_3238_2113_08 (F003760)	glnQ glutamine ABC transporter ATP-binding protein 677040:677762 reverse MW:26700	WS_2773E_00660	WS_2773E_20130727.fasta	26700.1	1	8	10	18	0.00029	0.392
FLECKENSTEIN-011-WS2773E-TTOF	ACAM2022	ACAM2022	Fleckenstein_011_3238_2113_08 (F003760)	WS_2773E_04946 fimbrial usher family protein 5156769:5159213 forward MW:90323	WS_2773E_04946	WS_2773E_20130727.fasta	90325.3	0.95	1	1	1	1.61e-05	0.016
FLECKENSTEIN-011-WS2773E-TTOF	ACAM2022	ACAM2022	Fleckenstein_011_3238_2113_08 (F003760)	ffh GTP-binding export factor binds to signal sequence, GTP and RNA 3166102:3167463 reverse MW:49788	WS_2773E_03019	WS_2773E_20130727.fasta	49788.3	1	4	4	4	6.44e-05	0.108
FLECKENSTEIN-011-WS2773E-TTOF	ACAM2022	ACAM2022	Fleckenstein_011_3238_2113_08 (F003760)	rplS 50S ribosomal subunit protein L19 3163963:3164310 reverse MW:13133	WS_2773E_03015	WS_2773E_20130727.fasta	13133	1	5	5	7	0.000113	0.522
FLECKENSTEIN-011-WS2773E-TTOF	ACAM2022	ACAM2022	Fleckenstein_011_3238_2113_08 (F003760)	yfiL lipoprotein 3161139:3161504 forward MW:13203	WS_2773E_03011	WS_2773E_20130727.fasta	13204.1	0.956	1	1	2	3.22e-05	0.174
FLECKENSTEIN-011-WS2773E-TTOF	ACAM2022	ACAM2022	Fleckenstein_011_3238_2113_08 (F003760)	WS_2773E_00656 catecholate siderophore receptor Fiu 670692:672974 reverse MW:81954	WS_2773E_00656	WS_2773E_20130727.fasta	81955.1	1	8	8	10	0.000161	0.108
FLECKENSTEIN-011-WS2773E-TTOF	ACAM2022	ACAM2022	Fleckenstein_011_3238_2113_08 (F003760)	ybdG putative transport 375291:376538 reverse MW:46617	WS_2773E_00353	WS_2773E_20130727.fasta	46619.3	0.956	1	2	2	3.22e-05	0.0217
FLECKENSTEIN-011-WS2773E-TTOF	ACAM2022	ACAM2022	Fleckenstein_011_3238_2113_08 (F003760)	WS_2773E_00646 putative efflux pump membrane fusion protein 660417:661412 reverse MW:36285	WS_2773E_00646	WS_2773E_20130727.fasta	36284.4	1	11	12	22	0.000354	0.366
FLECKENSTEIN-011-WS2773E-TTOF	ACAM2022	ACAM2022	Fleckenstein_011_3238_2113_08 (F003760)	WS_2773E_00645 fused putative transporter subunits of ABC superfamily: ATP-binding component 658688:660424 reverse MW:63160	WS_2773E_00645	WS_2773E_20130727.fasta	63161.8	1	8	9	11	0.000177	0.154
FLECKENSTEIN-011-WS2773E-TTOF	ACAM2022	ACAM2022	Fleckenstein_011_3238_2113_08 (F003760)	ybhR putative transporter subunit: membrane component of ABC superfamily protein 656445:657551 reverse MW:41566	WS_2773E_00643	WS_2773E_20130727.fasta	41567.5	0.956	1	1	1	1.61e-05	0.0353
FLECKENSTEIN-011-WS2773E-TTOF	ACAM2022	ACAM2022	Fleckenstein_011_3238_2113_08 (F003760)	ybhP hypothetical protein 655179:655940 reverse MW:28790	WS_2773E_00641	WS_2773E_20130727.fasta	28789.5	1	2	2	2	3.22e-05	0.0949
FLECKENSTEIN-011-WS2773E-TTOF	ACAM2022	ACAM2022	Fleckenstein_011_3238_2113_08 (F003760)	fbaB fructose-bisphosphate aldolase class I 2596605:2597657 reverse MW:38121	WS_2773E_02481	WS_2773E_20130727.fasta	38122.2	1	3	3	4	6.44e-05	0.0943
FLECKENSTEIN-011-WS2773E-TTOF	ACAM2022	ACAM2022	Fleckenstein_011_3238_2113_08 (F003760)	WS_2773E_00635 hypothetical protein 650613:651317 forward MW:25902	WS_2773E_00635	WS_2773E_20130727.fasta	25903.5	0.997	1	1	1	1.61e-05	0.0385
FLECKENSTEIN-011-WS2773E-TTOF	ACAM2022	ACAM2022	Fleckenstein_011_3238_2113_08 (F003760)	WS_2773E_02473 hypothetical protein 2588647:2589024 reverse MW:13922	WS_2773E_02473	WS_2773E_20130727.fasta	13922.6	1	4	5	5	8.05e-05	0.368
FLECKENSTEIN-011-WS2773E-TTOF	ACAM2022	ACAM2022	Fleckenstein_011_3238_2113_08 (F003760)	yegQ Putative protease 2586955:2588316 forward MW:51179	WS_2773E_02472	WS_2773E_20130727.fasta	51179.7	0.956	1	1	1	1.61e-05	0.0552
FLECKENSTEIN-011-WS2773E-TTOF	ACAM2022	ACAM2022	Fleckenstein_011_3238_2113_08 (F003760)	WS_2773E_02471 hypothetical protein 2586476:2586808 forward MW:11994	WS_2773E_02471	WS_2773E_20130727.fasta	11994.6	1	5	5	15	0.000242	0.591
FLECKENSTEIN-011-WS2773E-TTOF	ACAM2022	ACAM2022	Fleckenstein_011_3238_2113_08 (F003760)	fecA KpLE2 phage-like element; ferric citrate outer membrane transporter 5128030:5130354 reverse MW:85295	WS_2773E_04915	WS_2773E_20130727.fasta	85296.8	1	21	21	41	0.00066	0.287
FLECKENSTEIN-011-WS2773E-TTOF	ACAM2022	ACAM2022	Fleckenstein_011_3238_2113_08 (F003760)	baeS sensory histidine kinase in two-component regulatory system with BaeR 2584163:2585566 forward MW:51992	WS_2773E_02469	WS_2773E_20130727.fasta	51992.9	1	5	5	5	8.05e-05	0.137
FLECKENSTEIN-011-WS2773E-TTOF	ACAM2022	ACAM2022	Fleckenstein_011_3238_2113_08 (F003760)	dnaB replicative DNA helicase 4847591:4849006 forward MW:52390	WS_2773E_04639	WS_2773E_20130727.fasta	52391.8	0.956	1	1	1	1.61e-05	0.0255
FLECKENSTEIN-011-WS2773E-TTOF	ACAM2022	ACAM2022	Fleckenstein_011_3238_2113_08 (F003760)	WS_2773E_00621 diguanylate cyclase (GGDEF) domain protein 636319:637650 reverse MW:51441	WS_2773E_00621	WS_2773E_20130727.fasta	51445.4	0.956	1	1	2	3.22e-05	0.0339
FLECKENSTEIN-011-WS2773E-TTOF	ACAM2022	ACAM2022	Fleckenstein_011_3238_2113_08 (F003760)	b2074 putative membrane protein 2575183:2576550 forward MW:49276	WS_2773E_02465	WS_2773E_20130727.fasta	49275.2	1	12	12	14	0.000225	0.378
FLECKENSTEIN-011-WS2773E-TTOF	ACAM2022	ACAM2022	Fleckenstein_011_3238_2113_08 (F003760)	WS_2773E_00618 Lom-like outer membrane protein of phage origin 631620:632231 forward MW:22094	WS_2773E_00618	WS_2773E_20130727.fasta	22094.2	1	2	2	2	3.22e-05	0.177
FLECKENSTEIN-011-WS2773E-TTOF	ACAM2022	ACAM2022	Fleckenstein_011_3238_2113_08 (F003760)	udk uridine/cytidine kinase 2564952:2565593 reverse MW:24353	WS_2773E_02458	WS_2773E_20130727.fasta	24354	1	5	6	6	9.66e-05	0.376
FLECKENSTEIN-011-WS2773E-TTOF	ACAM2022	ACAM2022	Fleckenstein_011_3238_2113_08 (F003760)	asmA suppressor of ompF assembly mutants 2562404:2564257 reverse MW:68963	WS_2773E_02456	WS_2773E_20130727.fasta	68963.9	1	10	10	10	0.000161	0.157
FLECKENSTEIN-011-WS2773E-TTOF	ACAM2022	ACAM2022	Fleckenstein_011_3238_2113_08 (F003760)	yegH inner membrane protein 2560528:2562111 forward MW:59483	WS_2773E_02455	WS_2773E_20130727.fasta	59484.1	1	4	4	6	9.66e-05	0.0645
FLECKENSTEIN-011-WS2773E-TTOF	ACAM2022	ACAM2022	Fleckenstein_011_3238_2113_08 (F003760)	atpF membrane-bound ATP synthase, F0 sector, subunit b 4489089:4489559 reverse MW:17232	WS_2773E_04296	WS_2773E_20130727.fasta	17232.3	1	14	16	104	0.00168	0.615
FLECKENSTEIN-011-WS2773E-TTOF	ACAM2022	ACAM2022	Fleckenstein_011_3238_2113_08 (F003760)	atpH membrane-bound ATP synthase, F1 sector, delta-subunit 4488541:4489074 reverse MW:19332	WS_2773E_04295	WS_2773E_20130727.fasta	19332.3	1	8	8	14	0.000225	0.486
FLECKENSTEIN-011-WS2773E-TTOF	ACAM2022	ACAM2022	Fleckenstein_011_3238_2113_08 (F003760)	atpA membrane-bound ATP synthase, F1 sector, alpha-subunit 4486987:4488528 reverse MW:55222	WS_2773E_04294	WS_2773E_20130727.fasta	55223.2	1	23	25	63	0.00101	0.485
FLECKENSTEIN-011-WS2773E-TTOF	ACAM2022	ACAM2022	Fleckenstein_011_3238_2113_08 (F003760)	atpG F1 sector of membrane-bound ATP synthase, gamma subunit 4486073:4486936 reverse MW:31577	WS_2773E_04293	WS_2773E_20130727.fasta	31577.9	1	12	13	18	0.00029	0.387
FLECKENSTEIN-011-WS2773E-TTOF	ACAM2022	ACAM2022	Fleckenstein_011_3238_2113_08 (F003760)	atpD membrane-bound ATP synthase, F1 sector, beta-subunit 4484664:4486046 reverse MW:50326	WS_2773E_04292	WS_2773E_20130727.fasta	50325.5	1	28	35	108	0.00174	0.633
FLECKENSTEIN-011-WS2773E-TTOF	ACAM2022	ACAM2022	Fleckenstein_011_3238_2113_08 (F003760)	atpC membrane-bound ATP synthase, F1 sector, epsilon-subunit 4484224:4484643 reverse MW:15068	WS_2773E_04291	WS_2773E_20130727.fasta	15068.4	1	4	5	6	9.66e-05	0.59
FLECKENSTEIN-011-WS2773E-TTOF	ACAM2022	ACAM2022	Fleckenstein_011_3238_2113_08 (F003760)	glmU N-acetyl glucosamine-1-phosphate uridyltransferase 4482503:4483873 reverse MW:49190	WS_2773E_04290	WS_2773E_20130727.fasta	49190.5	1	2	2	2	3.22e-05	0.0482
FLECKENSTEIN-011-WS2773E-TTOF	ACAM2022	ACAM2022	Fleckenstein_011_3238_2113_08 (F003760)	galF UTP--glucose-1-phosphate uridylyltransferase 2535769:2536662 reverse MW:32829	WS_2773E_02433	WS_2773E_20130727.fasta	32830.1	1	9	9	14	0.000225	0.431
FLECKENSTEIN-011-WS2773E-TTOF	ACAM2022	ACAM2022	Fleckenstein_011_3238_2113_08 (F003760)	rfbB RfbB, subunit of dTDP-glucose 4,6-dehydratase 2534313:2535398 reverse MW:40495	WS_2773E_02432	WS_2773E_20130727.fasta	40495.6	0.956	1	1	1	1.61e-05	0.036
FLECKENSTEIN-011-WS2773E-TTOF	ACAM2022	ACAM2022	Fleckenstein_011_3238_2113_08 (F003760)	vioA dTDP-6-deoxy-D-xylo-4-hexulose aminotransferase 2530811:2531923 reverse MW:41957	WS_2773E_02428	WS_2773E_20130727.fasta	41959	0.997	1	1	1	1.61e-05	0.0811
FLECKENSTEIN-011-WS2773E-TTOF	ACAM2022	ACAM2022	Fleckenstein_011_3238_2113_08 (F003760)	WS_2773E_02425 hypothetical protein 2527826:2528761 reverse MW:35903	WS_2773E_02425	WS_2773E_20130727.fasta	35905.3	1	3	3	3	4.83e-05	0.0932
FLECKENSTEIN-011-WS2773E-TTOF	ACAM2022	ACAM2022	Fleckenstein_011_3238_2113_08 (F003760)	WS_2773E_02424 putative galactosyltransferase WbgM 2526776:2527819 reverse MW:40169	WS_2773E_02424	WS_2773E_20130727.fasta	40171.6	1	2	2	3	4.83e-05	0.0749
FLECKENSTEIN-011-WS2773E-TTOF	ACAM2022	ACAM2022	Fleckenstein_011_3238_2113_08 (F003760)	WS_2773E_02422 Glycosyl transferases group 1 2524532:2525521 reverse MW:37606	WS_2773E_02422	WS_2773E_20130727.fasta	37608.9	1	7	7	8	0.000129	0.219
FLECKENSTEIN-011-WS2773E-TTOF	ACAM2022	ACAM2022	Fleckenstein_011_3238_2113_08 (F003760)	WS_2773E_02421 glycosyl transferase, group 2 family protein 2523748:2524527 reverse MW:30698	WS_2773E_02421	WS_2773E_20130727.fasta	30701	1	6	6	6	9.66e-05	0.17
FLECKENSTEIN-011-WS2773E-TTOF	ACAM2022	ACAM2022	Fleckenstein_011_3238_2113_08 (F003760)	wzzB regulator of length of O-antigen component of lipopolysaccharide chains 2516859:2517836 reverse MW:36244	WS_2773E_02415	WS_2773E_20130727.fasta	36245	1	7	8	10	0.000161	0.262
FLECKENSTEIN-011-WS2773E-TTOF	ACAM2022	ACAM2022	Fleckenstein_011_3238_2113_08 (F003760)	gyrB DNA gyrase subunit B, type II topoisomerase, ATPase activity 4439322:4441736 reverse MW:89951	WS_2773E_04251	WS_2773E_20130727.fasta	89952	1	7	7	9	0.000145	0.113
FLECKENSTEIN-011-WS2773E-TTOF	ACAM2022	ACAM2022	Fleckenstein_011_3238_2113_08 (F003760)	yidB hypothetical protein 4438684:4439082 reverse MW:13786	WS_2773E_04250	WS_2773E_20130727.fasta	13787	0.956	1	1	3	4.83e-05	0.0909
FLECKENSTEIN-011-WS2773E-TTOF	ACAM2022	ACAM2022	Fleckenstein_011_3238_2113_08 (F003760)	fliC flagellin 1937651:1939438 reverse MW:61003	WS_2773E_01899	WS_2773E_20130727.fasta	61004.1	1	33	40	168	0.00271	0.672
FLECKENSTEIN-011-WS2773E-TTOF	ACAM2022	ACAM2022	Fleckenstein_011_3238_2113_08 (F003760)	yecC putative amino-acid ABC transporter ATP-binding protein YecC 1932604:1933356 reverse MW:27676	WS_2773E_01893	WS_2773E_20130727.fasta	27676.3	1	2	2	2	3.22e-05	0.096
FLECKENSTEIN-011-WS2773E-TTOF	ACAM2022	ACAM2022	Fleckenstein_011_3238_2113_08 (F003760)	yeeZ putative enzyme of sugar metabolism 2507843:2508667 reverse MW:29700	WS_2773E_02404	WS_2773E_20130727.fasta	29700.7	1	2	2	2	3.22e-05	0.131
FLECKENSTEIN-011-WS2773E-TTOF	ACAM2022	ACAM2022	Fleckenstein_011_3238_2113_08 (F003760)	ibpA heat shock protein 4428626:4429039 reverse MW:15773	WS_2773E_04239	WS_2773E_20130727.fasta	15774.2	1	9	13	25	0.000403	0.628
FLECKENSTEIN-011-WS2773E-TTOF	ACAM2022	ACAM2022	Fleckenstein_011_3238_2113_08 (F003760)	ibpB heat shock protein 4428086:4428514 reverse MW:16093	WS_2773E_04238	WS_2773E_20130727.fasta	16094	1	2	2	2	3.22e-05	0.141
FLECKENSTEIN-011-WS2773E-TTOF	ACAM2022	ACAM2022	Fleckenstein_011_3238_2113_08 (F003760)	yidE Putative transport protein yidE 4426228:4427889 reverse MW:58940	WS_2773E_04237	WS_2773E_20130727.fasta	58941.1	0.956	1	1	2	3.22e-05	0.0199
FLECKENSTEIN-011-WS2773E-TTOF	ACAM2022	ACAM2022	Fleckenstein_011_3238_2113_08 (F003760)	tar methyl-accepting chemotaxis protein II 1907350:1909011 reverse MW:59974	WS_2773E_01865	WS_2773E_20130727.fasta	59974.1	1	10	11	16	0.000258	0.3
FLECKENSTEIN-011-WS2773E-TTOF	ACAM2022	ACAM2022	Fleckenstein_011_3238_2113_08 (F003760)	tap methyl-accepting protein IV 1905703:1907304 reverse MW:57484	WS_2773E_01864	WS_2773E_20130727.fasta	57483.5	1	7	7	8	0.000129	0.163
FLECKENSTEIN-011-WS2773E-TTOF	ACAM2022	ACAM2022	Fleckenstein_011_3238_2113_08 (F003760)	nlpA cytoplasmic membrane lipoprotein-28 4400652:4401470 reverse MW:29423	WS_2773E_04211	WS_2773E_20130727.fasta	29424	1	6	6	7	0.000113	0.287
FLECKENSTEIN-011-WS2773E-TTOF	ACAM2022	ACAM2022	Fleckenstein_011_3238_2113_08 (F003760)	rplM 50S ribosomal subunit protein L13 3873242:3873670 reverse MW:16018	WS_2773E_03698	WS_2773E_20130727.fasta	16018.7	1	1	1	1	1.61e-05	0.134
FLECKENSTEIN-011-WS2773E-TTOF	ACAM2022	ACAM2022	Fleckenstein_011_3238_2113_08 (F003760)	rpsI 30S ribosomal subunit protein S9 3872834:3873226 reverse MW:14856	WS_2773E_03697	WS_2773E_20130727.fasta	14856.6	0.956	1	1	1	1.61e-05	0.0769
FLECKENSTEIN-011-WS2773E-TTOF	ACAM2022	ACAM2022	Fleckenstein_011_3238_2113_08 (F003760)	arcB aerobic respiration sensor-response protein 3853045:3855381 reverse MW:87984	WS_2773E_03682	WS_2773E_20130727.fasta	87985.1	1	10	10	14	0.000225	0.141
FLECKENSTEIN-011-WS2773E-TTOF	ACAM2022	ACAM2022	Fleckenstein_011_3238_2113_08 (F003760)	msbB suppressor of htrB, heat shock protein 1874057:1875028 reverse MW:37410	WS_2773E_01833	WS_2773E_20130727.fasta	37411.7	1	6	6	7	0.000113	0.241
FLECKENSTEIN-011-WS2773E-TTOF	ACAM2022	ACAM2022	Fleckenstein_011_3238_2113_08 (F003760)	yhbJ glmZ(sRNA)-inactivating NTPase, glucosamine-6-phosphate regulated 3849471:3850325 forward MW:32492	WS_2773E_03677	WS_2773E_20130727.fasta	32493.6	0.961	1	1	2	3.22e-05	0.0704
FLECKENSTEIN-011-WS2773E-TTOF	ACAM2022	ACAM2022	Fleckenstein_011_3238_2113_08 (F003760)	yhbG putative ATP-binding component of a transport system 3846300:3847025 forward MW:26801	WS_2773E_03673	WS_2773E_20130727.fasta	26801.5	1	9	10	17	0.000274	0.581
FLECKENSTEIN-011-WS2773E-TTOF	ACAM2022	ACAM2022	Fleckenstein_011_3238_2113_08 (F003760)	lptA periplasmic LPS-binding protein 3845736:3846293 forward MW:20127	WS_2773E_03672	WS_2773E_20130727.fasta	20126.8	1	3	5	6	9.66e-05	0.178
FLECKENSTEIN-011-WS2773E-TTOF	ACAM2022	ACAM2022	Fleckenstein_011_3238_2113_08 (F003760)	lptC lipopolysaccharide export, IM-tethered periplasmic protein of the LptBFGC export complex 3845192:3845767 forward MW:21702	WS_2773E_03671	WS_2773E_20130727.fasta	21702.7	1	4	4	7	0.000113	0.183
FLECKENSTEIN-011-WS2773E-TTOF	ACAM2022	ACAM2022	Fleckenstein_011_3238_2113_08 (F003760)	yrbF putative ATP-binding component of a transport system 3841612:3842421 reverse MW:29097	WS_2773E_03667	WS_2773E_20130727.fasta	29097.6	1	3	3	4	6.44e-05	0.201
FLECKENSTEIN-011-WS2773E-TTOF	ACAM2022	ACAM2022	Fleckenstein_011_3238_2113_08 (F003760)	WS_2773E_01821 hypothetical protein 1863883:1864542 reverse MW:23775	WS_2773E_01821	WS_2773E_20130727.fasta	23775.8	1	4	4	6	9.66e-05	0.132
FLECKENSTEIN-011-WS2773E-TTOF	ACAM2022	ACAM2022	Fleckenstein_011_3238_2113_08 (F003760)	mlaD ABC transporter maintaining OM lipid asymmetry, anchored periplasmic binding protein 3840266:3840817 reverse MW:19576	WS_2773E_03665	WS_2773E_20130727.fasta	19577.1	1	6	7	19	0.000306	0.311
FLECKENSTEIN-011-WS2773E-TTOF	ACAM2022	ACAM2022	Fleckenstein_011_3238_2113_08 (F003760)	mlaC ABC transporter maintaining OM lipid asymmetry, periplasmic binding protein 3839612:3840247 reverse MW:23962	WS_2773E_03664	WS_2773E_20130727.fasta	23963.5	0.997	1	1	1	1.61e-05	0.0379
FLECKENSTEIN-011-WS2773E-TTOF	ACAM2022	ACAM2022	Fleckenstein_011_3238_2113_08 (F003760)	mlaB ABC transporter maintaining OM lipid asymmetry, cytoplasmic STAS component 3839319:3839612 reverse MW:10680	WS_2773E_03663	WS_2773E_20130727.fasta	10680.7	1	3	3	4	6.44e-05	0.433
FLECKENSTEIN-011-WS2773E-TTOF	ACAM2022	ACAM2022	Fleckenstein_011_3238_2113_08 (F003760)	rplU 50S ribosomal subunit protein L21 3835496:3835807 reverse MW:11564	WS_2773E_03658	WS_2773E_20130727.fasta	11563.9	1	3	4	5	8.05e-05	0.204
FLECKENSTEIN-011-WS2773E-TTOF	ACAM2022	ACAM2022	Fleckenstein_011_3238_2113_08 (F003760)	WS_2773E_03654 D-alanyl-D-alanine carboxypeptidase/endopeptidase 3831465:3832898 forward MW:51784	WS_2773E_03654	WS_2773E_20130727.fasta	51785.2	1	11	11	13	0.000209	0.314
FLECKENSTEIN-011-WS2773E-TTOF	ACAM2022	ACAM2022	Fleckenstein_011_3238_2113_08 (F003760)	WS_2773E_03650 ATP-dependent metalloprotease FtsH 3827503:3829446 reverse MW:71024	WS_2773E_03650	WS_2773E_20130727.fasta	71024.8	1	42	48	103	0.00166	0.64
FLECKENSTEIN-011-WS2773E-TTOF	ACAM2022	ACAM2022	Fleckenstein_011_3238_2113_08 (F003760)	WS_2773E_01809 mce-related protein 1852345:1854978 forward MW:94941	WS_2773E_01809	WS_2773E_20130727.fasta	94942.9	1	20	20	23	0.00037	0.334
FLECKENSTEIN-011-WS2773E-TTOF	ACAM2022	ACAM2022	Fleckenstein_011_3238_2113_08 (F003760)	prc carboxy-terminal protease for penicillin-binding protein 3 1847603:1849651 reverse MW:76561	WS_2773E_01805	WS_2773E_20130727.fasta	76563.6	1	7	7	9	0.000145	0.138
FLECKENSTEIN-011-WS2773E-TTOF	ACAM2022	ACAM2022	Fleckenstein_011_3238_2113_08 (F003760)	htpX heat shock protein, integral membrane protein 1846530:1847411 reverse MW:31957	WS_2773E_01804	WS_2773E_20130727.fasta	31958.1	1	4	5	7	0.000113	0.195
FLECKENSTEIN-011-WS2773E-TTOF	ACAM2022	ACAM2022	Fleckenstein_011_3238_2113_08 (F003760)	mrsA similar to phosphoglucomutases and phosphomannomutases 3825235:3826572 reverse MW:47544	WS_2773E_03648	WS_2773E_20130727.fasta	47544.5	1	6	6	6	9.66e-05	0.193
FLECKENSTEIN-011-WS2773E-TTOF	ACAM2022	ACAM2022	Fleckenstein_011_3238_2113_08 (F003760)	yebO putative inner membrane protein 1843097:1843384 reverse MW:10792	WS_2773E_01800	WS_2773E_20130727.fasta	10792.5	1	2	2	2	3.22e-05	0.189
FLECKENSTEIN-011-WS2773E-TTOF	ACAM2022	ACAM2022	Fleckenstein_011_3238_2113_08 (F003760)	nusA transcription pausing; L factor 3818149:3819636 reverse MW:54871	WS_2773E_03640	WS_2773E_20130727.fasta	54871.4	0.994	1	1	1	1.61e-05	0.0263
FLECKENSTEIN-011-WS2773E-TTOF	ACAM2022	ACAM2022	Fleckenstein_011_3238_2113_08 (F003760)	hybB putative hydrogenase 2 cytochrome b type component 3639431:3640609 reverse MW:43602	WS_2773E_03469	WS_2773E_20130727.fasta	43604.7	0.956	1	1	1	1.61e-05	0.0255
FLECKENSTEIN-011-WS2773E-TTOF	ACAM2022	ACAM2022	Fleckenstein_011_3238_2113_08 (F003760)	infB protein chain initiation factor IF-2 3815452:3818124 reverse MW:97351	WS_2773E_03639	WS_2773E_20130727.fasta	97349	1	4	4	6	9.66e-05	0.0472
FLECKENSTEIN-011-WS2773E-TTOF	ACAM2022	ACAM2022	Fleckenstein_011_3238_2113_08 (F003760)	rbfA ribosome-binding factor A 3814887:3815288 reverse MW:15154	WS_2773E_03638	WS_2773E_20130727.fasta	15154.8	1	2	2	3	4.83e-05	0.188
FLECKENSTEIN-011-WS2773E-TTOF	ACAM2022	ACAM2022	Fleckenstein_011_3238_2113_08 (F003760)	rpsO 30S ribosomal subunit protein S15 3813525:3813794 reverse MW:10268	WS_2773E_03636	WS_2773E_20130727.fasta	10269.1	0.956	1	1	4	6.44e-05	0.101
FLECKENSTEIN-011-WS2773E-TTOF	ACAM2022	ACAM2022	Fleckenstein_011_3238_2113_08 (F003760)	pnp polynucleotide phosphorylase; cytidylate kinase activity 3811143:3813278 reverse MW:77085	WS_2773E_03635	WS_2773E_20130727.fasta	77084.1	1	17	17	25	0.000403	0.28
FLECKENSTEIN-011-WS2773E-TTOF	ACAM2022	ACAM2022	Fleckenstein_011_3238_2113_08 (F003760)	yhbM putative control proteins 3810150:3811034 reverse MW:33621	WS_2773E_03634	WS_2773E_20130727.fasta	33622.4	1	2	2	2	3.22e-05	0.122
FLECKENSTEIN-011-WS2773E-TTOF	ACAM2022	ACAM2022	Fleckenstein_011_3238_2113_08 (F003760)	WS_2773E_01189 outer membrane protein W 1205372:1206010 forward MW:22923	WS_2773E_01189	WS_2773E_20130727.fasta	22923.4	1	10	15	191	0.00308	0.505
FLECKENSTEIN-011-WS2773E-TTOF	ACAM2022	ACAM2022	Fleckenstein_011_3238_2113_08 (F003760)	kch potassium channel protein kch 1200369:1201622 reverse MW:46074	WS_2773E_01183	WS_2773E_20130727.fasta	46076.4	1	3	3	4	6.44e-05	0.103
FLECKENSTEIN-011-WS2773E-TTOF	ACAM2022	ACAM2022	Fleckenstein_011_3238_2113_08 (F003760)	cls cardiolipin synthase 1198538:1199998 reverse MW:54823	WS_2773E_01182	WS_2773E_20130727.fasta	54824.8	1	2	2	2	3.22e-05	0.0617
FLECKENSTEIN-011-WS2773E-TTOF	ACAM2022	ACAM2022	Fleckenstein_011_3238_2113_08 (F003760)	yhbS putative acyltransferase with acyl-CoA N-acyltransferase domain protein 3802240:3802743 reverse MW:18533	WS_2773E_03627	WS_2773E_20130727.fasta	18533.9	0.998	1	1	1	1.61e-05	0.132
FLECKENSTEIN-011-WS2773E-TTOF	ACAM2022	ACAM2022	Fleckenstein_011_3238_2113_08 (F003760)	WS_2773E_03623 putative nucleoside-diphosphate-sugar epimerase 3800196:3800831 reverse MW:23124	WS_2773E_03623	WS_2773E_20130727.fasta	23124.4	1	5	5	8	0.000129	0.355
FLECKENSTEIN-011-WS2773E-TTOF	ACAM2022	ACAM2022	Fleckenstein_011_3238_2113_08 (F003760)	yraP putative periplasmic protein 3798394:3798969 forward MW:20058	WS_2773E_03621	WS_2773E_20130727.fasta	20057.7	1	9	9	20	0.000322	0.529
FLECKENSTEIN-011-WS2773E-TTOF	ACAM2022	ACAM2022	Fleckenstein_011_3238_2113_08 (F003760)	adhE CoA-linked acetaldehyde dehydrogenase and iron-dependent alcohol dehydrogenase 1187998:1190673 reverse MW:96128	WS_2773E_01172	WS_2773E_20130727.fasta	96130.1	1	25	26	37	0.000596	0.373
FLECKENSTEIN-011-WS2773E-TTOF	ACAM2022	ACAM2022	Fleckenstein_011_3238_2113_08 (F003760)	yraM putative glycosylase 3795385:3797421 forward MW:72841	WS_2773E_03618	WS_2773E_20130727.fasta	72841.9	1	21	22	57	0.000918	0.391
FLECKENSTEIN-011-WS2773E-TTOF	ACAM2022	ACAM2022	Fleckenstein_011_3238_2113_08 (F003760)	galU glucose-1-phosphate uridylyltransferase 1185007:1185915 forward MW:32942	WS_2773E_01169	WS_2773E_20130727.fasta	32942	1	3	3	3	4.83e-05	0.142
FLECKENSTEIN-011-WS2773E-TTOF	ACAM2022	ACAM2022	Fleckenstein_011_3238_2113_08 (F003760)	narI nitrate reductase 1, cytochrome b(NR), gamma subunit 1179853:1180530 forward MW:25483	WS_2773E_01162	WS_2773E_20130727.fasta	25484.4	0.956	1	1	1	1.61e-05	0.0444
FLECKENSTEIN-011-WS2773E-TTOF	ACAM2022	ACAM2022	Fleckenstein_011_3238_2113_08 (F003760)	WS_2773E_01160 nitrate reductase, beta subunit 1177608:1179146 forward MW:58080	WS_2773E_01160	WS_2773E_20130727.fasta	58081.8	1	33	37	86	0.00139	0.547
FLECKENSTEIN-011-WS2773E-TTOF	ACAM2022	ACAM2022	Fleckenstein_011_3238_2113_08 (F003760)	WS_2773E_04746 mechanosensitive ion channel family protein 4962914:4966237 reverse MW:123954	WS_2773E_04746	WS_2773E_20130727.fasta	123958	1	4	4	4	6.44e-05	0.0587
FLECKENSTEIN-011-WS2773E-TTOF	ACAM2022	ACAM2022	Fleckenstein_011_3238_2113_08 (F003760)	WS_2773E_01159 nitrate reductase, alpha subunit 1173868:1177611 forward MW:140459	WS_2773E_01159	WS_2773E_20130727.fasta	140461	1	64	77	158	0.00254	0.578
FLECKENSTEIN-011-WS2773E-TTOF	ACAM2022	ACAM2022	Fleckenstein_011_3238_2113_08 (F003760)	narK nitrite extrusion protein 1172084:1173475 forward MW:49693	WS_2773E_01158	WS_2773E_20130727.fasta	49695.6	0.956	1	1	1	1.61e-05	0.0432
FLECKENSTEIN-011-WS2773E-TTOF	ACAM2022	ACAM2022	Fleckenstein_011_3238_2113_08 (F003760)	narX nitrate/nitrate sensor, histidine protein kinase acts on NarL regulator 1169949:1171745 reverse MW:67098	WS_2773E_01156	WS_2773E_20130727.fasta	67098.2	1	6	6	6	9.66e-05	0.127
FLECKENSTEIN-011-WS2773E-TTOF	ACAM2022	ACAM2022	Fleckenstein_011_3238_2113_08 (F003760)	narL pleiotrophic regulation of anaerobic respiration: response regulator for nar, frd, dms and tor genes 1169306:1169956 reverse MW:23927	WS_2773E_01155	WS_2773E_20130727.fasta	23927.5	0.956	1	1	1	1.61e-05	0.0833
FLECKENSTEIN-011-WS2773E-TTOF	ACAM2022	ACAM2022	Fleckenstein_011_3238_2113_08 (F003760)	lolB OM lipoprotein required for localization of lipoproteins 1156019:1156642 reverse MW:23551	WS_2773E_01140	WS_2773E_20130727.fasta	23551.6	1	16	17	31	0.000499	0.662
FLECKENSTEIN-011-WS2773E-TTOF	ACAM2022	ACAM2022	Fleckenstein_011_3238_2113_08 (F003760)	prsA ribose-phosphate pyrophosphokinase 1154070:1155083 reverse MW:36649	WS_2773E_01138	WS_2773E_20130727.fasta	36649.4	1	6	7	7	0.000113	0.234
FLECKENSTEIN-011-WS2773E-TTOF	ACAM2022	ACAM2022	Fleckenstein_011_3238_2113_08 (F003760)	sulP sulfate permease SulP 1152266:1153918 reverse MW:58385	WS_2773E_01137	WS_2773E_20130727.fasta	58387.3	0.956	1	1	1	1.61e-05	0.0182
FLECKENSTEIN-011-WS2773E-TTOF	ACAM2022	ACAM2022	Fleckenstein_011_3238_2113_08 (F003760)	ychF putative GTP-binding protein 1149863:1150954 reverse MW:39667	WS_2773E_01134	WS_2773E_20130727.fasta	39668	1	2	2	2	3.22e-05	0.0496
FLECKENSTEIN-011-WS2773E-TTOF	ACAM2022	ACAM2022	Fleckenstein_011_3238_2113_08 (F003760)	ycfJ hypothetical protein 1034914:1035453 forward MW:18888	WS_2773E_01006	WS_2773E_20130727.fasta	18887.8	0.956	1	1	1	1.61e-05	0.123
FLECKENSTEIN-011-WS2773E-TTOF	ACAM2022	ACAM2022	Fleckenstein_011_3238_2113_08 (F003760)	dadA D-amino acid dehydrogenase small subunit 1130713:1132011 forward MW:47607	WS_2773E_01118	WS_2773E_20130727.fasta	47607.6	1	13	13	18	0.00029	0.426
FLECKENSTEIN-011-WS2773E-TTOF	ACAM2022	ACAM2022	Fleckenstein_011_3238_2113_08 (F003760)	trkA transport of potassium 3931446:3932822 forward MW:50368	WS_2773E_03755	WS_2773E_20130727.fasta	50368.3	1	6	6	7	0.000113	0.179
FLECKENSTEIN-011-WS2773E-TTOF	ACAM2022	ACAM2022	Fleckenstein_011_3238_2113_08 (F003760)	rimI_2 Ribosomal-protein-alanine acetyltransferase 5099130:5099657 reverse MW:19712	WS_2773E_04878	WS_2773E_20130727.fasta	19713.5	0.956	1	1	1	1.61e-05	0.0629
FLECKENSTEIN-011-WS2773E-TTOF	ACAM2022	ACAM2022	Fleckenstein_011_3238_2113_08 (F003760)	WS_2773E_01107 peptidase domain protein 1120212:1120613 reverse MW:14767	WS_2773E_01107	WS_2773E_20130727.fasta	14768.3	1	6	7	13	0.000209	0.474
FLECKENSTEIN-011-WS2773E-TTOF	ACAM2022	ACAM2022	Fleckenstein_011_3238_2113_08 (F003760)	minC septum site-determining protein MinC 1118509:1119204 reverse MW:24745	WS_2773E_01105	WS_2773E_20130727.fasta	24745.5	0.999	2	2	2	3.22e-05	0.0693
FLECKENSTEIN-011-WS2773E-TTOF	ACAM2022	ACAM2022	Fleckenstein_011_3238_2113_08 (F003760)	minD cell division inhibitor, a membrane ATPase, activates minC 1117673:1118485 reverse MW:29614	WS_2773E_01104	WS_2773E_20130727.fasta	29615.3	1	15	15	21	0.000338	0.604
FLECKENSTEIN-011-WS2773E-TTOF	ACAM2022	ACAM2022	Fleckenstein_011_3238_2113_08 (F003760)	WS_2773E_00410 Serine-type D-Ala-D-Ala carboxypeptidase 433657:434868 reverse MW:44444	WS_2773E_00410	WS_2773E_20130727.fasta	44445.5	1	21	26	78	0.00126	0.541
FLECKENSTEIN-011-WS2773E-TTOF	ACAM2022	ACAM2022	Fleckenstein_011_3238_2113_08 (F003760)	rlpA rare lipoprotein A 435008:436096 reverse MW:37500	WS_2773E_00411	WS_2773E_20130727.fasta	37499.7	1	12	14	24	0.000387	0.348
FLECKENSTEIN-011-WS2773E-TTOF	ACAM2022	ACAM2022	Fleckenstein_011_3238_2113_08 (F003760)	lomR hypothetical protein 601196:601570 forward MW:13828	WS_2773E_00588	WS_2773E_20130727.fasta	13828	1	5	5	7	0.000113	0.387
FLECKENSTEIN-011-WS2773E-TTOF	ACAM2022	ACAM2022	Fleckenstein_011_3238_2113_08 (F003760)	WS_2773E_00587 hypothetical protein 600731:601165 forward MW:14753	WS_2773E_00587	WS_2773E_20130727.fasta	15914.6	0.956	1	1	3	4.83e-05	0.153
FLECKENSTEIN-011-WS2773E-TTOF	ACAM2022	ACAM2022	Fleckenstein_011_3238_2113_08 (F003760)	ybeL putative alpha helical protein 445924:446406 forward MW:18797	WS_2773E_00421	WS_2773E_20130727.fasta	18796.9	1	6	6	8	0.000129	0.569
FLECKENSTEIN-011-WS2773E-TTOF	ACAM2022	ACAM2022	Fleckenstein_011_3238_2113_08 (F003760)	aceE pyruvate dehydrogenase (decarboxylase component) 2341188:2343851 forward MW:99669	WS_2773E_02253	WS_2773E_20130727.fasta	99671.2	1	3	3	4	6.44e-05	0.0383
FLECKENSTEIN-011-WS2773E-TTOF	ACAM2022	ACAM2022	Fleckenstein_011_3238_2113_08 (F003760)	acnB aconitate hydratase AcnB 2349786:2352383 forward MW:93467	WS_2773E_02257	WS_2773E_20130727.fasta	93468.9	1	3	3	3	4.83e-05	0.052
FLECKENSTEIN-011-WS2773E-TTOF	ACAM2022	ACAM2022	Fleckenstein_011_3238_2113_08 (F003760)	WS_2773E_00574 hypothetical protein 589594:590676 reverse MW:39622	WS_2773E_00574	WS_2773E_20130727.fasta	39623.1	1	12	17	169	0.00272	0.444
FLECKENSTEIN-011-WS2773E-TTOF	ACAM2022	ACAM2022	Fleckenstein_011_3238_2113_08 (F003760)	lptG lipopolysaccharide export ABC permease of the LptBFGC export complex 5070680:5071762 forward MW:39619	WS_2773E_04851	WS_2773E_20130727.fasta	39620.1	1	6	6	11	0.000177	0.231
FLECKENSTEIN-011-WS2773E-TTOF	ACAM2022	ACAM2022	Fleckenstein_011_3238_2113_08 (F003760)	lptF lipopolysaccharide export ABC permease of the LptBFGC export complex 5069580:5070680 forward MW:40326	WS_2773E_04850	WS_2773E_20130727.fasta	40326.8	1	2	2	2	3.22e-05	0.0792
FLECKENSTEIN-011-WS2773E-TTOF	ACAM2022	ACAM2022	Fleckenstein_011_3238_2113_08 (F003760)	gltL ATP-binding protein of glutamate/aspartate transport system 455435:456160 reverse MW:26661	WS_2773E_00430	WS_2773E_20130727.fasta	26661.1	1	2	2	2	3.22e-05	0.0954
FLECKENSTEIN-011-WS2773E-TTOF	ACAM2022	ACAM2022	Fleckenstein_011_3238_2113_08 (F003760)	pepA aminopeptidase A/I 5067802:5069313 reverse MW:54880	WS_2773E_04849	WS_2773E_20130727.fasta	54880.6	1	4	4	5	8.05e-05	0.109
FLECKENSTEIN-011-WS2773E-TTOF	ACAM2022	ACAM2022	Fleckenstein_011_3238_2113_08 (F003760)	yeeX hypothetical protein 2498571:2498900 reverse MW:12777	WS_2773E_02395	WS_2773E_20130727.fasta	12778.6	1	3	3	3	4.83e-05	0.248
FLECKENSTEIN-011-WS2773E-TTOF	ACAM2022	ACAM2022	Fleckenstein_011_3238_2113_08 (F003760)	mgtA Mg2+ transport ATPase, P-type 1 5051321:5054017 forward MW:99439	WS_2773E_04832	WS_2773E_20130727.fasta	99440.8	1	7	7	8	0.000129	0.0947
FLECKENSTEIN-011-WS2773E-TTOF	ACAM2022	ACAM2022	Fleckenstein_011_3238_2113_08 (F003760)	WS_2773E_00549 unknown protein encoded by prophage CP-933K 576983:577585 forward MW:23104	WS_2773E_00549	WS_2773E_20130727.fasta	23105.5	0.956	1	1	1	1.61e-05	0.085
FLECKENSTEIN-011-WS2773E-TTOF	ACAM2022	ACAM2022	Fleckenstein_011_3238_2113_08 (F003760)	ybhC putative pectinesterase 573849:575132 reverse MW:46050	WS_2773E_00546	WS_2773E_20130727.fasta	46049.7	1	10	11	27	0.000435	0.314
FLECKENSTEIN-011-WS2773E-TTOF	ACAM2022	ACAM2022	Fleckenstein_011_3238_2113_08 (F003760)	fbp fructose-bisphosphatase 5038287:5039285 reverse MW:36834	WS_2773E_04822	WS_2773E_20130727.fasta	36834.5	1	5	5	7	0.000113	0.157
FLECKENSTEIN-011-WS2773E-TTOF	ACAM2022	ACAM2022	Fleckenstein_011_3238_2113_08 (F003760)	WS_2773E_02290 iron-hydroxamate transporter ATP-binding subunit 2387883:2388680 forward MW:28870	WS_2773E_02290	WS_2773E_20130727.fasta	28871.1	1	3	3	3	4.83e-05	0.185
FLECKENSTEIN-011-WS2773E-TTOF	ACAM2022	ACAM2022	Fleckenstein_011_3238_2113_08 (F003760)	ppa inorganic pyrophosphatase 5032628:5033158 reverse MW:19703	WS_2773E_04817	WS_2773E_20130727.fasta	19704	1	4	4	5	8.05e-05	0.222
FLECKENSTEIN-011-WS2773E-TTOF	ACAM2022	ACAM2022	Fleckenstein_011_3238_2113_08 (F003760)	WS_2773E_04813 hypothetical protein 5027618:5031397 forward MW:136831	WS_2773E_04813	WS_2773E_20130727.fasta	136832	1	19	19	24	0.000387	0.171
FLECKENSTEIN-011-WS2773E-TTOF	ACAM2022	ACAM2022	Fleckenstein_011_3238_2113_08 (F003760)	ytfM putative outer membrane protein and surface antigen 5025888:5027621 forward MW:64764	WS_2773E_04812	WS_2773E_20130727.fasta	64765.8	1	17	17	23	0.00037	0.428
FLECKENSTEIN-011-WS2773E-TTOF	ACAM2022	ACAM2022	Fleckenstein_011_3238_2113_08 (F003760)	ytfL hypothetical protein 5023378:5024721 reverse MW:49763	WS_2773E_04810	WS_2773E_20130727.fasta	49764.7	1	4	4	5	8.05e-05	0.128
FLECKENSTEIN-011-WS2773E-TTOF	ACAM2022	ACAM2022	Fleckenstein_011_3238_2113_08 (F003760)	cycA D-alanine/D-serine/glycine transporter 5014607:5016019 forward MW:51674	WS_2773E_04801	WS_2773E_20130727.fasta	51674.9	0.956	1	1	1	1.61e-05	0.0277
FLECKENSTEIN-011-WS2773E-TTOF	ACAM2022	ACAM2022	Fleckenstein_011_3238_2113_08 (F003760)	pal peptidoglycan-associated lipoprotein 547190:547711 forward MW:18824	WS_2773E_00515	WS_2773E_20130727.fasta	18824.5	1	11	16	58	0.000934	0.636
FLECKENSTEIN-011-WS2773E-TTOF	ACAM2022	ACAM2022	Fleckenstein_011_3238_2113_08 (F003760)	tolB periplasmic protein involved in the tonb-independent uptake of group A colicins 545863:547155 forward MW:45940	WS_2773E_00514	WS_2773E_20130727.fasta	45940.2	1	12	14	35	0.000564	0.34
FLECKENSTEIN-011-WS2773E-TTOF	ACAM2022	ACAM2022	Fleckenstein_011_3238_2113_08 (F003760)	tolA membrane spanning protein, required for outer membrane integrity 544465:545730 forward MW:43124	WS_2773E_00513	WS_2773E_20130727.fasta	43126.3	1	8	9	12	0.000193	0.176
FLECKENSTEIN-011-WS2773E-TTOF	ACAM2022	ACAM2022	Fleckenstein_011_3238_2113_08 (F003760)	tolR putative inner membrane protein, involved in the tonB-independent uptake of group A colicins 543972:544400 forward MW:15383	WS_2773E_00512	WS_2773E_20130727.fasta	15383	1	5	5	11	0.000177	0.331
FLECKENSTEIN-011-WS2773E-TTOF	ACAM2022	ACAM2022	Fleckenstein_011_3238_2113_08 (F003760)	tolQ inner membrane protein 543276:543968 forward MW:25566	WS_2773E_00511	WS_2773E_20130727.fasta	25566.9	1	4	4	8	0.000129	0.174
FLECKENSTEIN-011-WS2773E-TTOF	ACAM2022	ACAM2022	Fleckenstein_011_3238_2113_08 (F003760)	ybgE hypothetical protein 542432:542725 forward MW:10932	WS_2773E_00509	WS_2773E_20130727.fasta	10932.9	0.956	1	1	1	1.61e-05	0.113
FLECKENSTEIN-011-WS2773E-TTOF	ACAM2022	ACAM2022	Fleckenstein_011_3238_2113_08 (F003760)	cydB cytochrome d terminal oxidase polypeptide subunit II 541165:542304 forward MW:42453	WS_2773E_00507	WS_2773E_20130727.fasta	42454.1	1	2	2	5	8.05e-05	0.058
FLECKENSTEIN-011-WS2773E-TTOF	ACAM2022	ACAM2022	Fleckenstein_011_3238_2113_08 (F003760)	cydA cytochrome d terminal oxidase, subunit I 539581:541149 forward MW:58205	WS_2773E_00506	WS_2773E_20130727.fasta	58207.4	1	15	25	64	0.00103	0.207
FLECKENSTEIN-011-WS2773E-TTOF	ACAM2022	ACAM2022	Fleckenstein_011_3238_2113_08 (F003760)	sucD succinyl-CoA synthetase, alpha subunit 532303:533172 forward MW:29777	WS_2773E_00502	WS_2773E_20130727.fasta	29777.8	1	4	4	4	6.44e-05	0.17
FLECKENSTEIN-011-WS2773E-TTOF	ACAM2022	ACAM2022	Fleckenstein_011_3238_2113_08 (F003760)	sucC succinyl-CoA synthetase, beta subunit 531137:532303 forward MW:41393	WS_2773E_00501	WS_2773E_20130727.fasta	41392.7	1	3	3	3	4.83e-05	0.0979
FLECKENSTEIN-011-WS2773E-TTOF	ACAM2022	ACAM2022	Fleckenstein_011_3238_2113_08 (F003760)	WS_2773E_00500 dihydrolipoamide succinyltransferase 529826:531043 forward MW:44055	WS_2773E_00500	WS_2773E_20130727.fasta	44056.1	1	2	2	2	3.22e-05	0.0765
FLECKENSTEIN-011-WS2773E-TTOF	ACAM2022	ACAM2022	Fleckenstein_011_3238_2113_08 (F003760)	rseB regulates activity of sigma-E factor 3090689:3091645 reverse MW:35762	WS_2773E_02931	WS_2773E_20130727.fasta	35763	0.958	1	1	2	3.22e-05	0.044
FLECKENSTEIN-011-WS2773E-TTOF	ACAM2022	ACAM2022	Fleckenstein_011_3238_2113_08 (F003760)	yaeC putative lipoprotein 2437336:2438151 reverse MW:29417	WS_2773E_02336	WS_2773E_20130727.fasta	29417.9	1	12	12	34	0.000548	0.601
FLECKENSTEIN-011-WS2773E-TTOF	ACAM2022	ACAM2022	Fleckenstein_011_3238_2113_08 (F003760)	rcsF regulator in colanic acid synthesis 2436814:2437218 reverse MW:14163	WS_2773E_02335	WS_2773E_20130727.fasta	14163.5	1	7	7	26	0.000419	0.612
FLECKENSTEIN-011-WS2773E-TTOF	ACAM2022	ACAM2022	Fleckenstein_011_3238_2113_08 (F003760)	proS prolyl-tRNA synthetase 2434281:2435999 reverse MW:63623	WS_2773E_02333	WS_2773E_20130727.fasta	63623.4	0.984	2	2	2	3.22e-05	0.035
FLECKENSTEIN-011-WS2773E-TTOF	ACAM2022	ACAM2022	Fleckenstein_011_3238_2113_08 (F003760)	nlpE lipoprotein involved with copper homeostasis and adhesion 2432538:2433248 forward MW:25884	WS_2773E_02331	WS_2773E_20130727.fasta	25885.1	1	9	10	13	0.000209	0.449
FLECKENSTEIN-011-WS2773E-TTOF	ACAM2022	ACAM2022	Fleckenstein_011_3238_2113_08 (F003760)	accA acetylCoA carboxylase, carboxytransferase component, alpha subunit 2425890:2426849 forward MW:35242	WS_2773E_02323	WS_2773E_20130727.fasta	35243.4	1	7	7	12	0.000193	0.282
FLECKENSTEIN-011-WS2773E-TTOF	ACAM2022	ACAM2022	Fleckenstein_011_3238_2113_08 (F003760)	lpxB lipid-A-disaccharide synthase 2420617:2421765 forward MW:42416	WS_2773E_02320	WS_2773E_20130727.fasta	42416.6	1	2	2	3	4.83e-05	0.0942
FLECKENSTEIN-011-WS2773E-TTOF	ACAM2022	ACAM2022	Fleckenstein_011_3238_2113_08 (F003760)	rpsR 30S ribosomal subunit protein S18 5002705:5002932 forward MW:8986	WS_2773E_04789	WS_2773E_20130727.fasta	8987	0.956	1	1	3	4.83e-05	0.16
FLECKENSTEIN-011-WS2773E-TTOF	ACAM2022	ACAM2022	Fleckenstein_011_3238_2113_08 (F003760)	hlpA histone-like protein, located in outer membrane or nucleoid 2417751:2418236 forward MW:17656	WS_2773E_02316	WS_2773E_20130727.fasta	17656.3	1	7	10	29	0.000467	0.491
FLECKENSTEIN-011-WS2773E-TTOF	ACAM2022	ACAM2022	Fleckenstein_011_3238_2113_08 (F003760)	yaeT orf, hypothetical protein 2415197:2417629 forward MW:90553	WS_2773E_02315	WS_2773E_20130727.fasta	90554.4	1	48	56	125	0.00201	0.564
FLECKENSTEIN-011-WS2773E-TTOF	ACAM2022	ACAM2022	Fleckenstein_011_3238_2113_08 (F003760)	rseP inner membrane zinc RIP metalloprotease; RpoE activator, by degrading RseA 2413815:2415167 forward MW:49071	WS_2773E_02314	WS_2773E_20130727.fasta	49072.7	1	5	5	7	0.000113	0.129
FLECKENSTEIN-011-WS2773E-TTOF	ACAM2022	ACAM2022	Fleckenstein_011_3238_2113_08 (F003760)	tia Tia invasion determinant 4356685:4357431 reverse MW:27679	WS_2773E_04158	WS_2773E_20130727.fasta	27679.4	1	6	7	13	0.000209	0.423
FLECKENSTEIN-011-WS2773E-TTOF	ACAM2022	ACAM2022	Fleckenstein_011_3238_2113_08 (F003760)	yicH hypothetical protein 4345819:4347528 forward MW:62298	WS_2773E_04151	WS_2773E_20130727.fasta	62299	1	9	9	13	0.000209	0.204
FLECKENSTEIN-011-WS2773E-TTOF	ACAM2022	ACAM2022	Fleckenstein_011_3238_2113_08 (F003760)	cspC cold shock protein 1842063:1842272 reverse MW:7402	WS_2773E_01799	WS_2773E_20130727.fasta	7402.3	1	2	2	3	4.83e-05	0.391
FLECKENSTEIN-011-WS2773E-TTOF	ACAM2022	ACAM2022	Fleckenstein_011_3238_2113_08 (F003760)	manZ PTS system, mannose-specific IID component 1838732:1839583 forward MW:30847	WS_2773E_01795	WS_2773E_20130727.fasta	30848.5	1	4	4	7	0.000113	0.159
FLECKENSTEIN-011-WS2773E-TTOF	ACAM2022	ACAM2022	Fleckenstein_011_3238_2113_08 (F003760)	manY PTS enzyme IIC, mannose-specific 1837919:1838719 forward MW:27636	WS_2773E_01794	WS_2773E_20130727.fasta	27636.4	0.994	1	1	2	3.22e-05	0.0714
FLECKENSTEIN-011-WS2773E-TTOF	ACAM2022	ACAM2022	Fleckenstein_011_3238_2113_08 (F003760)	manX PTS enzyme IIAB, mannose-specific 1836885:1837856 forward MW:35015	WS_2773E_01793	WS_2773E_20130727.fasta	35015.3	1	20	25	82	0.00132	0.529
FLECKENSTEIN-011-WS2773E-TTOF	ACAM2022	ACAM2022	Fleckenstein_011_3238_2113_08 (F003760)	tsf protein chain elongation factor EF-Ts 2408126:2408977 forward MW:30423	WS_2773E_02307	WS_2773E_20130727.fasta	30422.8	1	14	14	20	0.000322	0.604
FLECKENSTEIN-011-WS2773E-TTOF	ACAM2022	ACAM2022	Fleckenstein_011_3238_2113_08 (F003760)	rpsB 30S ribosomal subunit protein S2 2407143:2407868 forward MW:26757	WS_2773E_02306	WS_2773E_20130727.fasta	26758.3	1	12	13	31	0.000499	0.573
FLECKENSTEIN-011-WS2773E-TTOF	ACAM2022	ACAM2022	Fleckenstein_011_3238_2113_08 (F003760)	degP serine endoprotease (protease Do), membrane-associated 2398866:2400290 forward MW:49354	WS_2773E_02300	WS_2773E_20130727.fasta	49354.9	1	12	15	23	0.00037	0.314
FLECKENSTEIN-011-WS2773E-TTOF	ACAM2022	ACAM2022	Fleckenstein_011_3238_2113_08 (F003760)	sdaA L-serine deaminase I 1831769:1833133 forward MW:48874	WS_2773E_01789	WS_2773E_20130727.fasta	48873.4	1	2	2	2	3.22e-05	0.0419
FLECKENSTEIN-011-WS2773E-TTOF	ACAM2022	ACAM2022	Fleckenstein_011_3238_2113_08 (F003760)	b1806 putative outer membrane protein 1824787:1825368 reverse MW:20921	WS_2773E_01781	WS_2773E_20130727.fasta	20920.6	1	6	6	13	0.000209	0.42
FLECKENSTEIN-011-WS2773E-TTOF	ACAM2022	ACAM2022	Fleckenstein_011_3238_2113_08 (F003760)	kdtA 3-deoxy-D-manno-octulosonic-acid transferase (KDO transferase) 4322974:4324251 forward MW:47291	WS_2773E_04128	WS_2773E_20130727.fasta	47292.4	1	2	2	3	4.83e-05	0.0682
FLECKENSTEIN-011-WS2773E-TTOF	ACAM2022	ACAM2022	Fleckenstein_011_3238_2113_08 (F003760)	WS_2773E_04127 lipopolysaccharide core biosynthesis protein 4321503:4322561 reverse MW:39401	WS_2773E_04127	WS_2773E_20130727.fasta	39401.6	0.956	1	1	1	1.61e-05	0.054
FLECKENSTEIN-011-WS2773E-TTOF	ACAM2022	ACAM2022	Fleckenstein_011_3238_2113_08 (F003760)	WS_2773E_04126 glucosyltransferase I RfaG 4320382:4321506 reverse MW:42528	WS_2773E_04126	WS_2773E_20130727.fasta	42528.9	1	3	4	5	8.05e-05	0.112
FLECKENSTEIN-011-WS2773E-TTOF	ACAM2022	ACAM2022	Fleckenstein_011_3238_2113_08 (F003760)	orf04937 lipopolysaccharide core biosynthesis protein rfap 4319592:4320389 reverse MW:31051	WS_2773E_04125	WS_2773E_20130727.fasta	31052.7	0.979	1	1	1	1.61e-05	0.0302
FLECKENSTEIN-011-WS2773E-TTOF	ACAM2022	ACAM2022	Fleckenstein_011_3238_2113_08 (F003760)	WS_2773E_04123 lipopolysaccharide core biosynthesis protein 4317809:4318516 reverse MW:27508	WS_2773E_04123	WS_2773E_20130727.fasta	27510.1	1	5	5	6	9.66e-05	0.213
FLECKENSTEIN-011-WS2773E-TTOF	ACAM2022	ACAM2022	Fleckenstein_011_3238_2113_08 (F003760)	WS_2773E_04121 lipopolysaccharide 1,2-N-acetylglucosaminetransferase 4315620:4316762 reverse MW:43622	WS_2773E_04121	WS_2773E_20130727.fasta	43622.6	1	4	4	4	6.44e-05	0.121
FLECKENSTEIN-011-WS2773E-TTOF	ACAM2022	ACAM2022	Fleckenstein_011_3238_2113_08 (F003760)	WS_2773E_01766 putative lipoprotein 1809501:1809755 reverse MW:8863	WS_2773E_01766	WS_2773E_20130727.fasta	8863.3	0.956	1	1	4	6.44e-05	0.214
FLECKENSTEIN-011-WS2773E-TTOF	ACAM2022	ACAM2022	Fleckenstein_011_3238_2113_08 (F003760)	yeaJ putative diguanylate cyclase 1804264:1805754 forward MW:56603	WS_2773E_01760	WS_2773E_20130727.fasta	56604.9	1	2	2	2	3.22e-05	0.0605
FLECKENSTEIN-011-WS2773E-TTOF	ACAM2022	ACAM2022	Fleckenstein_011_3238_2113_08 (F003760)	rfaF ADP-heptose:LPS heptosyltransferase II 4312337:4313383 forward MW:39028	WS_2773E_04118	WS_2773E_20130727.fasta	39029.1	1	2	2	2	3.22e-05	0.0805
FLECKENSTEIN-011-WS2773E-TTOF	ACAM2022	ACAM2022	Fleckenstein_011_3238_2113_08 (F003760)	rfaD ADP-L-glycero-D-mannoheptose-6-epimerase, NAD(P)-binding 4311395:4312327 forward MW:34923	WS_2773E_04117	WS_2773E_20130727.fasta	34924.4	1	17	20	27	0.000435	0.571
FLECKENSTEIN-011-WS2773E-TTOF	ACAM2022	ACAM2022	Fleckenstein_011_3238_2113_08 (F003760)	htrL Involved in lipopolysaccharide biosynthesis 4310234:4311106 reverse MW:34033	WS_2773E_04116	WS_2773E_20130727.fasta	34034.5	0.989	1	1	1	1.61e-05	0.0276
FLECKENSTEIN-011-WS2773E-TTOF	ACAM2022	ACAM2022	Fleckenstein_011_3238_2113_08 (F003760)	kbl 2-amino-3-ketobutyrate CoA ligase (glycine acetyltransferase) 4308763:4309959 reverse MW:43131	WS_2773E_04115	WS_2773E_20130727.fasta	43131.9	0.955	1	1	1	1.61e-05	0.0251
FLECKENSTEIN-011-WS2773E-TTOF	ACAM2022	ACAM2022	Fleckenstein_011_3238_2113_08 (F003760)	envC activator of AmiB,C murein hydrolases, septal ring factor 4304246:4305505 forward MW:46595	WS_2773E_04111	WS_2773E_20130727.fasta	46595	1	9	9	9	0.000145	0.227
FLECKENSTEIN-011-WS2773E-TTOF	ACAM2022	ACAM2022	Fleckenstein_011_3238_2113_08 (F003760)	mipA scaffolding protein for murein synthesizing machinery 1797949:1798695 reverse MW:27799	WS_2773E_01756	WS_2773E_20130727.fasta	27799.8	1	7	9	55	0.000886	0.371
FLECKENSTEIN-011-WS2773E-TTOF	ACAM2022	ACAM2022	Fleckenstein_011_3238_2113_08 (F003760)	glpT sn-glycerol-3-phosphate permease 2761583:2762941 reverse MW:50310	WS_2773E_02619	WS_2773E_20130727.fasta	50311.6	1	3	3	4	6.44e-05	0.0575
FLECKENSTEIN-011-WS2773E-TTOF	ACAM2022	ACAM2022	Fleckenstein_011_3238_2113_08 (F003760)	gapA glyceraldehyde-3-phosphate dehydrogenase A 1794991:1795986 forward MW:35532	WS_2773E_01753	WS_2773E_20130727.fasta	35532.6	1	10	10	15	0.000242	0.299
FLECKENSTEIN-011-WS2773E-TTOF	ACAM2022	ACAM2022	Fleckenstein_011_3238_2113_08 (F003760)	iraP anti-RssB factor, RpoS stabilzer during Pi starvation; anti-adapter protein 182093:182353 forward MW:9937	WS_2773E_00181	WS_2773E_20130727.fasta	9937.9	0.956	1	1	2	3.22e-05	0.105
FLECKENSTEIN-011-WS2773E-TTOF	ACAM2022	ACAM2022	Fleckenstein_011_3238_2113_08 (F003760)	WS_2773E_03593 glycerate kinase I 3770306:3771451 reverse MW:39120	WS_2773E_03593	WS_2773E_20130727.fasta	39120.9	1	2	2	2	3.22e-05	0.0892
FLECKENSTEIN-011-WS2773E-TTOF	ACAM2022	ACAM2022	Fleckenstein_011_3238_2113_08 (F003760)	proC pyrroline-5-carboxylate reductase 185542:186351 reverse MW:28145	WS_2773E_00185	WS_2773E_20130727.fasta	28145	0.994	1	1	1	1.61e-05	0.0409
FLECKENSTEIN-011-WS2773E-TTOF	ACAM2022	ACAM2022	Fleckenstein_011_3238_2113_08 (F003760)	yibN putative rhodanese-related sulfurtransferase 4301992:4302423 reverse MW:15596	WS_2773E_04109	WS_2773E_20130727.fasta	15596.2	1	6	6	16	0.000258	0.594
FLECKENSTEIN-011-WS2773E-TTOF	ACAM2022	ACAM2022	Fleckenstein_011_3238_2113_08 (F003760)	lldD L-lactate dehydrogenase 4297247:4298437 forward MW:42785	WS_2773E_04103	WS_2773E_20130727.fasta	42786.8	1	19	21	37	0.000596	0.611
FLECKENSTEIN-011-WS2773E-TTOF	ACAM2022	ACAM2022	Fleckenstein_011_3238_2113_08 (F003760)	WS_2773E_01740 protease 4 1781057:1782913 forward MW:67156	WS_2773E_01740	WS_2773E_20130727.fasta	67157.8	1	14	14	23	0.00037	0.286
FLECKENSTEIN-011-WS2773E-TTOF	ACAM2022	ACAM2022	Fleckenstein_011_3238_2113_08 (F003760)	selD selenophosphate synthase, H(2)Se added to acrylyl-tRNA 1779185:1780228 reverse MW:36703	WS_2773E_01738	WS_2773E_20130727.fasta	36704	1	2	3	4	6.44e-05	0.0778
FLECKENSTEIN-011-WS2773E-TTOF	ACAM2022	ACAM2022	Fleckenstein_011_3238_2113_08 (F003760)	WS_2773E_03542 fused signal transducer for aerotaxis sensory component/methyl accepting chemotaxis component 3712345:3713865 reverse MW:55161	WS_2773E_03542	WS_2773E_20130727.fasta	55160.2	1	2	2	2	3.22e-05	0.0553
FLECKENSTEIN-011-WS2773E-TTOF	ACAM2022	ACAM2022	Fleckenstein_011_3238_2113_08 (F003760)	yqjK hypothetical protein 3749794:3750093 forward MW:11748	WS_2773E_03573	WS_2773E_20130727.fasta	11748.8	0.956	1	1	1	1.61e-05	0.111
FLECKENSTEIN-011-WS2773E-TTOF	ACAM2022	ACAM2022	Fleckenstein_011_3238_2113_08 (F003760)	yqjD hypothetical protein 3749092:3749397 forward MW:11081	WS_2773E_03571	WS_2773E_20130727.fasta	11081.7	1	3	6	12	0.000193	0.238
FLECKENSTEIN-011-WS2773E-TTOF	ACAM2022	ACAM2022	Fleckenstein_011_3238_2113_08 (F003760)	osmE activator of ntrL gene 1754138:1754476 reverse MW:12020	WS_2773E_01713	WS_2773E_20130727.fasta	12020.5	1	5	8	35	0.000564	0.679
FLECKENSTEIN-011-WS2773E-TTOF	ACAM2022	ACAM2022	Fleckenstein_011_3238_2113_08 (F003760)	exuT hexuronate transporter 3739580:3740878 forward MW:46906	WS_2773E_03562	WS_2773E_20130727.fasta	46907.7	0.999	1	1	1	1.61e-05	0.0556
FLECKENSTEIN-011-WS2773E-TTOF	ACAM2022	ACAM2022	Fleckenstein_011_3238_2113_08 (F003760)	WS_2773E_01204 serine protease 1217033:1219297 forward MW:82131	WS_2773E_01204	WS_2773E_20130727.fasta	82133.2	1	1	1	1	1.61e-05	0.0159
FLECKENSTEIN-011-WS2773E-TTOF	ACAM2022	ACAM2022	Fleckenstein_011_3238_2113_08 (F003760)	dnaJ chaperone with DnaK; heat shock protein 2232059:2233189 forward MW:41044	WS_2773E_02160	WS_2773E_20130727.fasta	41044	1	10	10	15	0.000242	0.271
FLECKENSTEIN-011-WS2773E-TTOF	ACAM2022	ACAM2022	Fleckenstein_011_3238_2113_08 (F003760)	mdtB multidrug efflux system, subunit B 2576550:2579672 forward MW:112080	WS_2773E_02466	WS_2773E_20130727.fasta	112082	0.987	1	1	1	1.61e-05	0.0135
FLECKENSTEIN-011-WS2773E-TTOF	ACAM2022	ACAM2022	Fleckenstein_011_3238_2113_08 (F003760)	focA putative formate transporter (formate channel 1) 822139:822996 reverse MW:30959	WS_2773E_00804	WS_2773E_20130727.fasta	30959.3	0.956	1	1	4	6.44e-05	0.0316
FLECKENSTEIN-011-WS2773E-TTOF	ACAM2022	ACAM2022	Fleckenstein_011_3238_2113_08 (F003760)	hdeA stress response protein acid-resistance protein 4166593:4166925 reverse MW:11857	WS_2773E_03992	WS_2773E_20130727.fasta	11857.6	0.997	2	2	4	6.44e-05	0.318
FLECKENSTEIN-011-WS2773E-TTOF	ACAM2022	ACAM2022	Fleckenstein_011_3238_2113_08 (F003760)	ydjY hypothetical protein 1766336:1767013 forward MW:24105	WS_2773E_01725	WS_2773E_20130727.fasta	24105.4	1	5	5	10	0.000161	0.276
FLECKENSTEIN-011-WS2773E-TTOF	ACAM2022	ACAM2022	Fleckenstein_011_3238_2113_08 (F003760)	pstS high-affinity phosphate-specific transport system; periplasmic phosphate-binding protein 4472017:4473057 reverse MW:37024	WS_2773E_04279	WS_2773E_20130727.fasta	37024.7	0.998	1	1	1	1.61e-05	0.0405
FLECKENSTEIN-011-WS2773E-TTOF	ACAM2022	ACAM2022	Fleckenstein_011_3238_2113_08 (F003760)	traK_1 TraK 5293163:5293891 reverse MW:25584	WS_2773E_05091	WS_2773E_20130727.fasta	25583.9	1	5	5	7	0.000113	0.285
FLECKENSTEIN-011-WS2773E-TTOF	ACAM2022	ACAM2022	Fleckenstein_011_3238_2113_08 (F003760)	elaB hypothetical protein 2787231:2787536 reverse MW:11305	WS_2773E_02643	WS_2773E_20130727.fasta	11306	1	4	4	13	0.000209	0.287
FLECKENSTEIN-011-WS2773E-TTOF	ACAM2022	ACAM2022	Fleckenstein_011_3238_2113_08 (F003760)	WS_2773E_01095 cyclic diguanylate phosphodiesterase (EAL) domain protein 1110452:1111975 forward MW:56857	WS_2773E_01095	WS_2773E_20130727.fasta	56859.3	0.946	1	1	1	1.61e-05	0.0178
FLECKENSTEIN-011-WS2773E-TTOF	ACAM2022	ACAM2022	Fleckenstein_011_3238_2113_08 (F003760)	WS_2773E_03537 RNA polymerase sigma factor RpoD 3707847:3709688 forward MW:70208	WS_2773E_03537	WS_2773E_20130727.fasta	70209.2	1	3	3	3	4.83e-05	0.0587
FLECKENSTEIN-011-WS2773E-TTOF	ACAM2022	ACAM2022	Fleckenstein_011_3238_2113_08 (F003760)	WS_2773E_03534 UGMP family protein 3704330:3705343 reverse MW:36007	WS_2773E_03534	WS_2773E_20130727.fasta	36008.4	1	3	3	3	4.83e-05	0.131
FLECKENSTEIN-011-WS2773E-TTOF	ACAM2022	ACAM2022	Fleckenstein_011_3238_2113_08 (F003760)	icdA isocitrate dehydrogenase, specific for NADP+ 1103456:1104706 forward MW:45770	WS_2773E_01088	WS_2773E_20130727.fasta	45771.1	1	3	3	3	4.83e-05	0.0745
FLECKENSTEIN-011-WS2773E-TTOF	ACAM2022	ACAM2022	Fleckenstein_011_3238_2113_08 (F003760)	phoQ sensor protein PhoQ 1096650:1098110 reverse MW:55300	WS_2773E_01081	WS_2773E_20130727.fasta	55300.8	1	3	3	4	6.44e-05	0.072
FLECKENSTEIN-011-WS2773E-TTOF	ACAM2022	ACAM2022	Fleckenstein_011_3238_2113_08 (F003760)	WS_2773E_03525 SH3 domain-containing protein 3696024:3696644 forward MW:23148	WS_2773E_03525	WS_2773E_20130727.fasta	23148.8	1	6	6	8	0.000129	0.233
FLECKENSTEIN-011-WS2773E-TTOF	ACAM2022	ACAM2022	Fleckenstein_011_3238_2113_08 (F003760)	b3052 putative kinase 3690137:3691570 reverse MW:51051	WS_2773E_03522	WS_2773E_20130727.fasta	51050.6	1	18	19	28	0.000451	0.522
FLECKENSTEIN-011-WS2773E-TTOF	ACAM2022	ACAM2022	Fleckenstein_011_3238_2113_08 (F003760)	nuoK NADH dehydrogenase I chain K 2797128:2797430 reverse MW:10845	WS_2773E_02651	WS_2773E_20130727.fasta	10845.8	0.956	1	1	1	1.61e-05	0.13
FLECKENSTEIN-011-WS2773E-TTOF	ACAM2022	ACAM2022	Fleckenstein_011_3238_2113_08 (F003760)	potA ATP-binding component of spermidine/putrescine transport 1092692:1093828 reverse MW:43042	WS_2773E_01078	WS_2773E_20130727.fasta	43042.4	1	11	11	17	0.000274	0.333
FLECKENSTEIN-011-WS2773E-TTOF	ACAM2022	ACAM2022	Fleckenstein_011_3238_2113_08 (F003760)	WS_2773E_03514 hypothetical protein 3680995:3681285 forward MW:11294	WS_2773E_03514	WS_2773E_20130727.fasta	11294.3	1	5	5	6	9.66e-05	0.385
FLECKENSTEIN-011-WS2773E-TTOF	ACAM2022	ACAM2022	Fleckenstein_011_3238_2113_08 (F003760)	ygiC putative synthetase/amidase 3676577:3677737 forward MW:45026	WS_2773E_03509	WS_2773E_20130727.fasta	45027.3	0.956	1	1	1	1.61e-05	0.0259
FLECKENSTEIN-011-WS2773E-TTOF	ACAM2022	ACAM2022	Fleckenstein_011_3238_2113_08 (F003760)	ygiB hypothetical protein 3675900:3676571 forward MW:23479	WS_2773E_03508	WS_2773E_20130727.fasta	23479.2	1	7	9	23	0.00037	0.323
FLECKENSTEIN-011-WS2773E-TTOF	ACAM2022	ACAM2022	Fleckenstein_011_3238_2113_08 (F003760)	tolC transport channel 3674271:3675752 forward MW:53741	WS_2773E_03507	WS_2773E_20130727.fasta	53741.7	1	28	34	110	0.00177	0.623
FLECKENSTEIN-011-WS2773E-TTOF	ACAM2022	ACAM2022	Fleckenstein_011_3238_2113_08 (F003760)	yaeH putative structural protein 2401691:2402077 reverse MW:15096	WS_2773E_02302	WS_2773E_20130727.fasta	15097	1	4	4	6	9.66e-05	0.305
FLECKENSTEIN-011-WS2773E-TTOF	ACAM2022	ACAM2022	Fleckenstein_011_3238_2113_08 (F003760)	fabZ (3R)-hydroxymyristol acyl carrier protein dehydratase 2419370:2419825 forward MW:17015	WS_2773E_02318	WS_2773E_20130727.fasta	17015.2	0.956	1	1	1	1.61e-05	0.0728
FLECKENSTEIN-011-WS2773E-TTOF	ACAM2022	ACAM2022	Fleckenstein_011_3238_2113_08 (F003760)	bamD lipoprotein required for OM biogenesis, in BamABCDE complex 3119117:3119854 forward MW:27829	WS_2773E_02956	WS_2773E_20130727.fasta	27830.3	1	16	19	38	0.000612	0.592
FLECKENSTEIN-011-WS2773E-TTOF	ACAM2022	ACAM2022	Fleckenstein_011_3238_2113_08 (F003760)	ytfB hypothetical protein 5012821:5013459 reverse MW:23505	WS_2773E_04799	WS_2773E_20130727.fasta	23505.1	0.999	2	2	2	3.22e-05	0.0943
FLECKENSTEIN-011-WS2773E-TTOF	ACAM2022	ACAM2022	Fleckenstein_011_3238_2113_08 (F003760)	clpB heat shock protein 3114553:3117144 reverse MW:95060	WS_2773E_02953	WS_2773E_20130727.fasta	96222.9	1	18	18	20	0.000322	0.26
FLECKENSTEIN-011-WS2773E-TTOF	ACAM2022	ACAM2022	Fleckenstein_011_3238_2113_08 (F003760)	rplI 50S ribosomal subunit protein L9 5002974:5003423 forward MW:15769	WS_2773E_04790	WS_2773E_20130727.fasta	15768.7	1	8	8	11	0.000177	0.436
FLECKENSTEIN-011-WS2773E-TTOF	ACAM2022	ACAM2022	Fleckenstein_011_3238_2113_08 (F003760)	rpsF 30S ribosomal subunit protein S6 5001984:5002379 forward MW:15187	WS_2773E_04787	WS_2773E_20130727.fasta	15186.9	1	3	3	5	8.05e-05	0.351
FLECKENSTEIN-011-WS2773E-TTOF	ACAM2022	ACAM2022	Fleckenstein_011_3238_2113_08 (F003760)	lolE lipoprotein-releasing system transmembrane protein 1044642:1045880 forward MW:45142	WS_2773E_01014	WS_2773E_20130727.fasta	45143.1	1	4	4	5	8.05e-05	0.119
FLECKENSTEIN-011-WS2773E-TTOF	ACAM2022	ACAM2022	Fleckenstein_011_3238_2113_08 (F003760)	lolD outer membrane-specific lipoprotein transporter subunit 1043935:1044636 forward MW:25438	WS_2773E_01013	WS_2773E_20130727.fasta	25439.1	1	5	6	8	0.000129	0.223
FLECKENSTEIN-011-WS2773E-TTOF	ACAM2022	ACAM2022	Fleckenstein_011_3238_2113_08 (F003760)	ycfU outer membrane-specific lipoprotein transporter subunit LolC 1042743:1043942 forward MW:43247	WS_2773E_01012	WS_2773E_20130727.fasta	43247.7	1	5	5	10	0.000161	0.16
FLECKENSTEIN-011-WS2773E-TTOF	ACAM2022	ACAM2022	Fleckenstein_011_3238_2113_08 (F003760)	sucA 2-oxoglutarate dehydrogenase (decarboxylase component) 527010:529811 forward MW:105075	WS_2773E_00499	WS_2773E_20130727.fasta	105074	1	3	3	3	4.83e-05	0.0322
FLECKENSTEIN-011-WS2773E-TTOF	ACAM2022	ACAM2022	Fleckenstein_011_3238_2113_08 (F003760)	sdhB succinate dehydrogenase, iron sulfur protein 526093:526809 forward MW:26757	WS_2773E_00498	WS_2773E_20130727.fasta	26758	1	23	31	67	0.00108	0.735
FLECKENSTEIN-011-WS2773E-TTOF	ACAM2022	ACAM2022	Fleckenstein_011_3238_2113_08 (F003760)	sdhA succinate dehydrogenase, flavoprotein subunit 524311:526077 forward MW:64422	WS_2773E_00497	WS_2773E_20130727.fasta	64421.9	1	45	66	220	0.00354	0.682
FLECKENSTEIN-011-WS2773E-TTOF	ACAM2022	ACAM2022	Fleckenstein_011_3238_2113_08 (F003760)	sdhD succinate dehydrogenase, hydrophobic subunit 523964:524311 forward MW:12867	WS_2773E_00496	WS_2773E_20130727.fasta	12867.6	1	2	2	3	4.83e-05	0.087
FLECKENSTEIN-011-WS2773E-TTOF	ACAM2022	ACAM2022	Fleckenstein_011_3238_2113_08 (F003760)	gltA citrate synthase 521589:522872 reverse MW:48015	WS_2773E_00493	WS_2773E_20130727.fasta	48016.8	0.963	1	1	1	1.61e-05	0.0328
FLECKENSTEIN-011-WS2773E-TTOF	ACAM2022	ACAM2022	Fleckenstein_011_3238_2113_08 (F003760)	rpoE RNA polymerase, sigma-E factor; heat shock and oxidative stress 3092328:3092903 reverse MW:21696	WS_2773E_02933	WS_2773E_20130727.fasta	21696.1	0.956	1	1	1	1.61e-05	0.0628
FLECKENSTEIN-011-WS2773E-TTOF	ACAM2022	ACAM2022	Fleckenstein_011_3238_2113_08 (F003760)	WS_2773E_04776 putative biofilm stress and motility protein A 4993308:4993637 reverse MW:12066	WS_2773E_04776	WS_2773E_20130727.fasta	12065.9	1	4	4	4	6.44e-05	0.284
FLECKENSTEIN-011-WS2773E-TTOF	ACAM2022	ACAM2022	Fleckenstein_011_3238_2113_08 (F003760)	ndh respiratory NADH dehydrogenase 1033383:1034687 forward MW:47341	WS_2773E_01005	WS_2773E_20130727.fasta	47342	1	14	14	24	0.000387	0.38
FLECKENSTEIN-011-WS2773E-TTOF	ACAM2022	ACAM2022	Fleckenstein_011_3238_2113_08 (F003760)	WS_2773E_01004 hypothetical protein 1032432:1032974 forward MW:21212	WS_2773E_01004	WS_2773E_20130727.fasta	21212.8	1	4	4	5	8.05e-05	0.217
FLECKENSTEIN-011-WS2773E-TTOF	ACAM2022	ACAM2022	Fleckenstein_011_3238_2113_08 (F003760)	WS_2773E_01001 fibronectin-binding protein B 1029927:1030568 forward MW:22515	WS_2773E_01001	WS_2773E_20130727.fasta	22515.2	1	5	7	26	0.000419	0.362
FLECKENSTEIN-011-WS2773E-TTOF	ACAM2022	ACAM2022	Fleckenstein_011_3238_2113_08 (F003760)	lepA GTP-binding elongation factor, may be inner membrane protein 3088216:3090015 reverse MW:66571	WS_2773E_02929	WS_2773E_20130727.fasta	66571.7	0.956	1	1	1	1.61e-05	0.02
FLECKENSTEIN-011-WS2773E-TTOF	ACAM2022	ACAM2022	Fleckenstein_011_3238_2113_08 (F003760)	WS_2773E_02928 signal peptidase I 3087226:3088200 reverse MW:35946	WS_2773E_02928	WS_2773E_20130727.fasta	35947	1	13	13	23	0.00037	0.37
FLECKENSTEIN-011-WS2773E-TTOF	ACAM2022	ACAM2022	Fleckenstein_011_3238_2113_08 (F003760)	era GTPase Era 3085371:3086276 reverse MW:33796	WS_2773E_02926	WS_2773E_20130727.fasta	33796.9	1	3	3	3	4.83e-05	0.123
FLECKENSTEIN-011-WS2773E-TTOF	ACAM2022	ACAM2022	Fleckenstein_011_3238_2113_08 (F003760)	purA adenylosuccinate synthetase 4981554:4982852 forward MW:47345	WS_2773E_04764	WS_2773E_20130727.fasta	47345.7	0.956	1	1	1	1.61e-05	0.0208
FLECKENSTEIN-011-WS2773E-TTOF	ACAM2022	ACAM2022	Fleckenstein_011_3238_2113_08 (F003760)	hflC protease specific for phage lambda cII repressor 4980167:4981171 forward MW:37650	WS_2773E_04762	WS_2773E_20130727.fasta	37650.9	1	18	24	53	0.000854	0.485
FLECKENSTEIN-011-WS2773E-TTOF	ACAM2022	ACAM2022	Fleckenstein_011_3238_2113_08 (F003760)	hflK protease specific for phage lambda cII repressor 4978905:4980164 forward MW:45545	WS_2773E_04761	WS_2773E_20130727.fasta	45545.5	1	25	29	80	0.00129	0.637
FLECKENSTEIN-011-WS2773E-TTOF	ACAM2022	ACAM2022	Fleckenstein_011_3238_2113_08 (F003760)	glrK putative 2-component sensor protein 3072544:3073926 reverse MW:51412	WS_2773E_02916	WS_2773E_20130727.fasta	51413	1	2	2	2	3.22e-05	0.0543
FLECKENSTEIN-011-WS2773E-TTOF	ACAM2022	ACAM2022	Fleckenstein_011_3238_2113_08 (F003760)	yfhG hypothetical protein 3071666:3072379 reverse MW:27231	WS_2773E_02915	WS_2773E_20130727.fasta	27231.4	1	4	4	6	9.66e-05	0.207
FLECKENSTEIN-011-WS2773E-TTOF	ACAM2022	ACAM2022	Fleckenstein_011_3238_2113_08 (F003760)	glyA serine hydroxymethyltransferase 3067127:3068380 reverse MW:45317	WS_2773E_02911	WS_2773E_20130727.fasta	45316.7	1	3	3	3	4.83e-05	0.0671
FLECKENSTEIN-011-WS2773E-TTOF	ACAM2022	ACAM2022	Fleckenstein_011_3238_2113_08 (F003760)	kdpD sensor protein KdpD 491582:494266 reverse MW:98696	WS_2773E_00468	WS_2773E_20130727.fasta	98696.8	1	2	2	2	3.22e-05	0.0291
FLECKENSTEIN-011-WS2773E-TTOF	ACAM2022	ACAM2022	Fleckenstein_011_3238_2113_08 (F003760)	seqA negative modulator of initiation of replication 484437:484982 forward MW:20315	WS_2773E_00462	WS_2773E_20130727.fasta	20315.9	1	8	8	19	0.000306	0.481
FLECKENSTEIN-011-WS2773E-TTOF	ACAM2022	ACAM2022	Fleckenstein_011_3238_2113_08 (F003760)	psd phosphatidylserine decarboxylase 4966259:4967227 reverse MW:35916	WS_2773E_04747	WS_2773E_20130727.fasta	35917.3	1	2	2	3	4.83e-05	0.0963
FLECKENSTEIN-011-WS2773E-TTOF	ACAM2022	ACAM2022	Fleckenstein_011_3238_2113_08 (F003760)	frdA fumarate reductase, anaerobic, flavoprotein subunit 4957932:4959740 reverse MW:65940	WS_2773E_04743	WS_2773E_20130727.fasta	65939.5	1	46	60	207	0.00333	0.693
FLECKENSTEIN-011-WS2773E-TTOF	ACAM2022	ACAM2022	Fleckenstein_011_3238_2113_08 (F003760)	frdB fumarate reductase, anaerobic, iron-sulfur protein subunit 4957205:4957939 reverse MW:27123	WS_2773E_04742	WS_2773E_20130727.fasta	27123.4	1	12	18	45	0.000725	0.475
FLECKENSTEIN-011-WS2773E-TTOF	ACAM2022	ACAM2022	Fleckenstein_011_3238_2113_08 (F003760)	frdC fumarate reductase, anaerobic, membrane anchor polypeptide 4956799:4957194 reverse MW:15015	WS_2773E_04741	WS_2773E_20130727.fasta	15015.7	1	4	5	14	0.000225	0.198
FLECKENSTEIN-011-WS2773E-TTOF	ACAM2022	ACAM2022	Fleckenstein_011_3238_2113_08 (F003760)	frdD fumarate reductase, anaerobic, membrane anchor polypeptide 4956429:4956788 reverse MW:13121	WS_2773E_04740	WS_2773E_20130727.fasta	13121.6	0.972	2	2	2	3.22e-05	0.0672
FLECKENSTEIN-011-WS2773E-TTOF	ACAM2022	ACAM2022	Fleckenstein_011_3238_2113_08 (F003760)	fldA flavodoxin 1 482385:482915 reverse MW:19737	WS_2773E_00459	WS_2773E_20130727.fasta	19737.7	0.956	1	1	1	1.61e-05	0.159
FLECKENSTEIN-011-WS2773E-TTOF	ACAM2022	ACAM2022	Fleckenstein_011_3238_2113_08 (F003760)	WS_2773E_00453 PTS system N-acetyl glucosamine specific transporter subunits IIABC 475525:477471 forward MW:68332	WS_2773E_00453	WS_2773E_20130727.fasta	68333.4	1	14	18	30	0.000483	0.201
FLECKENSTEIN-011-WS2773E-TTOF	ACAM2022	ACAM2022	Fleckenstein_011_3238_2113_08 (F003760)	blc outer membrane lipoprotein (lipocalin) 4954611:4955144 reverse MW:19923	WS_2773E_04738	WS_2773E_20130727.fasta	19923.9	1	11	11	18	0.00029	0.565
FLECKENSTEIN-011-WS2773E-TTOF	ACAM2022	ACAM2022	Fleckenstein_011_3238_2113_08 (F003760)	efp elongation factor P (EF-P) 4953122:4953688 forward MW:20591	WS_2773E_04734	WS_2773E_20130727.fasta	20591.5	0.999	2	2	2	3.22e-05	0.101
FLECKENSTEIN-011-WS2773E-TTOF	ACAM2022	ACAM2022	Fleckenstein_011_3238_2113_08 (F003760)	yjeI putative membrane protein 4948363:4948716 forward MW:11958	WS_2773E_04730	WS_2773E_20130727.fasta	11958.3	1	3	3	18	0.00029	0.368
FLECKENSTEIN-011-WS2773E-TTOF	ACAM2022	ACAM2022	Fleckenstein_011_3238_2113_08 (F003760)	fhuA ferrichrome outer membrane transporter 2385589:2387832 forward MW:82182	WS_2773E_02289	WS_2773E_20130727.fasta	82182.7	1	31	33	84	0.00135	0.451
FLECKENSTEIN-011-WS2773E-TTOF	ACAM2022	ACAM2022	Fleckenstein_011_3238_2113_08 (F003760)	mrcB bifunctional glycosyl transferase/transpeptidase 2382835:2385369 forward MW:94309	WS_2773E_02288	WS_2773E_20130727.fasta	94310.7	1	17	18	30	0.000483	0.244
FLECKENSTEIN-011-WS2773E-TTOF	ACAM2022	ACAM2022	Fleckenstein_011_3238_2113_08 (F003760)	ubiF 2-octaprenyl-3-methyl-6-methoxy-1,4-benzoquinol hydroxylase 466820:467995 forward MW:42975	WS_2773E_00440	WS_2773E_20130727.fasta	42974.7	1	2	2	2	3.22e-05	0.0639
FLECKENSTEIN-011-WS2773E-TTOF	ACAM2022	ACAM2022	Fleckenstein_011_3238_2113_08 (F003760)	mopA GroEL, chaperone Hsp60, peptide-dependent ATPase, heat shock protein 4946579:4948225 forward MW:57329	WS_2773E_04729	WS_2773E_20130727.fasta	57328.9	1	16	17	28	0.000451	0.336
FLECKENSTEIN-011-WS2773E-TTOF	ACAM2022	ACAM2022	Fleckenstein_011_3238_2113_08 (F003760)	mopB GroES, 10 Kd chaperone binds to Hsp60 in pres. Mg-ATP, suppressing its ATPase activity 4946242:4946535 forward MW:10387	WS_2773E_04728	WS_2773E_20130727.fasta	10387	1	3	3	3	4.83e-05	0.412
FLECKENSTEIN-011-WS2773E-TTOF	ACAM2022	ACAM2022	Fleckenstein_011_3238_2113_08 (F003760)	aspA aspartate ammonia-lyase (aspartase) 4942445:4943881 reverse MW:52356	WS_2773E_04725	WS_2773E_20130727.fasta	52356.3	1	6	6	6	9.66e-05	0.126
FLECKENSTEIN-011-WS2773E-TTOF	ACAM2022	ACAM2022	Fleckenstein_011_3238_2113_08 (F003760)	dcuA anaerobic dicarboxylate transport 4941026:4942327 reverse MW:45765	WS_2773E_04724	WS_2773E_20130727.fasta	45766.3	1	2	2	5	8.05e-05	0.06
FLECKENSTEIN-011-WS2773E-TTOF	ACAM2022	ACAM2022	Fleckenstein_011_3238_2113_08 (F003760)	dsbD thiol:disulfide interchange protein; copper tolerance 4938899:4940596 reverse MW:61831	WS_2773E_04722	WS_2773E_20130727.fasta	61832.3	0.956	1	1	1	1.61e-05	0.0177
FLECKENSTEIN-011-WS2773E-TTOF	ACAM2022	ACAM2022	Fleckenstein_011_3238_2113_08 (F003760)	ybeZ putative ATP-binding protein in pho regulon 464057:465136 reverse MW:40655	WS_2773E_00438	WS_2773E_20130727.fasta	40655.8	0.956	1	1	1	1.61e-05	0.039
FLECKENSTEIN-011-WS2773E-TTOF	ACAM2022	ACAM2022	Fleckenstein_011_3238_2113_08 (F003760)	lnt apolipoprotein N-acyltransferase 461062:462600 reverse MW:57011	WS_2773E_00435	WS_2773E_20130727.fasta	57013.8	1	5	5	7	0.000113	0.123
FLECKENSTEIN-011-WS2773E-TTOF	ACAM2022	ACAM2022	Fleckenstein_011_3238_2113_08 (F003760)	WS_2773E_02269 polysaccharide deacetylase 2363096:2364325 forward MW:46368	WS_2773E_02269	WS_2773E_20130727.fasta	46369.9	0.956	1	1	1	1.61e-05	0.022
FLECKENSTEIN-011-WS2773E-TTOF	ACAM2022	ACAM2022	Fleckenstein_011_3238_2113_08 (F003760)	yadG putative ATP-binding component of a transport system 2360794:2361720 forward MW:34647	WS_2773E_02266	WS_2773E_20130727.fasta	34648.4	1	7	7	8	0.000129	0.237
FLECKENSTEIN-011-WS2773E-TTOF	ACAM2022	ACAM2022	Fleckenstein_011_3238_2113_08 (F003760)	WS_2773E_02263 glucose dehydrogenase 2356850:2359240 reverse MW:86747	WS_2773E_02263	WS_2773E_20130727.fasta	86748.2	1	28	30	57	0.000918	0.379
FLECKENSTEIN-011-WS2773E-TTOF	ACAM2022	ACAM2022	Fleckenstein_011_3238_2113_08 (F003760)	WS_2773E_04709 sensory histidine kinase DcuS 4925583:4927214 reverse MW:60535	WS_2773E_04709	WS_2773E_20130727.fasta	60536.8	0.999	2	2	3	4.83e-05	0.0589
FLECKENSTEIN-011-WS2773E-TTOF	ACAM2022	ACAM2022	Fleckenstein_011_3238_2113_08 (F003760)	melA alpha-galactosidase 4917462:4918817 forward MW:50657	WS_2773E_04703	WS_2773E_20130727.fasta	50657.7	1	7	7	10	0.000161	0.2
FLECKENSTEIN-011-WS2773E-TTOF	ACAM2022	ACAM2022	Fleckenstein_011_3238_2113_08 (F003760)	rlpB a minor lipoprotein 442511:443092 reverse MW:21324	WS_2773E_00419	WS_2773E_20130727.fasta	21325.1	1	10	12	22	0.000354	0.456
FLECKENSTEIN-011-WS2773E-TTOF	ACAM2022	ACAM2022	Fleckenstein_011_3238_2113_08 (F003760)	mrdA cell elongation, e phase 437222:439123 reverse MW:70857	WS_2773E_00413	WS_2773E_20130727.fasta	70858.1	1	2	2	2	3.22e-05	0.0537
FLECKENSTEIN-011-WS2773E-TTOF	ACAM2022	ACAM2022	Fleckenstein_011_3238_2113_08 (F003760)	lpdA dihydrolipoamide dehydrogenase 2346083:2347507 forward MW:50689	WS_2773E_02255	WS_2773E_20130727.fasta	50688.9	1	13	14	17	0.000274	0.352
FLECKENSTEIN-011-WS2773E-TTOF	ACAM2022	ACAM2022	Fleckenstein_011_3238_2113_08 (F003760)	aceF pyruvate dehydrogenase dihydrolipoyltransacetylase 2343866:2345758 forward MW:66126	WS_2773E_02254	WS_2773E_20130727.fasta	66126	1	9	10	15	0.000242	0.203
FLECKENSTEIN-011-WS2773E-TTOF	ACAM2022	ACAM2022	Fleckenstein_011_3238_2113_08 (F003760)	WS_2773E_04097 yibt protein 4287473:4287682 reverse MW:7995	WS_2773E_04097	WS_2773E_20130727.fasta	7995.8	1	2	2	2	3.22e-05	0.333
FLECKENSTEIN-011-WS2773E-TTOF	ACAM2022	ACAM2022	Fleckenstein_011_3238_2113_08 (F003760)	mtlA fused mannitol-specific PTS enzymes: IIA components/IIB components/IIC components 4283583:4285496 forward MW:68013	WS_2773E_04094	WS_2773E_20130727.fasta	68014.8	1	20	23	40	0.000644	0.281
FLECKENSTEIN-011-WS2773E-TTOF	ACAM2022	ACAM2022	Fleckenstein_011_3238_2113_08 (F003760)	ybeD hypothetical protein 433283:433546 reverse MW:9827	WS_2773E_00409	WS_2773E_20130727.fasta	9827.2	1	2	2	6	9.66e-05	0.391
FLECKENSTEIN-011-WS2773E-TTOF	ACAM2022	ACAM2022	Fleckenstein_011_3238_2113_08 (F003760)	tatA1 hypothetical protein 429851:430054 forward MW:7024	WS_2773E_00405	WS_2773E_20130727.fasta	7024.8	1	2	2	3	4.83e-05	0.164
FLECKENSTEIN-011-WS2773E-TTOF	ACAM2022	ACAM2022	Fleckenstein_011_3238_2113_08 (F003760)	cspE cold shock-like protein CspE 428194:428403 forward MW:7463	WS_2773E_00402	WS_2773E_20130727.fasta	7463.6	1	4	4	4	6.44e-05	0.638
FLECKENSTEIN-011-WS2773E-TTOF	ACAM2022	ACAM2022	Fleckenstein_011_3238_2113_08 (F003760)	secA preprotein translocase subunit, ATPase 2326566:2329271 forward MW:102024	WS_2773E_02239	WS_2773E_20130727.fasta	102025	1	10	10	13	0.000209	0.152
FLECKENSTEIN-011-WS2773E-TTOF	ACAM2022	ACAM2022	Fleckenstein_011_3238_2113_08 (F003760)	lpxC UDP-3-O-acyl N-acetylglucosamine deacetylase; lipid A biosynthesis 2324844:2325761 forward MW:33956	WS_2773E_02237	WS_2773E_20130727.fasta	33956.9	1	4	5	5	8.05e-05	0.154
FLECKENSTEIN-011-WS2773E-TTOF	ACAM2022	ACAM2022	Fleckenstein_011_3238_2113_08 (F003760)	ftsZ cell division; forms circumferential ring 2323592:2324743 forward MW:40324	WS_2773E_02236	WS_2773E_20130727.fasta	40324	1	14	16	28	0.000451	0.486
FLECKENSTEIN-011-WS2773E-TTOF	ACAM2022	ACAM2022	Fleckenstein_011_3238_2113_08 (F003760)	ftsA ATP-binding cell division protein, septation process, complexes with FtsZ, associated with junctions of inner and outer membranes 2322269:2323531 forward MW:45330	WS_2773E_02235	WS_2773E_20130727.fasta	45328.8	1	6	6	7	0.000113	0.148
FLECKENSTEIN-011-WS2773E-TTOF	ACAM2022	ACAM2022	Fleckenstein_011_3238_2113_08 (F003760)	murG UDP-N-acetylglucosamine:N-acetylmuramyl- (pentapeptide) pyrophosphoryl-undecaprenol N-acetylglucosamine transferase 2317931:2318998 forward MW:37787	WS_2773E_02231	WS_2773E_20130727.fasta	37786.3	1	8	9	12	0.000193	0.27
FLECKENSTEIN-011-WS2773E-TTOF	ACAM2022	ACAM2022	Fleckenstein_011_3238_2113_08 (F003760)	abc ATP-binding component of a transporter 2438837:2439868 reverse MW:37802	WS_2773E_02338	WS_2773E_20130727.fasta	37802.9	0.956	1	1	2	3.22e-05	0.0496
FLECKENSTEIN-011-WS2773E-TTOF	ACAM2022	ACAM2022	Fleckenstein_011_3238_2113_08 (F003760)	mraY phospho-N-acetylmuramoyl-pentapeptide transferase? 2314289:2315371 forward MW:39875	WS_2773E_02228	WS_2773E_20130727.fasta	39875.6	0.954	1	1	1	1.61e-05	0.0278
FLECKENSTEIN-011-WS2773E-TTOF	ACAM2022	ACAM2022	Fleckenstein_011_3238_2113_08 (F003760)	ftsI septum formation; penicillin-binding protein 3; peptidoglycan synthetase 2309700:2311466 forward MW:63878	WS_2773E_02225	WS_2773E_20130727.fasta	63878.4	1	3	3	3	4.83e-05	0.0595
FLECKENSTEIN-011-WS2773E-TTOF	ACAM2022	ACAM2022	Fleckenstein_011_3238_2113_08 (F003760)	ftsL cell division protein; ingrowth of wall at septum 2309319:2309684 forward MW:13627	WS_2773E_02224	WS_2773E_20130727.fasta	13626.9	0.997	1	1	1	1.61e-05	0.14
FLECKENSTEIN-011-WS2773E-TTOF	ACAM2022	ACAM2022	Fleckenstein_011_3238_2113_08 (F003760)	fruR transcriptional repressor of fru operon and others 2306315:2307319 forward MW:37967	WS_2773E_02221	WS_2773E_20130727.fasta	37967.9	0.956	1	1	2	3.22e-05	0.0389
FLECKENSTEIN-011-WS2773E-TTOF	ACAM2022	ACAM2022	Fleckenstein_011_3238_2113_08 (F003760)	WS_2773E_01696 6-phosphofructokinase 2 1738792:1739721 forward MW:32456	WS_2773E_01696	WS_2773E_20130727.fasta	32455.8	0.956	1	1	1	1.61e-05	0.0453
FLECKENSTEIN-011-WS2773E-TTOF	ACAM2022	ACAM2022	Fleckenstein_011_3238_2113_08 (F003760)	ydiY putative outer membrane protein, acid-inducible 1737747:1738505 reverse MW:27598	WS_2773E_01695	WS_2773E_20130727.fasta	27598.9	1	2	2	2	3.22e-05	0.163
FLECKENSTEIN-011-WS2773E-TTOF	ACAM2022	ACAM2022	Fleckenstein_011_3238_2113_08 (F003760)	glyS glycine tRNA synthetase, beta subunit 4233066:4235135 reverse MW:76739	WS_2773E_04048	WS_2773E_20130727.fasta	76741.2	0.981	1	1	1	1.61e-05	0.0116
FLECKENSTEIN-011-WS2773E-TTOF	ACAM2022	ACAM2022	Fleckenstein_011_3238_2113_08 (F003760)	yiaG putative transcriptional regulator, HTH_CROC1 family 4231617:4231907 forward MW:11033	WS_2773E_04045	WS_2773E_20130727.fasta	11033.2	0.998	1	1	1	1.61e-05	0.104
FLECKENSTEIN-011-WS2773E-TTOF	ACAM2022	ACAM2022	Fleckenstein_011_3238_2113_08 (F003760)	yiaF hypothetical protein 4230473:4231183 reverse MW:25677	WS_2773E_04044	WS_2773E_20130727.fasta	25676.8	1	6	9	17	0.000274	0.347
FLECKENSTEIN-011-WS2773E-TTOF	ACAM2022	ACAM2022	Fleckenstein_011_3238_2113_08 (F003760)	yiaD putative outer membrane protein 4228686:4229345 forward MW:22197	WS_2773E_04042	WS_2773E_20130727.fasta	22197.6	1	10	11	32	0.000515	0.479
FLECKENSTEIN-011-WS2773E-TTOF	ACAM2022	ACAM2022	Fleckenstein_011_3238_2113_08 (F003760)	himA integration host factor (IHF), alpha subunit; site specific recombination 1727672:1727971 reverse MW:11354	WS_2773E_01685	WS_2773E_20130727.fasta	11354.5	1	6	6	10	0.000161	0.525
FLECKENSTEIN-011-WS2773E-TTOF	ACAM2022	ACAM2022	Fleckenstein_011_3238_2113_08 (F003760)	WS_2773E_01681 lipoprotein, NlpC/P60 family 1724686:1725150 reverse MW:17317	WS_2773E_01681	WS_2773E_20130727.fasta	17318.1	0.956	1	1	1	1.61e-05	0.0649
FLECKENSTEIN-011-WS2773E-TTOF	ACAM2022	ACAM2022	Fleckenstein_011_3238_2113_08 (F003760)	ppsR bifunctional regulatory protein: PEP synthase kinase and PEP synthase pyrophosphorylase 1719864:1720697 forward MW:31211	WS_2773E_01676	WS_2773E_20130727.fasta	31211.9	0.956	1	1	1	1.61e-05	0.0614
FLECKENSTEIN-011-WS2773E-TTOF	ACAM2022	ACAM2022	Fleckenstein_011_3238_2113_08 (F003760)	ppsA phosphoenolpyruvate synthase 1717153:1719531 reverse MW:87436	WS_2773E_01675	WS_2773E_20130727.fasta	87435.6	1	14	14	21	0.000338	0.172
FLECKENSTEIN-011-WS2773E-TTOF	ACAM2022	ACAM2022	Fleckenstein_011_3238_2113_08 (F003760)	WS_2773E_04023 inner membrane protein 4208954:4210633 forward MW:62032	WS_2773E_04023	WS_2773E_20130727.fasta	62033.4	1	3	3	3	4.83e-05	0.0769
FLECKENSTEIN-011-WS2773E-TTOF	ACAM2022	ACAM2022	Fleckenstein_011_3238_2113_08 (F003760)	bcsE cellulose biosynthesis protein BcsE 4207210:4208769 forward MW:58855	WS_2773E_04021	WS_2773E_20130727.fasta	58855.6	1	5	5	5	8.05e-05	0.11
FLECKENSTEIN-011-WS2773E-TTOF	ACAM2022	ACAM2022	Fleckenstein_011_3238_2113_08 (F003760)	ydiK hypothetical protein 1701492:1702604 forward MW:39841	WS_2773E_01660	WS_2773E_20130727.fasta	39842.2	0.956	1	1	1	1.61e-05	0.0514
FLECKENSTEIN-011-WS2773E-TTOF	ACAM2022	ACAM2022	Fleckenstein_011_3238_2113_08 (F003760)	bcsA cellulose synthase catalytic subunit 4203358:4205976 reverse MW:99819	WS_2773E_04018	WS_2773E_20130727.fasta	99821.7	0.99	1	1	1	1.61e-05	0.0241
FLECKENSTEIN-011-WS2773E-TTOF	ACAM2022	ACAM2022	Fleckenstein_011_3238_2113_08 (F003760)	WS_2773E_04017 cellulose synthase regulator protein 4201008:4203311 reverse MW:84631	WS_2773E_04017	WS_2773E_20130727.fasta	84632.8	1	28	29	51	0.000821	0.386
FLECKENSTEIN-011-WS2773E-TTOF	ACAM2022	ACAM2022	Fleckenstein_011_3238_2113_08 (F003760)	bcsC cellulose synthase subunit BcsC 4196440:4199913 reverse MW:127751	WS_2773E_04015	WS_2773E_20130727.fasta	127753	1	40	42	56	0.000902	0.403
FLECKENSTEIN-011-WS2773E-TTOF	ACAM2022	ACAM2022	Fleckenstein_011_3238_2113_08 (F003760)	dctA uptake of C4-dicarboxylic acids 4192901:4194187 reverse MW:45437	WS_2773E_04013	WS_2773E_20130727.fasta	45438.2	0.999	2	2	2	3.22e-05	0.0327
FLECKENSTEIN-011-WS2773E-TTOF	ACAM2022	ACAM2022	Fleckenstein_011_3238_2113_08 (F003760)	ydiJ putative oxidase 1698047:1701103 reverse MW:113266	WS_2773E_01659	WS_2773E_20130727.fasta	113267	1	13	13	14	0.000225	0.173
FLECKENSTEIN-011-WS2773E-TTOF	ACAM2022	ACAM2022	Fleckenstein_011_3238_2113_08 (F003760)	ydiH hypothetical protein 1697352:1697540 reverse MW:7266	WS_2773E_01657	WS_2773E_20130727.fasta	7266.9	1	2	2	3	4.83e-05	0.452
FLECKENSTEIN-011-WS2773E-TTOF	ACAM2022	ACAM2022	Fleckenstein_011_3238_2113_08 (F003760)	ygiW hypothetical protein 3665440:3665832 reverse MW:14010	WS_2773E_03496	WS_2773E_20130727.fasta	14010.4	1	8	10	16	0.000258	0.492
FLECKENSTEIN-011-WS2773E-TTOF	ACAM2022	ACAM2022	Fleckenstein_011_3238_2113_08 (F003760)	WS_2773E_01650 hypothetical protein 1690139:1691143 reverse MW:36054	WS_2773E_01650	WS_2773E_20130727.fasta	36054.7	1	7	7	12	0.000193	0.219
FLECKENSTEIN-011-WS2773E-TTOF	ACAM2022	ACAM2022	Fleckenstein_011_3238_2113_08 (F003760)	plsC 1-acyl-sn-glycerol-3-phosphate acyltransferase 3661131:3661868 reverse MW:27423	WS_2773E_03491	WS_2773E_20130727.fasta	27423.8	1	4	4	5	8.05e-05	0.229
FLECKENSTEIN-011-WS2773E-TTOF	ACAM2022	ACAM2022	Fleckenstein_011_3238_2113_08 (F003760)	yhjG Inner membrane protein, AsmA family 4187030:4189090 reverse MW:74500	WS_2773E_04009	WS_2773E_20130727.fasta	74502.9	1	27	30	56	0.000902	0.456
FLECKENSTEIN-011-WS2773E-TTOF	ACAM2022	ACAM2022	Fleckenstein_011_3238_2113_08 (F003760)	WS_2773E_04007 ribonuclease 4184050:4185063 forward MW:37900	WS_2773E_04007	WS_2773E_20130727.fasta	37902.4	1	3	4	6	9.66e-05	0.0979
FLECKENSTEIN-011-WS2773E-TTOF	ACAM2022	ACAM2022	Fleckenstein_011_3238_2113_08 (F003760)	yhjA putative cytochrome C peroxidase 4178478:4179875 reverse MW:51540	WS_2773E_04003	WS_2773E_20130727.fasta	51541.7	1	5	5	5	8.05e-05	0.125
FLECKENSTEIN-011-WS2773E-TTOF	ACAM2022	ACAM2022	Fleckenstein_011_3238_2113_08 (F003760)	WS_2773E_04002 glutamate decarboxylase 4177530:4178267 reverse MW:26831	WS_2773E_04002	WS_2773E_20130727.fasta	27993.3	1	7	7	21	0.000338	0.261
FLECKENSTEIN-011-WS2773E-TTOF	ACAM2022	ACAM2022	Fleckenstein_011_3238_2113_08 (F003760)	gadB_3 glutamate decarboxylase isozyme 4176365:4177582 reverse MW:44863	WS_2773E_04001	WS_2773E_20130727.fasta	46025.3	1	9	10	20	0.000322	0.333
FLECKENSTEIN-011-WS2773E-TTOF	ACAM2022	ACAM2022	Fleckenstein_011_3238_2113_08 (F003760)	yhiX putative ARAC-type regulatory protein 4175171:4175995 reverse MW:31453	WS_2773E_04000	WS_2773E_20130727.fasta	31454.2	1	2	2	2	3.22e-05	0.0949
FLECKENSTEIN-011-WS2773E-TTOF	ACAM2022	ACAM2022	Fleckenstein_011_3238_2113_08 (F003760)	lpp murein lipoprotein 1689839:1690075 forward MW:8323	WS_2773E_01649	WS_2773E_20130727.fasta	8323.7	1	11	17	37	0.000596	0.628
FLECKENSTEIN-011-WS2773E-TTOF	ACAM2022	ACAM2022	Fleckenstein_011_3238_2113_08 (F003760)	pykF Pyruvate kinase I 1688116:1689528 forward MW:50730	WS_2773E_01648	WS_2773E_20130727.fasta	50729.9	1	2	2	2	3.22e-05	0.0532
FLECKENSTEIN-011-WS2773E-TTOF	ACAM2022	ACAM2022	Fleckenstein_011_3238_2113_08 (F003760)	exbB uptake of enterochelin 3649637:3650371 reverse MW:26255	WS_2773E_03481	WS_2773E_20130727.fasta	26255.7	0.956	1	1	1	1.61e-05	0.0574
FLECKENSTEIN-011-WS2773E-TTOF	ACAM2022	ACAM2022	Fleckenstein_011_3238_2113_08 (F003760)	cfa cyclopropane fatty acyl phospholipid synthase 1673830:1674978 forward MW:43939	WS_2773E_01633	WS_2773E_20130727.fasta	43940.1	1	7	7	9	0.000145	0.212
FLECKENSTEIN-011-WS2773E-TTOF	ACAM2022	ACAM2022	Fleckenstein_011_3238_2113_08 (F003760)	b2997 putative hydrogenase subunit 3641588:3642706 reverse MW:39652	WS_2773E_03471	WS_2773E_20130727.fasta	39651.2	1	8	9	15	0.000242	0.223
FLECKENSTEIN-011-WS2773E-TTOF	ACAM2022	ACAM2022	Fleckenstein_011_3238_2113_08 (F003760)	hybA hydrogenase-2 small subunit 3640599:3641585 reverse MW:35971	WS_2773E_03470	WS_2773E_20130727.fasta	35970.6	1	14	19	26	0.000419	0.494
FLECKENSTEIN-011-WS2773E-TTOF	ACAM2022	ACAM2022	Fleckenstein_011_3238_2113_08 (F003760)	sodB superoxide dismutase, iron 1667811:1668392 forward MW:21265	WS_2773E_01627	WS_2773E_20130727.fasta	21266.2	0.999	2	2	4	6.44e-05	0.13
FLECKENSTEIN-011-WS2773E-TTOF	ACAM2022	ACAM2022	Fleckenstein_011_3238_2113_08 (F003760)	hybC putative large subunit, hydrogenase-2 3637731:3639434 reverse MW:62491	WS_2773E_03468	WS_2773E_20130727.fasta	62491.1	1	16	17	32	0.000515	0.325
FLECKENSTEIN-011-WS2773E-TTOF	ACAM2022	ACAM2022	Fleckenstein_011_3238_2113_08 (F003760)	WS_2773E_03647 preprotein translocase, SecG subunit 3824675:3825007 reverse MW:11393	WS_2773E_03647	WS_2773E_20130727.fasta	11393.8	1	2	2	2	3.22e-05	0.273
FLECKENSTEIN-011-WS2773E-TTOF	ACAM2022	ACAM2022	Fleckenstein_011_3238_2113_08 (F003760)	WS_2773E_01615 undecaprenyl pyrophosphate phosphatase 1653697:1654554 forward MW:31567	WS_2773E_01615	WS_2773E_20130727.fasta	31567.3	1	3	3	4	6.44e-05	0.154
FLECKENSTEIN-011-WS2773E-TTOF	ACAM2022	ACAM2022	Fleckenstein_011_3238_2113_08 (F003760)	slyB putative outer membrane protein 1652309:1652776 forward MW:15601	WS_2773E_01612	WS_2773E_20130727.fasta	15600.6	1	9	17	92	0.00148	0.458
FLECKENSTEIN-011-WS2773E-TTOF	ACAM2022	ACAM2022	Fleckenstein_011_3238_2113_08 (F003760)	WS_2773E_01610 lysozyme inhibitor 1650499:1650822 reverse MW:12276	WS_2773E_01610	WS_2773E_20130727.fasta	12276.3	1	5	5	7	0.000113	0.43
FLECKENSTEIN-011-WS2773E-TTOF	ACAM2022	ACAM2022	Fleckenstein_011_3238_2113_08 (F003760)	WS_2773E_01609 pyridoxamine 5'-phosphate oxidase 1649784:1650440 reverse MW:25559	WS_2773E_01609	WS_2773E_20130727.fasta	25559.7	1	4	4	7	0.000113	0.257
FLECKENSTEIN-011-WS2773E-TTOF	ACAM2022	ACAM2022	Fleckenstein_011_3238_2113_08 (F003760)	rsxG electron transport complex protein required for the reduction of SoxR 1642637:1643257 forward MW:21912	WS_2773E_01601	WS_2773E_20130727.fasta	21912.3	1	2	2	2	3.22e-05	0.17
FLECKENSTEIN-011-WS2773E-TTOF	ACAM2022	ACAM2022	Fleckenstein_011_3238_2113_08 (F003760)	pykA pyruvate kinase II 1872484:1873926 forward MW:51357	WS_2773E_01832	WS_2773E_20130727.fasta	51357.8	1	3	3	3	4.83e-05	0.0646
FLECKENSTEIN-011-WS2773E-TTOF	ACAM2022	ACAM2022	Fleckenstein_011_3238_2113_08 (F003760)	mlaE ABC transporter maintaining OM lipid asymmetry, inner membrane permease protein 3840822:3841604 reverse MW:27863	WS_2773E_03666	WS_2773E_20130727.fasta	27864	0.956	1	2	2	3.22e-05	0.0462
FLECKENSTEIN-011-WS2773E-TTOF	ACAM2022	ACAM2022	Fleckenstein_011_3238_2113_08 (F003760)	yghJ inner membrane lipoprotein 3601817:3606379 reverse MW:167970	WS_2773E_03438	WS_2773E_20130727.fasta	167972	1	6	6	6	9.66e-05	0.052
FLECKENSTEIN-011-WS2773E-TTOF	ACAM2022	ACAM2022	Fleckenstein_011_3238_2113_08 (F003760)	gspD General secretion pathway protein D 3597317:3599377 reverse MW:74201	WS_2773E_03434	WS_2773E_20130727.fasta	74200.5	0.961	1	1	2	3.22e-05	0.016
FLECKENSTEIN-011-WS2773E-TTOF	ACAM2022	ACAM2022	Fleckenstein_011_3238_2113_08 (F003760)	WS_2773E_03424 hypothetical protein 3588035:3589570 forward MW:57793	WS_2773E_03424	WS_2773E_20130727.fasta	57795	1	9	9	12	0.000193	0.192
FLECKENSTEIN-011-WS2773E-TTOF	ACAM2022	ACAM2022	Fleckenstein_011_3238_2113_08 (F003760)	WS_2773E_03411 putative antigen 43 precursor 3581817:3582089 forward MW:9499	WS_2773E_03411	WS_2773E_20130727.fasta	9499.2	0.956	1	1	9	0.000145	0.156
FLECKENSTEIN-011-WS2773E-TTOF	ACAM2022	ACAM2022	Fleckenstein_011_3238_2113_08 (F003760)	WS_2773E_03410 antigen 43 precursor (AG43) 3579622:3581820 forward MW:73712	WS_2773E_03410	WS_2773E_20130727.fasta	74871.3	1	21	23	59	0.00095	0.422
FLECKENSTEIN-011-WS2773E-TTOF	ACAM2022	ACAM2022	Fleckenstein_011_3238_2113_08 (F003760)	yfhO putative aminotransferase 3047052:3048266 reverse MW:45090	WS_2773E_02892	WS_2773E_20130727.fasta	45090.7	0.956	1	1	1	1.61e-05	0.0297
FLECKENSTEIN-011-WS2773E-TTOF	ACAM2022	ACAM2022	Fleckenstein_011_3238_2113_08 (F003760)	WS_2773E_03401 heat resistant agglutinin 1 3562212:3562940 reverse MW:26850	WS_2773E_03401	WS_2773E_20130727.fasta	26851.2	1	15	16	64	0.00103	0.665
FLECKENSTEIN-011-WS2773E-TTOF	ACAM2022	ACAM2022	Fleckenstein_011_3238_2113_08 (F003760)	WS_2773E_02882 alpha-2-macroglobulin domain protein 3034386:3039347 reverse MW:181609	WS_2773E_02882	WS_2773E_20130727.fasta	181611	1	36	37	53	0.000854	0.263
FLECKENSTEIN-011-WS2773E-TTOF	ACAM2022	ACAM2022	Fleckenstein_011_3238_2113_08 (F003760)	WS_2773E_02878 cytoskeletal protein RodZ 3028891:3029904 reverse MW:36174	WS_2773E_02878	WS_2773E_20130727.fasta	36174.5	1	12	13	21	0.000338	0.401
FLECKENSTEIN-011-WS2773E-TTOF	ACAM2022	ACAM2022	Fleckenstein_011_3238_2113_08 (F003760)	ispG 1-hydroxy-2-methyl-2-(E)-butenyl 4-diphosphate synthase 3027746:3028864 reverse MW:40684	WS_2773E_02877	WS_2773E_20130727.fasta	40684.1	0.953	1	1	1	1.61e-05	0.0323
FLECKENSTEIN-011-WS2773E-TTOF	ACAM2022	ACAM2022	Fleckenstein_011_3238_2113_08 (F003760)	yfgM hypothetical protein 3025723:3026343 reverse MW:22144	WS_2773E_02875	WS_2773E_20130727.fasta	22144.2	1	12	12	20	0.000322	0.636
FLECKENSTEIN-011-WS2773E-TTOF	ACAM2022	ACAM2022	Fleckenstein_011_3238_2113_08 (F003760)	b2512 putative dehydrogenase 3024534:3025712 reverse MW:41827	WS_2773E_02874	WS_2773E_20130727.fasta	41826.8	1	11	13	22	0.000354	0.372
FLECKENSTEIN-011-WS2773E-TTOF	ACAM2022	ACAM2022	Fleckenstein_011_3238_2113_08 (F003760)	guaB IMP dehydrogenase 3019665:3021131 reverse MW:52023	WS_2773E_02870	WS_2773E_20130727.fasta	52022.2	0.956	1	1	1	1.61e-05	0.0246
FLECKENSTEIN-011-WS2773E-TTOF	ACAM2022	ACAM2022	Fleckenstein_011_3238_2113_08 (F003760)	yfgG hypothetical protein 3016369:3016542 forward MW:6856	WS_2773E_02866	WS_2773E_20130727.fasta	6856	0.956	1	1	1	1.61e-05	0.263
FLECKENSTEIN-011-WS2773E-TTOF	ACAM2022	ACAM2022	Fleckenstein_011_3238_2113_08 (F003760)	purM phosphoribosylaminoimidazole synthetase 3008259:3009296 forward MW:36841	WS_2773E_02860	WS_2773E_20130727.fasta	36841	0.999	1	1	1	1.61e-05	0.0812
FLECKENSTEIN-011-WS2773E-TTOF	ACAM2022	ACAM2022	Fleckenstein_011_3238_2113_08 (F003760)	upp uracil phosphoribosyltransferase 3007308:3007934 reverse MW:22533	WS_2773E_02859	WS_2773E_20130727.fasta	22533.8	1	2	2	2	3.22e-05	0.115
FLECKENSTEIN-011-WS2773E-TTOF	ACAM2022	ACAM2022	Fleckenstein_011_3238_2113_08 (F003760)	yjdB Putative sulfatase 4909498:4911141 reverse MW:61595	WS_2773E_04698	WS_2773E_20130727.fasta	61596.9	0.957	1	1	1	1.61e-05	0.0274
END OF FILE

## Sheet: WS_2773E_OMP_peptides
FLECKENSTEIN-011-WS2773E-TTOF, Peptide report created on 01/07/2019
Experiment: FLECKENSTEIN-011-WS2773E-TTOF
	Peak List Generator: unknown
		Version: unknown
		Charge States Calculated: unknown
		Deisotoped: unknown
		Textual Annotation: unknown
	Database Set: 1 Database
		Database Name: the WS_2773E_20130727 database
			Version: unknown
			Taxonomy: All Entries
			Number of Proteins: 5063
		Does database contain common contaminants?: unknown
	Search Engine Set: 1 Search Engine
		Search Engine: Mascot
			Version: 2.4.1
			Samples: All Samples
			Fragment Tolerance: 0.100 Da (Monoisotopic)
			Parent Tolerance: 25 PPM (Monoisotopic)
			Fixed Modifications: +57 on C (Carbamidomethyl)
			Variable Modifications: +16 on M (Oxidation)
			Database: the WS_2773E_20130727 database (unknown version, 5063 entries)
			Digestion Enzyme: Trypsin
			Max Missed Cleavages: 4
			Probability Model:
				Fleckenstein_011_3238_2113_07 (F003757): Peptide Prophet with Delta Mass Correction [+1,+2,+3,+4,+5,+6,+7,+8 and above]
				Fleckenstein_011_3238_2113_08 (F003760): Peptide Prophet with Delta Mass Correction [+1,+2,+3,+4,+5,+6,+7,+8 and above]
	Scaffold: Version: Scaffold_4.8.9
		Modification Metadata Set: 0 modifications
			Source: None
			Comment:
		Protein Grouping Strategy: Experiment-wide grouping with binary peptide-protein weights
		Peptide Thresholds: 90.0% minimum
		Protein Thresholds: 95.0% minimum and 1 peptide minimum
		Peptide FDR: 1.0% (Prophet)
		Protein FDR: 0.7% (Prophet)
		GO Annotation Source(s):
		Alternate ID Source(s):
Experiment name	Biological sample category	Biological sample name	MS/MS sample name	Protein name	Protein accession numbers	Database sources	Protein molecular weight (Da)	Protein identification probability	Exclusive unique peptide count	Exclusive unique spectrum count	Exclusive spectrum count	Percentage of total spectra	Percentage sequence coverage	Peptide sequence	Previous amino acid	Next amino acid	Best Peptide identification probability	Best Mascot Ion Score	Best Mascot Identity Score	Best Mascot Homology Score	Best Mascot Delta Ion Score	Number of identified +1H spectra	Number of identified +2H spectra	Number of identified +3H spectra	Number of identified +4H spectra	Number of enzymatic termini	Calculated +1H Peptide Mass (AMU)	Median Retention Time	Total Precursor Intensity	Total TIC	Peptide start index	Peptide stop index	Star Category	Assigned	Other Proteins
FLECKENSTEIN-011-WS2773E-TTOF	1-Sample 1A	1-Sample 1A	Fleckenstein_011_3238_2113_07 (F003757)	proP low-affinity transport system; proline permease II 4906053:4907555 forward MW:54834	WS_2773E_04694	WS_2773E_20130727.fasta	54836.5	1	9	10	20	0.000206	0.132	DVTIIDDGK	R	L	0.997	47	25	28.1	34.8	0	4	0	0	2	975.5	7260.5		92444.1	14	22	Empty	TRUE
FLECKENSTEIN-011-WS2773E-TTOF	1-Sample 1A	1-Sample 1A	Fleckenstein_011_3238_2113_07 (F003757)	proP low-affinity transport system; proline permease II 4906053:4907555 forward MW:54834	WS_2773E_04694	WS_2773E_20130727.fasta	54836.5	1	9	10	20	0.000206	0.132	EILVEHYDNIEQK	K	I	0.997	57.6	25	16.6	57.6	0	0	1	0	2	1629.81	9308		11786	461	473	Empty	TRUE
FLECKENSTEIN-011-WS2773E-TTOF	1-Sample 1A	1-Sample 1A	Fleckenstein_011_3238_2113_07 (F003757)	proP low-affinity transport system; proline permease II 4906053:4907555 forward MW:54834	WS_2773E_04694	WS_2773E_20130727.fasta	54836.5	1	9	10	20	0.000206	0.132	EILVEHYDNIEQKIDDIDHEIADLQAK	K	R	0.997	109	25	19.8	109	0	0	1	4	2	3206.59	18612		263609	461	487	Empty	TRUE
FLECKENSTEIN-011-WS2773E-TTOF	1-Sample 1A	1-Sample 1A	Fleckenstein_011_3238_2113_07 (F003757)	proP low-affinity transport system; proline permease II 4906053:4907555 forward MW:54834	WS_2773E_04694	WS_2773E_20130727.fasta	54836.5	1	9	10	20	0.000206	0.132	GATPAASDIQEAK	K	E	0.997	82.3	25	19.6	80.8	0	4	0	0	2	1258.63	5450		96608.8	448	460	Empty	TRUE
FLECKENSTEIN-011-WS2773E-TTOF	1-Sample 1A	1-Sample 1A	Fleckenstein_011_3238_2113_07 (F003757)	proP low-affinity transport system; proline permease II 4906053:4907555 forward MW:54834	WS_2773E_04694	WS_2773E_20130727.fasta	54836.5	1	9	10	20	0.000206	0.132	GATPAASDIQEAKEILVEHYDNIEQKIDDIDHEIADLQAK	K	R	0.997	40.1	25	15.5	40.1	0	0	0	0	2	4446.2	22405		5040.96	448	487	Empty	TRUE
FLECKENSTEIN-011-WS2773E-TTOF	1-Sample 1A	1-Sample 1A	Fleckenstein_011_3238_2113_07 (F003757)	proP low-affinity transport system; proline permease II 4906053:4907555 forward MW:54834	WS_2773E_04694	WS_2773E_20130727.fasta	54836.5	1	9	10	20	0.000206	0.132	IDDIDHEIADLQAK	K	R	0.997	85.2	25	18.3	85.2	0	0	1	0	2	1595.79	11970		14295.5	474	487	Empty	TRUE
FLECKENSTEIN-011-WS2773E-TTOF	1-Sample 1A	1-Sample 1A	Fleckenstein_011_3238_2113_07 (F003757)	proP low-affinity transport system; proline permease II 4906053:4907555 forward MW:54834	WS_2773E_04694	WS_2773E_20130727.fasta	54836.5	1	9	10	20	0.000206	0.132	LVQQHPRIDE	R	-	0.996	36	25	15.2	36	0	1	0	0	2	1234.65	4716		16611.5	491	500	Empty	TRUE
FLECKENSTEIN-011-WS2773E-TTOF	1-Sample 1A	1-Sample 1A	Fleckenstein_011_3238_2113_07 (F003757)	proP low-affinity transport system; proline permease II 4906053:4907555 forward MW:54834	WS_2773E_04694	WS_2773E_20130727.fasta	54836.5	1	9	10	20	0.000206	0.132	VKPITLR	K	D	0.9	42.2	25	15.6	42.2	0	2	0	0	2	826.551	4944.5		13306.9	7	13	Empty	TRUE
FLECKENSTEIN-011-WS2773E-TTOF	1-Sample 1A	1-Sample 1A	Fleckenstein_011_3238_2113_07 (F003757)	proP low-affinity transport system; proline permease II 4906053:4907555 forward MW:54834	WS_2773E_04694	WS_2773E_20130727.fasta	54836.5	1	9	10	20	0.000206	0.132	VKPITLRDVTIIDDGK	K	L	0.995	39.7	25	16.2	38.9	0	0	1	0	2	1783.03	11549		20165.6	7	22	Empty	TRUE
FLECKENSTEIN-011-WS2773E-TTOF	1-Sample 1A	1-Sample 1A	Fleckenstein_011_3238_2113_07 (F003757)	pcoE_2 PcoE 4121282:4121731 forward MW:16273	WS_2773E_03952	WS_2773E_20130727.fasta	16272.7	0.95	1	1	1	1.03e-05	0.094	TSSSSFNELNAGEK	K	A	0.997	54.1	25	16.4	54.1	0	1	0	0	2	1470.67	6828		7241.9	106	119	Empty	TRUE
FLECKENSTEIN-011-WS2773E-TTOF	1-Sample 1A	1-Sample 1A	Fleckenstein_011_3238_2113_07 (F003757)	silP SilP 4123029:4125476 reverse MW:87053	WS_2773E_03955	WS_2773E_20130727.fasta	87052	1	18	20	29	0.000299	0.261	GAQAGVLIR	K	N	0.997	42.2	25	15.9	41.9	0	1	0	0	2	884.531	6069		14575.9	477	485	Empty	TRUE
FLECKENSTEIN-011-WS2773E-TTOF	1-Sample 1A	1-Sample 1A	Fleckenstein_011_3238_2113_07 (F003757)	silP SilP 4123029:4125476 reverse MW:87053	WS_2773E_03955	WS_2773E_20130727.fasta	87052	1	18	20	29	0.000299	0.261	GDLMILNR	K	A	0.99	47.7	25	29.7	34.1	0	1	0	0	2	931.503	10450		6410.57	736	743	Empty	TRUE
FLECKENSTEIN-011-WS2773E-TTOF	1-Sample 1A	1-Sample 1A	Fleckenstein_011_3238_2113_07 (F003757)	silP SilP 4123029:4125476 reverse MW:87053	WS_2773E_03955	WS_2773E_20130727.fasta	87052	1	18	20	29	0.000299	0.261	GIAIPAVTHFDAPSGK	K	G	0.997	110	25	20.5	109	0	0	3	0	2	1580.84	12361		123607	555	570	Empty	TRUE
FLECKENSTEIN-011-WS2773E-TTOF	1-Sample 1A	1-Sample 1A	Fleckenstein_011_3238_2113_07 (F003757)	silP SilP 4123029:4125476 reverse MW:87053	WS_2773E_03955	WS_2773E_20130727.fasta	87052	1	18	20	29	0.000299	0.261	GVSGDVEGQR	K	V	0.997	65.2	25	28.6	53.7	0	1	0	0	2	1003.48	3199		40865.6	571	580	Empty	TRUE
FLECKENSTEIN-011-WS2773E-TTOF	1-Sample 1A	1-Sample 1A	Fleckenstein_011_3238_2113_07 (F003757)	silP SilP 4123029:4125476 reverse MW:87053	WS_2773E_03955	WS_2773E_20130727.fasta	87052	1	18	20	29	0.000299	0.261	HLSEITMK	R	N	0.984	31	25	16.5	29.5	0	1	0	0	2	958.503	5075		15469.6	746	753	Empty	TRUE
FLECKENSTEIN-011-WS2773E-TTOF	1-Sample 1A	1-Sample 1A	Fleckenstein_011_3238_2113_07 (F003757)	silP SilP 4123029:4125476 reverse MW:87053	WS_2773E_03955	WS_2773E_20130727.fasta	87052	1	18	20	29	0.000299	0.261	IRPGESIPVDGIVIEGK	R	T	0.997	70.7	25	17.4	70.7	0	1	2	0	2	1779	12229		124130	328	344	Empty	TRUE
[truncated: 11,976 more rows]

## Sheet: WS3504D_OMP_protein
FLECKENSTEIN-011-E-COLI-WS3504D-TTOF, Protein report created on 01/07/2019
[truncated: 1,871 more rows]

## Sheet: WS3504D_OMP_peptides
FLECKENSTEIN-011-E-COLI-WS3504D-TTOF, Peptide report created on 01/07/2019
[truncated: 13,613 more rows]

[truncated: 14 more sheets: WS1855B_OMP_proteins, WS1855B_OMP_peptides, WS3504D_vesicle_proteins, WS3504D_vesicle_peptides , WS2773E_vesicle_proteins, WS2773E_vesicle_peptides, WS1855B_vesicle_proteins, WS1855B_vesicle_peptides, WS2773E_secretome_proteins, WS2773E_secretome_peptides, WS3504D_secretome_proteins, WS3504D_secretome_peptides, WS1855B_secretome_proteins, WS1855B_secretome_peptides]
