# Supplementary material for: Interrogation of a live-attenuated enterotoxigenic Escherichia coli vaccine highlights features unique to wild-type infection
Source: NPJ Vaccines. 2019 Aug 28;4:37. doi: 10.1038/s41541-019-0131-7 (PMC6713706; doi:10.1038/s41541-019-0131-7)
Supplement: Supplementary file 5 — supplementary_dataset_3 [file 41541_2019_131_MOESM5_ESM.xlsx]

## Sheet: RawData
ID	Spot.Type	Description	Average	JH0038.Day.7	JH0038.Day.0	JH0038.Day.63	JH0038.Day.7.Post	JH0038.Day.35	JH0038.Day.56	JH0038.Day.28	JH0023.Day.35	JH0023.Day.63	JH0023.Day.56	JH0023.Day.7	JH0023.Day.0	JH0023.Day.7.Post	JH0023.Day.28	JH0030.Day.7.Post	JH0030.Day.0	JH0030.Day.7	JH0030.Day.35	JH0030.Day.56	JH0030.Day.28	JH0030.Day.63	JH0031.Day.35	JH0031.Day.56	JH0031.Day.0	JH0031.Day.28	JH0031.Day.7.Post	JH0031.Day.63	JH0031.Day.7	JH0033.Day.56	JH0033.Day.7.Post	JH0033.Day.63	JH0033.Day.0	JH0033.Day.28	JH0033.Day.7	JH0033.Day.35	JH0075.Day.56	JH0075.Day.7.Post	JH0075.Day.7	JH0075.Day.0	JH0075.Day.63	JH0075.Day.28	JH0075.Day.35	JH0045.Day.56	JH0045.Day.7.Post	JH0045.Day.35	JH0045.Day.0
ETEC_2032	IVTT.AG	putative flagellin (FliC H11)	3654.21	53	56	51	10316	39	52	49	325.5	643	352	1030.5	299.5	17010	179.5	5652.5	48	68	49	50	47	49	57.5	41	40	60	13771	265	60	62	742.5	69	58	47	177	191	59.5	32114.5	70	68	83.5	64	61	138.5	2967	105	103.5
ETEC_p948_0020_short	IVTT.AG	Shortened EatA passenger domain	666.754	124.5	29	58	91	40	33	34	1070.5	2653	72	1427.5	72	943	57	69	34	38	34	34	34	36	36	32	27	98	278	374.5	365	51	106	214	45	67	1487	910	36	3249.5	37	30	74.5	37	37	30	157	28	40
ETEC_4462	IVTT.AG	putative antigen 43 precursor (fluffing protein)	585.162	56	93	42	199	37	36.5	42	95	73	61	54	54	119	52	438	50.5	52	52	62	60	54	41	39	33	45	49	40	46	41	108.5	48	52	39	73	90	45	6393	41	41	49.5	42	43	43	102	34	50
centroid_124486	IVTT.AG	putative transmembrane protein	556.058	593	540.5	528	805.5	556	507	508	568	496	612	600.5	582	591	537.5	617	543	557	544.5	583.5	589	595	575	583	551	624.5	605	606.5	584	580	551	503	532	475.5	596	649	631	677.5	594	582	621.5	664	599	493	562	491	600.5
ETEC_2845_S2	IVTT.AG	adhesin autotransporter	456	151.5	197	112	320	164.5	405	160	8043	6222	7156	5732	6433	11153	5324	183	91	101.5	74	94	67	71	179	112	92.5	258	228.5	201	235	122	129	77	92	59.5	105	318	66	156	81	139	110	75	90	148	263	113.5	172.5
centroid_467685	IVTT.AG	formate dehydrogenase, beta subunit	438.49	468	437.5	445	594	388	376.5	446	454	413	501	491	493	468	463	519	440	447	437	500	481	464	498	478	461	503	485.5	464	432	436.5	472	427	423	403.5	451.5	467	468	536	449	454.5	522	516	496.5	427	470	434	505
centroid_159621	IVTT.AG	putative membrane protein	409.35	152.5	219.5	171	358	162	156	162	463.5	353	551	470	340	592	482.5	344.5	135.5	173	119	336	109	222	88.5	87	79	128.5	123	101	121	153	155	116	125.5	102	128	285	1119.5	1135	370.5	291	1061	526	1599	162	144	76	68
centroid_1074381	IVTT.AG	phage GP46 family protein	360.434	510	302	315	715	353.5	329.5	454	323	336	317	302.5	273	455	283.5	513	404.5	294	297	368.5	362	383	310	474	256	345	371	395	335	328	291.5	363	291	321	202	291	236.5	408	303.5	263	373	297	233	379	517	306	382
ETEC_2845	IVTT.AG	adhesin autotransporter	337.122	180	181.5	156	354	189	258.5	160	4496.5	3489.5	3734	3088	3281.5	5831	2928	223	170	171	137	191	179	162	177	161	130	217	195	186	178	127	143	128	127	121	107.5	258	134	221	150	167	143	128	113	134	213.5	119	154
ETEC_3776_S1	IVTT.AG	cellulose synthase operon protein C (TPR-repeat-containing protein)	318.426	233.5	192	222	520	288.5	279	256	505	473	463.5	420.5	472	670	382	326	186	191	196.5	256.5	231	287	192	265	185.5	219	217	205	194	197	214	187	190	177	164	237.5	266	428	290	366.5	272	253	243	262	293.5	210.5	344
ETEC_2407	IVTT.AG	putative peptidase	297.072	218	185	218	356	198	202	215.5	211	211	237	217	220	269.5	236	305	271	217	231	245.5	243.5	244	270	235.5	220	306.5	250.5	302	280	260	275	211	200	210	261.5	240	274	331	231	204	300	311.5	297	268.5	371	299.5	495
centroid_764506	IVTT.AG	mannose-6-phosphate isomerase, class I	256.508	804	240.5	299	398	298	308	222.5	212	202	246.5	228	233	227	209.5	301	218	218	208	232.5	236.5	239	225	227.5	222	250	1064	232	221	202	227	200	202	198.5	236	264	239	417	330.5	309	273	254	245	215	256	237.5	284
centroid_756730	IVTT.AG	cyclic di-GMP phosphodiesterase Gmr	226.318	221.5	192	212	354	272	262	201	215	203	246	244	255	248	224	244	208.5	238.5	215	236	255	248	235	238	210	280.5	246	244	225.5	215.5	244.5	195	201	190	203	241	225	370	286.5	276	275	254	237	209	226	192	231.5
centroid_423190	IVTT.AG	hypothetical protein	218.036	134.5	103	121	404	114	110	107	116	123	126	122	124	153.5	143	247	128	120	106	153	130	127	105	125	99	123.5	136.5	132.5	124	102	120	110.5	106	94	215	113	185	286	127	179	175	115	145	102	211	98	117.5
ETEC_0753	IVTT.AG	putative tetratricopeptide repeat exported protein	218.034	171	173	152.5	562	183	175	156.5	165	160	188.5	172	180	201	159	356	143	164	161	213	184	202	151	150	136.5	181	218	180	165	156	228	138	136	135	107	179	193	336.5	244	212	269	309	214.5	155	315	146	160
centroid_149091	IVTT.AG	glycogen/starch/alpha-glucan phosphorylases family protein	216.506	250	137	242.5	358	260	234	244	165	162	189	152	182	205	156	577.5	266	267	188.5	242.5	217	228	157	146	154	181	174	161	133	145	185	157	145	137	119	175.5	258	516.5	215.5	194	468	168.5	194	168	206	147.5	177
WS_3504D_05114	IVTT.AG	CS3 pilin	214.512	101	74.5	165	292	102	86	84	287	591.5	99	1427.5	93.5	121	93	132	88	85	84	88	87	94	100	77	78	90	92	183	86	73	88	81	79	72	71.5	96	92	194	109	94	107.5	97	87	77	134	74	79
centroid_105245	IVTT.AG	phage portal protein, lambda family	212.31	230	190	204	464	291.5	268	199	260	237	291	259.5	278	303	242	324	219	226	214.5	241	244	238	234	215	200	238	227	211.5	210	210	240	195	186.5	176	175.5	231	209	323	285.5	240	260	229	215.5	209	231.5	186	217
centroid_964697	IVTT.AG	phage head morphogenesis , SPP1 gp7 family domain protein	209.062	202	173	186	442	227	222	194	184	179	211	203	215	222.5	198.5	259.5	204	196	192	218	228.5	225.5	204	200.5	184	234	222	220.5	195	188	195	184.5	192	174	141	204	207.5	355	259.5	233	241.5	206.5	207	212	297	179	248
centroid_196023	IVTT.AG	fhuE receptor	202.514	197	179.5	199	406.5	270	266.5	181	189	181	247	205	227	211	210	241.5	174.5	191	190	220	228	212	211	206.5	189.5	213	219	206	205	192	215	185	180	183	189	214	220	367.5	314	287	230.5	221	225	168	218	174	205
centroid_332574	IVTT.AG	phage integrase family protein	200.422	213	219	177.5	390.5	191	201	165	175	177	163	160	183.5	193	168	283	180.5	175	171.5	162	257	182	158.5	159	162.5	155	158	158	155	150	149.5	157	145.5	163	119	162	167	298	216	197.5	277	202	179	182.5	223	176	206
ETEC_1798	IVTT.AG	protease IV	198.998	134	107.5	119	298	101	86	114	155	183	204	129.5	140.5	172	139	242	177.5	173	168	140	133	158	174.5	153	149	159	158	191	215.5	169	172	149	142	158	165	209.5	191	235	129	116	200.5	199	201	186	192	154	291.5
centroid_1059064	IVTT.AG	4-hydroxyphenylacetate permease	198.408	224	183.5	194	415	258	240	192	194	198	193	187	210	230.5	195.5	353.5	251	268	211	198.5	223	229	201.5	200.5	200	202.5	204	189	192	185	174.5	184.5	162	165	127.5	176.5	162	263.5	223.5	221.5	178	191	184	200.5	239	173	210
centroid_1066342	IVTT.AG	lactose permease	197.66	198	168.5	175	434	245	243	173	177	177	223	198	214	214.5	190	252	202	214.5	194.5	210	214.5	221	205	199	184	222	223	218	217	201	199	181	176	162	171.5	215	210.5	282	264	245	233	213	193	178	200.5	162	198
ETEC_0750	IVTT.AG	protein tola	197.608	114	157	113	281	125	118	120	185	253	207	236	197	336	150	129	96	102	102	114	100	102	90	92	92	116	146	94	169	408	1880	300	261	193	352	288	156	820	138	108	160	127	133	104	164	114	108.5
centroid_634333	IVTT.AG	tonB-dependent vitamin B12 receptor	197.112	202	180.5	190	409	259.5	257	173	185	185	217.5	199	211	206	186	249.5	184	189	188	211	204	208	202	193	174	214	204	195	208	188	192	185	175	169	139	205.5	202	300	266	248	227.5	207	187	184	196	166	209
WS_2773E_fliC	IVTT.AG	NA	196.526	60	62	58	306.5	45	57	50	525	495	404	1291.5	419	660.5	254	117	64	93	47	56	50	50	84	65	93	75	82	181	68	46	57	52	45	37	49	85	163	225	99	82	103	73.5	73	45	155	40	45
centroid_77901	IVTT.AG	RHS Repeat family protein	194.042	188	172	173	429	226	221	167	179.5	169	208	184	201	204	185.5	269.5	178	181	176	204	202	206	190.5	185	176.5	210	204	194	194.5	179	184	179.5	169	160	149	196	212	321	241	224	219.5	193	179	193	206	152	199.5
centroid_484146_s2	IVTT.AG	NA	193.222	170	153	168	373.5	222	212	170	167	173	197	180.5	197.5	203	190	224	173	173	179	190.5	190	205	188.5	181	167	194	188	183.5	187	227	174	194	168	154.5	159.5	212.5	206	307	243	232	223	210	215.5	170.5	202	166	193
ETEC_4742	IVTT.AG	hypothetical protein	192.992	158	111	139	408.5	143	134	143	129	141	143	118	138	178	132	224.5	167	142	163	139.5	140	154	172	140	134	182	170.5	142	157	148	208	127.5	136	143	148.5	174	169	237	161	224	174	153	176	163	205	135	218.5
centroid_566822	IVTT.AG	thiol reductant ABC exporter, CydD subunit	192.486	204	171	172	421.5	280.5	251	184	197	180	232	202	212	213.5	209	238	195	201	183	203	218	216.5	211	192.5	183.5	223	211	200	197	184.5	204.5	178	160	159	146	199	187	330.5	255	233	218	199	173	166	194	141	197
centroid_90278	IVTT.AG	outer membrane usher protein HtrE	189.788	185	165	181	383	235	227.5	173	177	170	208	199	203.5	195	187	218	178	179	180	206	209.5	220	195	200	175	218	210	206	193	185	189	171	175	163	178	200	197	320	258	223.5	208.5	213	192.5	171	207	159	181.5
centroid_734587	IVTT.AG	opacity-associated A LysM-like domain protein	189.616	181	175	164	413.5	262	240	183	180	164.5	216.5	207	197	206	200	221.5	189	194.5	171.5	196	196	197	219	199	161.5	221.5	203	197	192	198	210	172	165	150.5	164.5	214	201	333	306.5	274	209	206	181	152	192	142	216
centroid_264402	IVTT.AG	conserved hypothetical protein	189.584	144	121	135	363	141	148.5	137	140	133	148	135.5	152	168	143	307	161	158	196	172	181	181	146	136	125	153	160	146	139	131	136.5	142	134	129	101	163	142.5	310	180	172	182	153	145	154	213.5	132	143
WS_3504D_00539	IVTT.AG	fliC flagellar filament structural protein	187.928	95	82	85	477	89	90	87	135	128	296	131	134	178	111	177	89	95	88	97	87.5	108	98	85	69	96	133	91	109	85	102	102	86	80	76	119	111	293	138	115	129	108	101.5	112	216	108	108
centroid_110913	IVTT.AG	phage tail sheath family protein	187.438	184	162	166	360	231	235	175	180.5	166	207	190.5	192	202	187.5	220	196	202	189	210	217	221	195	193	176.5	221.5	215	219	212	196	201	176	169	156.5	162	201.5	191	274.5	255	230	173	196	183	175	195	152	190
centroid_300937	IVTT.AG	ATPase subunit of terminase family protein	186.15	182	156	170	337.5	212	197	167	169	176.5	185	184	197	185	173.5	340	209.5	274	202	183	210.5	222.5	169	185	185.5	191	190	198	181	177	194.5	167	187	183.5	127	180	185	302.5	256	246	146	176	174	158	193	152	182
centroid_186788	IVTT.AG	conserved hypothetical protein	186.144	191	168	166	366	234	229	188	173	163	207	183.5	189	203	176	219	171	171	165	196	190	195	203	182	180	205	192	183	195.5	181	186	175	172	161	181	206	196	283	256	245	195	192	181	163	198	163	202
centroid_964746	IVTT.AG	succinyl-CoA ligase like flavodoxin domain protein	185.508	193.5	173	177	386	236.5	239	170	177	172	209	189	200	197.5	187	236.5	180	182.5	178.5	198	196	210	195	190.5	169	210	200	195	198	185.5	182	174	156	156	153	196	187	277	226	228	204	201	175	168	199	163	191
centroid_745546	IVTT.AG	ABC transporter family protein	184.908	182	167	179	402	248	240	177	187	171	211	198.5	217	199	189	228	174.5	182	179	200	196	203	181	183	175	209	201	198	184	174	203	167.5	165.5	160	152	189	184	337	237	232	211	203	192	156	195	159	182.5
ETEC_3590	IVTT.AG	putative glycosyl hydrolase	184.468	138.5	79	145	224	141	136	178	3823	3126.5	1548	1276	1170	4682	2006	184	112	97.5	77.5	99	99	91	74	72	68	101	96	76	91	66	75	61	64.5	58	69	119.5	90	153	100	74.5	131	105.5	92	69	115	61	93
centroid_441298	IVTT.AG	autotransporter beta-domain protein	184.304	185	149	171	284	207.5	187	190.5	171	166	180	175	199	198	170	259.5	168	196.5	164.5	180	199	196	181	169	151	210	177	174	160.5	172	175	156	159.5	154	158	195	218	289.5	213	210	215.5	193	180	185.5	184.5	159	196
centroid_23430	IVTT.AG	glycosyltransferase like 2 family protein	183.804	211.5	179.5	215	351	223	218	182	197	185	213	231	242.5	214	199	222	179	183	185	191	199	204.5	190	186	174.5	201	196.5	186	179	215	236	215	209	163	289.5	219	190	268	236	208	218.5	205	192	150	182	147.5	184
centroid_740118	IVTT.AG	single-stranded-DNA-specific exonuclease RecJ	183.608	184	155	183.5	418	245	231	162	177	170.5	191.5	186	202	183	171	209	180	172	172	188.5	204	214	187.5	190	172.5	213	192	197	172	181	198	167.5	168	148.5	146	217	202	319	258	239	221	215	189	153	201	149	172
centroid_962021	IVTT.AG	biodegradative arginine decarboxylase	183.084	163	143	148	412.5	199	187	157	165.5	163	188	168	181	183	175	268.5	177.5	188.5	175	179	192	206	172	177	155	196	202	175	177	171.5	189	157	159	146	135	201	183	293	238	203	202	177	162.5	157.5	213	152	172
centroid_572295	IVTT.AG	conserved hypothetical protein	182.632	177	151	172	325	184	179	175	175	168	201	179	196	218	193	207	146	176	157	183	184.5	186	187	162	159	200	173	173	182.5	156	171	170	154	152.5	109	171	162.5	236	188	182.5	192	175	165	170	192	154	173.5
centroid_182733	IVTT.AG	formate dehydrogenase accessory protein FdhE	182.52	189	163	163	404	185	180	170	245	175	209.5	188	196.5	228.5	181.5	202	173	161	151	180	175	177	179	180	162	188	181.5	165	173	163	160	165	150	151	149.5	170	166	224	192	173	247	194.5	188	174	195	161	196
centroid_873771	IVTT.AG	HAD phosphoserine phosphatase-like hydrolase, IB family protein	181.876	175.5	160	167.5	399	239	228	162	168	159.5	208	183	199	190.5	178.5	221	155	157	179	202	189.5	198	187.5	187	172	195	201	191	191	179	202	169	163	160	156	192	203	334	285	263	199	193	195	161.5	190	152	192
centroid_711047	IVTT.AG	conserved hypothetical protein	181.806	154	121	137	376.5	130	130	140	152	164.5	144	136	151.5	187	145	254	178	167	179	182	170	192.5	176	142	130	177	194	161	177	157	181	156	191	164	182	215	216	298.5	186	170	194	181.5	192	161	201	157	213
centroid_244414	IVTT.AG	DKNYY family protein	181.566	172.5	143	160.5	384	211	199	158	164	160	176.5	169	188	192	164.5	439	231	315	188	200	215.5	217	172.5	171	165.5	191	184	178	182	167	187	153	150	143.5	116	180	180	304.5	226.5	210	197	173.5	163	152	195.5	143	169
centroid_247514	IVTT.AG	alpha-amylase	181.212	110.5	87.5	114.5	231	108	117	96	95	97	113	92	100	116	95	146	98	94	91	97	92	102	100	95.5	84	101	101	89	99	86	100	98	95	86	91	96	91	165	123	113	117	101	98	96	146.5	87	114
centroid_100337	IVTT.AG	BON domain protein	181.174	178	162	174	422	246	232	175	172	164	197	183	195.5	226	185	241.5	178	179	172	189	199	206	184	191	162.5	201.5	205	193	181	172	181	162.5	153	150	140	193	178	297.5	253	226	195	178.5	178	168	200.5	148.5	183
centroid_775646	IVTT.AG	cytochrome o ubiquinol oxidase, subunit III	181.144	162	121	161	409	182	195.5	148	145	190	153	143	161	167.5	156	242	132	140	137.5	143	143	157	143	148	137	143	155	136	157	140	144.5	134	143	158	110	143	156	317.5	181	171	198	176	159.5	159	316	148	155
centroid_894849	IVTT.AG	abi-like family protein	180.65	183	159	172	423	236	229.5	173	177	163.5	195.5	176	195.5	183.5	181	213.5	167	163	167	187.5	189	199.5	189	183	164	198	192	186.5	184	174	191	165	162.5	150	156	203	207	351	298	264	201	178	171	165	200	145	188
centroid_761246	IVTT.AG	fimbrial family protein	179.092	170	161	180	335	233	219	161	170	169	227	188	204	194	188	222	169	178	178	201	202.5	202	183	179.5	159	203	201	195	173	174	185.5	166	174.5	157.5	146	191	192.5	291	260	240	212	191	194.5	140	182	151	175.5
centroid_745035	IVTT.AG	zinc-binding dehydrogenase family protein	178.774	184	154	167	378	241	229	166	171	161.5	201	185	202	198	169.5	232	179	182	175	193.5	191	196	179	178	164	195	190	183	181.5	177	177	174	162	148	157	206	195	304	251	221	191	188	178	162	178	148	185
centroid_759436	IVTT.AG	replication initiation protein	178.642	198	154	179	337	233	228.5	163	182	172	197	203	199	195	187	285.5	181	215	190	200	214	196	196	183	175	208	197	187	177	175	176	150	153	156	162	189	185	255	228	217	199.5	186.5	182	138	189.5	147	180.5
ETEC_3776	IVTT.AG	cellulose synthase operon protein C (TPR-repeat-containing protein)	177.898	95	73.5	103	233	109	106	100	95.5	94	104	95	99	121	92	143	99	107	99	107.5	93.5	121	93	109	80.5	98	107	102	96	97	92	90	83	80	87	122.5	109	169	104	116.5	148.5	1085.5	122.5	127	137	97	168
centroid_233620	IVTT.AG	hypothetical protein	177.722	172	159.5	165	361.5	214.5	212.5	161	174	167	188	179	179.5	200	178	220	182	166	154	177	192	186	184	176	162.5	193	188	183	182	174	188	170.5	162.5	162.5	157.5	179	182	283	258	222	200.5	188	170	155	192	149	179
centroid_238080	IVTT.AG	phage integrase family protein	177.336	178	161	159	376	211.5	201.5	166	167	154	194	169	183	197	168	222	159	165	161	191	179	189	183	173	163	190	187	177	177	181	184	167	159.5	156	145	185	185	251	231	219	204	181	169	161	188	147.5	180
centroid_737878	IVTT.AG	prepilin-type N-terminal cleavage/methylation domain protein	177.328	163.5	140	168	430	251	230	159.5	157	149	188	172	185	185	173	222	157	157	156	176	186	188	176	178	154	194	193	186	178.5	175	188	158	153.5	159	138.5	192	194	325	279	259	188	176	168	152	196	147	178
centroid_185798	IVTT.AG	conserved hypothetical protein	176.926	164	154	167	401	252	232.5	161	169	163	187	178	187	191	178	220.5	175	178	169	177	192	200.5	172	178	160	206	201	199	186.5	178	180.5	168.5	166.5	148	155.5	198	184.5	336	275	251.5	204	193	169.5	167.5	215	145	186
centroid_1087751	IVTT.AG	T5orf172 domain protein	176.878	170	146	153	375	202	180.5	170.5	162	150	190	181	176	199.5	189	209	179	188.5	146	183	190	180.5	190	179	159	196	198	171	172.5	176	172	163.5	154	140	136	183.5	164	272	217.5	185.5	218	193.5	174	167	206	143	185.5
centroid_604513	IVTT.AG	bacteriophage head to tail connecting family protein	176.352	181	158.5	178	300	223	221	141	161	158.5	196	191	184	169.5	168	228	158	173	172	186	185.5	185.5	169	186	172	202	190	191	155	191	192	159	169	150	181	207	210	297	276	262	194	186	182	149	176.5	148	186.5
centroid_1024397	IVTT.AG	KAP family P-loop domain protein	176.102	184	164	172	395.5	220.5	206	165	176	171	200	178	201	198	176	284	159	194	182	182.5	194	210	177	176	164.5	200	191.5	184.5	181.5	168	181	165.5	161	153	125	189	176	312	237	213	198	187	167	158	186	141	177
centroid_46049	IVTT.AG	type III secretion system PrgH-EprH family protein	175.302	180	148	177	378	205	201	166	174	162	181.5	176.5	180.5	197.5	164	219	141	141	158	176	168	183	172	164	159	184	183	176	165	162	181	148	152	146.5	136	178.5	177	289	235	184	207	183	164	162	187	132	172
centroid_31984	IVTT.AG	inner membrane protein YhiM	175.062	165.5	159	170	398	223	213.5	156.5	175	166	199	181	206	189	189.5	229	169	171.5	177.5	193	199	212	184	175	160	210	196	177	178	170	188.5	159	161.5	153.5	120	192	190	313	256.5	225	212	191	168.5	159	191	152	169.5
centroid_33540	IVTT.AG	aldehyde dehydrogenase family protein	174.896	180.5	154	163	416	238	226	276	172	164	193	183	182.5	196	175	222	146	155	160	183	197	192	172	181.5	164	189.5	201	191	169	178	191	150	164	152	140	194	182	299.5	259	239	204	181.5	166	156	200.5	132	178
centroid_313592	IVTT.AG	3-deoxy-8-phosphooctulonate synthase	174.408	168	150.5	169.5	353	226	211	165	157.5	160	194	175	183.5	186	161	211	150	142	170	189	176	184	182	162	154	181	185	178	166	165	176	150	149	154	129	173	171	292.5	228.5	228.5	183	169.5	162.5	155	186.5	144	176
centroid_854446	IVTT.AG	amino acid adenylation domain protein	174.212	156	138.5	143	288	170	168	131	143	139	169	153	163.5	172	148	241	161	173	156.5	166	173.5	176	151	147	143	171	162	160	169	152	149	154	139	128	120	192	179	280	194.5	173	221	158.5	143	135	169	122.5	164
centroid_181270	IVTT.AG	vitamin B12 import ATP-binding protein BtuD	174.118	164	146	144	382.5	219	212	144	161	143	180	171.5	171	180	173	201	175	165	159	179	188	192	172	171	154	204	193	186	183	167	171.5	167	159	142	162	201	173	314	234	226.5	199.5	184	162	158	184	132	179
centroid_636523	IVTT.AG	putative cFA/I fimbrial subunit C	174.03	177.5	148	160	327	209.5	197	164	167	157	194	170.5	182	199	178	213	186	183	166	188	193	194	183	176	157	206	187.5	187	203	177	174	171	170	152.5	163	202.5	189	274	218.5	202	211	183	167	161.5	192	141	185
centroid_264044	IVTT.AG	3-octaprenyl-4-hydroxybenzoate carboxy-lyase	173.424	171	146.5	157	365	215	206	166	156	155	189	172	183.5	195	175	211.5	167	173	172	186	182	187	180	173	162	200	200	186	184	176	178	170	161	146	128.5	192	179	305.5	238	218	194	176	163	164	187	138	170.5
ETEC_0583	IVTT.AG	fimbrial chaperone	173.074	118.5	90	107.5	309	84	85	110	99	108	106	93	104	135	106	187	131	113	129	105	106.5	114	135	105	113	131	129.5	113.5	143	117	143	108	106.5	126	121	143	131	162	87	84	147	134	149	142	201	122	237
centroid_248818	IVTT.AG	gNAT family acetyltransferase	172.254	163	148	156	359.5	202	194	153	160	159	183	174	185	184	165.5	202	165	160.5	168.5	193	188	195.5	174	174.5	158	210	186.5	169	179.5	173	167	175	162	167	135	167	176	300.5	228	219	201	193	178	158.5	210	157.5	174
centroid_1050154	IVTT.AG	phage terminase, small subunit, P27 family	172.216	187.5	154	163	402	247	234.5	153	167.5	156	187	176	190	192	166	218	149	153	160	187	178.5	176	169	170.5	158	183	183	175.5	169	165.5	176	158	154	153	139	187	186	299	262	245.5	182	168	168	150	189	141	179.5
centroid_607359	IVTT.AG	phage tail fibre repeat family protein	172.156	185	148	188.5	284	197	186	176	181	170	180	184	195	199	164	200	157	163.5	166	180	175	180	170	167	153	184.5	174	159	153	156	180	150	146	140	127	174.5	171	236	200	185	204	180	171.5	149	180	142	184
centroid_521667	IVTT.AG	glycosyl transferases group 1 family protein	171.804	170	162	177	380	225	223	160	181	158	203	210	203	196	191	214.5	155	161	174	191	188	200.5	170	168	160	194	183	177	173	174	194	158.5	150	153	127	185	190.5	317	236.5	226	199	183.5	168	144	177	147	158
centroid_1032183	IVTT.AG	conserved hypothetical protein	171.716	157.5	127	140.5	342	181.5	170	140	137	149.5	144	134.5	145	145.5	146	243	139	138	130	144.5	148	156	141.5	141	129.5	129	147	142.5	142	133	135	161	137	146	118	159.5	159	276.5	198.5	190	162	138	137	155	266.5	148	159
centroid_871054	IVTT.AG	conserved hypothetical protein	171.264	171	152	162	357	208	208	164	172	164	185	176	182	186	174	218	167	168	165	179	186	185.5	178	171	158	192.5	192	174.5	182	175	161	164.5	155.5	144	141	195	185	278	220	194	193	191	170	157	195	139	183
centroid_674438	IVTT.AG	GDP-L-fucose synthase	171.086	158	145	152	376	219	213.5	145	156	159	177	165.5	173	178	160	220	158	154	160	172	173.5	170	158	161	155	169	180	166	173	163	165	161.5	148.5	143	146	193	180	325	266	244.5	180	172	154	158	199	138.5	172.5
centroid_10772	IVTT.AG	phage Tail Collar domain protein	170.842	167	145	164	345	211	204	155	163	153	178	179	177	198	160	200.5	145	149	151	165.5	179.5	176.5	165	162.5	155	185.5	180	173	153	156	170.5	143	149	137	137	176	170	276	213.5	191	193	176	164	158	184.5	137	169
centroid_251596	IVTT.AG	cobQ/CobB/MinD/ParA nucleotide binding domain protein	170.444	161.5	145	159	373	216	212.5	158	158	147	187	167.5	187	180	159	199	140	139.5	166	186	178.5	173	175	163.5	150.5	183	179	169	172	162	180	146	149	145	137	174	172.5	289	246	242	186	173	171.5	145	176	136	175
centroid_713643	IVTT.AG	periplasmic binding protein-like domain protein	170.13	187	151	158	427.5	219	208	160	166	158	183.5	163.5	176	185	168.5	232	160	149	156	181	184	178.5	173	165	157	172	187	166	173	156	171	168	148	143	133	172	158.5	264	210.5	205	190	172.5	160	158.5	200	143	179
centroid_236505	IVTT.AG	fimbrial family protein	169.278	171	129	152	371	190	179	157	156	139	166	154	159	177	147	205	149	150	149	175	154	153	162	155	151	165.5	164.5	156	163	150	181	159	142	134.5	154	167	145	213	180	166	311	158	155	141	194	132	171
centroid_220359	IVTT.AG	alpha-galactosidase	169.214	143	129	134	356	176	179	139	150	136	168	156	165	173	154.5	228.5	172	177	159	165	185	163	163	155	115	185	178.5	156	161	154	146	155	147	133.5	130	185.5	159	303	230	203	193	160	152	152.5	201.5	133.5	158.5
centroid_712076	IVTT.AG	L-fuculose phosphate aldolase	169.094	171	144	157	479	192	182	152	153.5	150	182	155.5	173	173.5	174	233	155	146	154	178	163	176	159	153	145	187	168	157	154	149	162	159	139	139	120	152	156	316.5	211	189.5	193	168	160	157.5	212	138.5	172
WS_1858B_fliC	IVTT.AG	NA	168.858	51	52	49	262	41	46	49	222	300	184	712	176.5	341	125.5	135	51	74.5	45	51	52	50	76	57	97	86.5	99	74	628	42	53.5	43	41	38	38	70	167	696	127	91.5	5	96	103	49	146.5	39	48
centroid_499115	IVTT.AG	phage tail-collar fibre family protein	168.812	195.5	153	187	359	217	210	176	180	167	184	193.5	192	199	168	215	156	153	163	178	175.5	188	166.5	162	152	193.5	194	184.5	158	158.5	188	153	146	143	135.5	197	179	296	232	195	213	193	183	146	176	143	172.5
centroid_769474	IVTT.AG	conserved hypothetical protein	168.552	201	165	197	301	205	197.5	178	185	181	197	211	210.5	202	175	232.5	176	193	174	180	177	189	168	186	158	192	173	173	166	168	184	173	164	143	139	177	179.5	272	205.5	189	199.5	185	170	139	164	145	173
centroid_593968	IVTT.AG	scaffolding protein	168.164	199.5	121	136	393	180	148.5	143	135	136	167	130	151	150	129.5	218.5	122	135	130	156	149.5	156.5	136	146	132	160	165	145	147	186	149	134	139.5	128	118	148	163	246	148	158	178	149.5	141	141	186	126	166
centroid_830973	IVTT.AG	conserved hypothetical protein	168.094	165	149.5	165	459	211	199	163	169	159	177	166	181	190	165	238	161	169	161	167	176	185	169	160.5	152	182	200.5	174	176	159	174.5	153.5	150	142	117	174.5	168	278	193.5	184	183.5	184	167	154	218	143	172
centroid_615537	IVTT.AG	exoribonuclease II	167.836	149	135	155	309	185	175.5	150	151	148	166.5	169.5	165.5	183	155	186	156	156	157	173.5	174	193	163	158	158.5	182	182	176	172	161	169.5	162	144	134	131	187.5	173	294.5	248	198	201	173	160	139	186.5	130.5	153
centroid_437605	IVTT.AG	na+/H+ antiporter NhaB	166.654	168	139	152	351	202	189	153.5	160	149	195	172	177.5	175	162	223	155	148	159	172.5	172	171	156	157	148	179	178	167	164	155	166	149	150	144	142	173	164.5	286	226	202	182	168	172	149	175	135	166
centroid_296503	IVTT.AG	mcrBC 5-methylcytosine restriction system component family protein	166.112	164	140	156	365	198	194	151	150	151	193	185	181	178	152	206	152	163	155	183	172	178	164	159	146.5	178	186	167	163	150	167	155	145	147	147	173	174	295	242	230	180	176	183	140	189	136	173
centroid_247413	IVTT.AG	CRISPR-associated protein Cas7/Cse4/CasC, subtype I-E/ECOLI	165.886	171	147	162	388.5	211.5	206	158	159	157.5	172.5	175	188.5	200	168	217.5	148	149	148	173	172	180	166	171.5	150	179.5	180	182	156.5	162	177	141.5	146	135.5	129	168	164	270	207	183	195	172	161	155	206	138	165
centroid_41522	IVTT.AG	impA domain family protein	165.25	159	139	148	352.5	189	177	143	160	145.5	175	166	170	189	170	217.5	169	167	158	179	176	184	170	163	148	189	188.5	175	182.5	162	169	163	151	130	133	189	164	266	197.5	183.5	199.5	180	149	154	200	130	168
centroid_227217	IVTT.AG	molybdenum cofactor biosynthesis protein A	165.228	172	144.5	158	324	192	187.5	158.5	159	157	182	165	173	185	161	204	154	152	152	182	176	172	165	156	150	180	170	175	170	160	176	148	141.5	136	144	192	175	255	214	192	189.5	168	162.5	149	170.5	143	181
centroid_31267	IVTT.AG	conserved hypothetical protein	165.108	170	148	156	434	206.5	212	156	153.5	150	174	166.5	184.5	184	161	210	151	155	157	181	178	182	163	162	152	185	183	165.5	171	153.5	170	147	138	137	128	158	161.5	319	239.5	202	191	167.5	162	155	187	139	165
centroid_174713	IVTT.AG	phosphatase 2C family protein	165.01	175	147	174.5	347	221	211.5	163	175	166	181	173	174	191	165	208	142	149	160	167	170	182	168	167	154	187	180.5	175.5	167	160	181.5	149	146	137	123	181	168	278.5	220	201	196	182	167	169	180	135.5	169
centroid_1087368	IVTT.AG	hypothetical protein	164.944	176	138	173	332	163	143.5	151	157	162	150	166	151	173.5	181	193	150	154	145	158	158	162	158.5	158	155	184.5	147	154	153	138	154	146	140	140	110	171.5	152	268	183	174	187	167	153	149	179	128	135
centroid_698181	IVTT.AG	conserved hypothetical protein	164.88	161	151	167	392	214	215	155.5	171	164	177.5	174	177	187	162.5	220	138	144	153	164	178	184.5	166	163	152	177	183	171.5	159	154.5	179	149	147	141	130	169.5	167	297	231	193	184	164	166	151	207.5	133	161
ETEC_2032_AA174-399	IVTT.AG	NA	164.572	48	33	42	640	38	36	41	58	86	77	147.5	67	565	53	329	39	42	39	48	39	40	35	34	32	41	533	61	45.5	39	120	38	40	38	42	55.5	45	2603.5	42	42	52	42	45	53	231	41	50
centroid_546270	IVTT.AG	putative cofJ	164.384	187	129	179.5	364	189	176	175	177	160	176	168	172	187.5	149	280	137	157	148.5	180.5	165	181	150.5	145.5	133	170	166	155	213.5	134	151.5	145	130	119	118	157.5	159	276	206	188	318	173	163	132	180.5	120	270
WS_3504D_04982	IVTT.AG	NA	163.662	111.5	81	114	210.5	91	94	121	112	127	107	98	103	136	109	172	144	118	140	130.5	120.5	150	134	123	127	163	148	136	171.5	160	188.5	128	142	148	177	179	168	203.5	135	105	202	211	214	142.5	169.5	138	311
ETEC_1063	IVTT.AG	solute-binding periplasmic protein	163.608	139	112	136	298	167	169.5	139.5	135	135	137	135	140.5	157	137	194	139	136	140	140	147	147	141.5	140	136	150.5	146	149	146	134	145	135	132	128	127.5	145	154	255	195.5	161	172	161.5	142	146	200.5	138	152
centroid_296395	IVTT.AG	mannose-1-phosphate guanylyltransferase/mannose-6-phosphate isomerase	163.578	170	142	151.5	314	178	189	142	160	172	182	166	179	188	171	250	172	188	173.5	180	185	197	167	172	155.5	182	184	178.5	176	158	163	161	156.5	143	151	175	169	274	183	185	188.5	182	173	157	183.5	156	156
centroid_105023_s2	IVTT.AG	NA	163.226	178	148	155	567.5	220	125	144	157	137	167	163	160	180	156	167	145	139.5	144	172	170	178.5	153	160	151	180.5	194	176	158	165	181	145	138.5	72	134	176	167	299	242	190	166	155	143	131	205	125	155
centroid_669925	IVTT.AG	conserved hypothetical protein	163.208	162	136	175	351	175	171	145	156	147	185	144.5	171	173	161.5	203	153	153	158	170	171	172	158	163.5	152.5	167.5	175	153	164	154.5	152	157.5	148	140	142	152	144.5	265	173	173	196	176	156	170	212.5	152	182
ETEC_0053	IVTT.AG	chaperone precursor (peptidyl-prolyl cis-trans isomerase)	162.74	163	103	127	600	131	131	116	121	116	142	411	138	154	110.5	175	102	113	111	121.5	116	130	104	109	104	117	173	110	110	107	119	94.5	103	92	74	115	120	230	119	113	165	133.5	148	104.5	268	106	113
centroid_682805	IVTT.AG	conserved hypothetical protein	162.634	73	107	92	205.5	76	70	76	127	113	151	160	120	174.5	167	207.5	72	95	71	128	66	101	67	54	57	68	69	60	65	71	72	66	69	59.5	66	128	423.5	250	81.5	94	398.5	183	735.5	83.5	99	55	63
centroid_24762	IVTT.AG	H+ symporter) family protein	161.94	143	127	135	376	189	182	136	141.5	139	168	153.5	171	173	155	213	149	149	148	175	163	165	161	155	141	177	169	158	164	155	154	148	140	130	130	181	161	302	234	214	170	159	148	145	183	131	159
WS_3504D_05023	IVTT.AG	NA	161.768	141	120	145	331.5	184	177	131.5	147.5	149	158.5	160.5	161	170	158	232.5	159	182	159	164	185	185	150	156	136	183	366	164	147	142.5	161	141	156	151	113	181	180	349	230.5	208	179	173.5	141	136	179	133	140
centroid_172069	IVTT.AG	anaerobic sulfatase maturase	161.634	180	138	149	361.5	199.5	189	157	147	158	180	150.5	174.5	179	152	225	128	135	147	166	162.5	180	158	159	140	167.5	166	162	147	149	158	137	135.5	144	126	143	147	258.5	176.5	164.5	178	160	148	160	183	131.5	167.5
centroid_235050	IVTT.AG	outer membrane usher protein PapC	161.426	169	140	160	418	212	199	144	153.5	151	172	159	176	180	160	216.5	141	149.5	153	156	163	176	166	162	143	178	177	161	157	152	169	145	146	136	141	174	174	308.5	236	201	188	168	157.5	145	186	133	164
centroid_329160	IVTT.AG	aldehyde dehydrogenase B	160.742	157	139	149	365.5	190.5	172	144	157	146.5	174.5	163	173	183	159	224	152	156	147	165	174	176	168	152	139	179.5	173	168	165	143	163	151	150	135	106	186	172	281	224.5	201	176	151.5	140	145	185.5	124.5	157
centroid_186170	IVTT.AG	mcrBC 5-methylcytosine restriction system component family protein	160.676	159	142	152	415	233	217.5	144.5	157	147	175	160	170	174	159	194	143	152	145	164	169	170	158.5	160.5	143	175	179	173	160	159	173	137	147	131	125	176	158	303	231	226	177.5	162	143	143	180	120.5	165
centroid_195546	IVTT.AG	nitrate reductase, beta subunit	160.46	163	148	155.5	382	233.5	215	152	160	153	179	164	177	186	164	204	145	152	147	166	171	179	168	157	139.5	178	182	175.5	162.5	164	176	147	139	141	120	181.5	168.5	304	257	223	180	161	144	150	175	123	160
centroid_582073	IVTT.AG	outer membrane autotransporter barrel domain protein	160.362	168	151	177	290	212	206.5	147	166	160	205	175	191	175	163	208	163	166.5	166	179	184	184.5	159	171	161	186	185	172	160.5	161	167	155	151.5	153	140	178	175	257	189.5	228.5	197	189	169	136.5	162	144	167.5
centroid_930384	IVTT.AG	chaperone of endosialidase family protein	160.274	158	140.5	146	391	193	182	145	147	148	178	152	160.5	175	156	218	154.5	155	149	173.5	178	173	167	157	144	168	163	162	167	146	160	146	141.5	135	129	173	170	253.5	215.5	195	185	168	152	144	181	127	171
centroid_902996	IVTT.AG	ABC transporter family protein	160.228	163	144.5	161	385	223	219	144	158	151	178	171	182	175	164	202	149.5	155	162	177	173.5	183	163	165	157	177	166.5	178	150	158	174	150	146.5	138	136	166	172	305	224.5	197	189	180	162	144	180	133	153
centroid_752747	IVTT.AG	inner membrane protein YbjM	159.562	154	132.5	149	356	186.5	168	146	205.5	178.5	195	198	188	415	187	197.5	154	147	141	163	172	164.5	157	146	134	172	165	157	157	146	163	150	140	133	125.5	162	148	255	213	200	177	159	144	143	180	132	157
centroid_1069714	IVTT.AG	molecular chaperone Hsp31 and glyoxalase 3	159.494	162	141	164	353.5	194	206	240	164.5	154	163	160	173	178	155	209	147	147	155	172	177	167	151	160	138	168.5	162	155	160	148	155.5	144	134	139	128	155	163	234.5	202.5	169	223	161	153	162	174	135	162
centroid_1060825	IVTT.AG	inner membrane symporter YihP	159.264	171	145.5	157.5	343	219.5	213	146	156	149	172	159	171	180	158	198	161	154	156	173	170.5	166	161.5	159	148	176	174	161	169	156	159	155	147	138	132	167.5	160	256	224	201	183	167	156	145	173	132	175
centroid_180341	IVTT.AG	carnitinyl-CoA dehydratase	158.774	146	115.5	152	312	142	131	135	138	178	155	143.5	170	162	141	212	129	160	148	141	158	164	131	140	143	150.5	191	148	135	137	139	127	128	133	109	149	129	214.5	158	157	150	140	132	132	167.5	123	131.5
centroid_242642	IVTT.AG	hypothetical protein	158.532	156.5	131	159.5	368	150	152.5	138.5	177	164	185.5	174	184	236	169	189.5	162	166	147	208	161.5	167	150	148	135	168	163	144	151.5	153	154	136	141.5	133	98	145	146	253	167	168	182	166	158	143	181.5	130	141.5
centroid_68635	IVTT.AG	putative upf26.7	158.474	163	138	145.5	313	203	199	142	152	151	179	166	175	177.5	153	197	159.5	163	145.5	176	183	187	169	167	151	175	175	175.5	176	164	158	150	153	127	144.5	165	164	251	208	193	189	179	166	146	160	127	161
centroid_101298	IVTT.AG	transcriptional regulatory , C terminal family protein	158.188	149	148	146	325	196	189	150	155	148	203	170	183	178	163	213	151.5	159	158	166	173	167	168	154	146.5	181	169.5	169	153	152.5	166	143	140.5	142	116	178	166.5	226	204	199	172	165	149	132.5	163	124	170
centroid_62385	IVTT.AG	phage integrase family protein	158.122	160.5	138	142	351	168	164	151	141	138.5	162	146	157	172	152	202	141	140.5	139	161	157	165	154	150.5	137	159	155	145	150.5	143	147	141	126.5	129	127	161.5	147	230	160	157	173.5	157	159	147	214	134	170
centroid_676610	IVTT.AG	alanine--tRNA ligase	158.1	159	137	144.5	406	176	159	144	146	145.5	162	157	159	170	147	225.5	140	147	145	152	173	174	149	143	128	160	170	155	155	147	153.5	142	152	140	124	172	156	253	185.5	170	172	163	159	157	225.5	139	154
centroid_9349	IVTT.AG	putative membrane protein	158.066	158	135	143	255.5	161	165.5	129	149	141	157	159	166	154	149.5	228	149	174	149	155	169.5	169	160.5	153	148.5	162	167	157	148	156	160	141	143	139.5	136.5	163.5	175	230	190.5	177	182	162	148.5	130	192	133	156
centroid_542272	IVTT.AG	RIP metalloprotease RseP	157.74	149	122	141	267	145.5	147	199	159	130	156	149	157	158	133	274.5	142	167.5	136	156.5	157	159.5	136.5	130	124	153.5	146.5	133	133	121	129	123	111	107	112	130	145.5	672	177	145	177	148.5	153	122	141.5	105	134
centroid_249146	IVTT.AG	putative transposase	157.718	145	117.5	139	388	161.5	154	137	214	170	152	142.5	154	148	141	204	125	130	128	145	142	138	130	129.5	116	137	142	140	133	120.5	126	126	113	117	101	133	132	188	143	144	163.5	146	139	141	181	124.5	154.5
centroid_134214	IVTT.AG	conserved hypothetical protein	157.52	194.5	86.5	103	340	122.5	115	104.5	108	117	117.5	114.5	118.5	123	107	190.5	111	118.5	105	114	116	117	105.5	121	105	109	117.5	108	122	105	110	103	96.5	90.5	81.5	120.5	126	235	129.5	126	140	118.5	109	119	159	101	164
centroid_686225	IVTT.AG	dihydrolipoyllysine-residue acetyltransferase	157.388	172	145	165	302	189.5	180	152.5	151	152	177	173	185.5	181	158	202	145.5	143	156	171.5	167	173	151.5	153.5	148	173	159.5	163	150	157	171	137	144.5	141	142	156	158	265	192	168	182.5	164	149	145	169	133	162
centroid_83679	IVTT.AG	lysR substrate binding domain protein	156.662	145.5	134	149	311	189	177.5	130.5	146	141	182	155	173	157	154	190	150	154	158	172	176.5	185	161	162	148	175	176	168	164.5	162	159	145	151	144	132	176	171.5	276.5	240	236	175	164	154.5	129	169.5	129.5	144
centroid_461214	IVTT.AG	quinone oxidoreductase, type IV	156.61	171.5	144	174	387	199	189	160.5	161	153	167	173.5	175	189	160	200	140	145	152	168	166	178	165	161	145	184	188	170	164	153	168	147	145	134	125	175	151	255	213	178	201	187.5	166	153	185	128	163
centroid_42930	IVTT.AG	caudovirales tail fibre assembly family protein	156.246	141	127.5	139	356	178	171	136	140	140	159	138	153	161	139	223	143	138	138	149	156	160	145	141	127	157	152	156	152	137	152	141	134.5	136	98	152	152.5	257	197.5	184.5	167	140	133	148	184.5	136	154
centroid_190142	IVTT.AG	aldehyde dehydrogenase PuuC	155.472	63	42	52	1205	44	47	50	73	98	72.5	554.5	66	201	61	106	53	54	50	51.5	48	51	50	46	40	51	82	45	61	47	53.5	44.5	41	42	887	51	49	107	49	52	60	46	53	50	89	43	58
centroid_243289	IVTT.AG	translation elongation factor G	155.24	154	139	153	324	183	178	141.5	150	142	191	162	181	165	160	218.5	162	160	153	174	171	169	157	158	146	161	177	156	156	143	152	145.5	138	136	125	170	169	275	211	190	193	175.5	170	141	186	134	151
ETEC_4508_S1	IVTT.AG	hypothetical protein	155.224	147	126	135	308	163	156.5	134	169	158	182.5	144	162	183	157.5	199	125	122	124	151	149	151	137	133	126	144.5	139	140	135	119	132	127	115	122	113	151	145.5	235	164.5	156.5	239	150	147	131	157.5	119	159.5
centroid_581611	IVTT.AG	type-1V conjugative transfer system mating pair stabilisation family protein	155.19	166	138	154	333.5	194	188	141	156	148.5	176	163	172	173	153	208	155.5	152	144	169	167	175	159	151	141	165	162	157	158	149	148	148	137	129.5	128	165	158	256	194	185	177	162.5	147	144	176	131.5	167
ETEC_2051	IVTT.AG	flagellar biosynthetic protein FliP	154.492	130	104	135	291.5	124	114	131.5	124.5	114	133	123	127	145	127.5	212.5	143	127	131	123	135	144	135	125	122	148	155	142.5	145	142	152	121	118	119	135	166	154	222.5	148	130	161	158	153	129	177	120.5	194
centroid_1051341_s2	IVTT.AG	NA	154.258	145	131	141	314.5	184	183.5	135	137	140	166	159	168	176	152	192.5	144	153	144	160	170	163	156	159	142	172	166.5	160	159	153	151	152	147	137	134	170	159	290	211	203	181	165	151.5	138.5	162.5	129	161
centroid_382249	IVTT.AG	cytochrome c nitrite reductase, NrfD subunit	153.978	120	85	121.5	243	129	141	109.5	115	111	108.5	120	110	115	102	157.5	86	93	102	120	108	115	98	102	92	109	118.5	109	102	100	113	90	89	84	81	117	110	169	117	98	134	116	108	95	134	82	103
centroid_624797	IVTT.AG	NADH-Ubiquinone/plastoquinone (complex I), various chains family protein	153.61	160	135	148	315	183	174	136.5	147	138	195.5	156	171	161.5	150	195	140	133	146	160.5	161.5	162	154.5	158	145	170	165	162	152	149	165	140	138	138	133	174	169.5	264	223	213	160	156	149	120	172.5	129	149
centroid_86155	IVTT.AG	response regulator	152.9	153.5	132.5	156	322	187.5	175	147	151	138	171.5	153	168	156.5	149	192.5	141	131.5	138.5	163	158	163	157	157	138	168	157	159.5	154	149	164	135	139	124	112	176	167.5	251	197	181	172.5	157.5	154	160	168	121	153
centroid_101899	IVTT.AG	flgN family protein	152.67	146	130	138	272	164.5	168	144	146	149	164	156	180	176	150	192.5	149	151	149	155	161	163	162	160	141.5	173.5	171.5	164	161	146	166	140	152	151	118	159	156	249	219	198	165	149.5	141.5	135	158	123	159.5
centroid_103413	IVTT.AG	putative incFII replication protein RepA3	152.554	143	128	145	300	187	165	143.5	141	133	180	157	179	172	147	173.5	151	138	146	161	166	155	153	159	134	168	163	153	149	152	166	135	138	131	110	151	159	251	218	202	170	155	156	125	152	124	151
centroid_72024	IVTT.AG	conserved hypothetical protein	152.158	123	108	116	356	131	118	122	144	139	148	135.5	145	173.5	127	157	109	114	110.5	128	122	123	128.5	119	103	129	119	116	115	110	117	109	111	99	99	138	118	187.5	135	144	152	126	116.5	135	137	106	137
ETEC_3510	IVTT.AG	rod shape-determining protein	152.158	145	108	134	300	141	135	135	132.5	142	142	131.5	141	157	135	178.5	124	124	119	133.5	135	143	131	159.5	163	146	143	140	179	123	146	123.5	120	112	105.5	144.5	129	210	135	126	158	136.5	127	117	178.5	103	123
centroid_204414	IVTT.AG	phage small terminase subunit	151.664	141	117	146	414.5	170	161	132	138	138	157.5	141	162	165	145	245	142	159	144	157	157.5	164	144.5	135	127	150	212	145	150	134	149	127	125	125	101	144	140	263	172	163	164	146	133.5	135	186.5	127	138
centroid_734603	IVTT.AG	flavin mononucleotide phosphatase YigB	151.396	152.5	135	139.5	363	176	180	140	143	133	176	148	159.5	167	142	197	137	139	140	166.5	156	158	159	150	131	158	160	147.5	154.5	140	151	131	128	128	117	146	139	223	178	163.5	169	157.5	148	132	179	124	155
centroid_563597	IVTT.AG	peptidase M41 family protein	151.11	155	132	130	442.5	194	178.5	139	139	133.5	156.5	149	152	158.5	145	173.5	136	138	131	151	155.5	168	147	149	144	170	170	148	156	143	155	144	134	125	121	177	151	278.5	228	204	163	146	137.5	134	189	126	149
centroid_340948	IVTT.AG	oligopeptide/dipeptide ABC transporter, ATP-binding , C-terminal domain protein	150.758	145	125	135.5	391	186	167	138	147	135.5	155	147	158	161	144	204.5	138	137.5	140	148	157	169	143	135.5	125	159	169	157	149	141	155	132	130	122	100.5	166	150	289	207	197	158	151	133	128	194	118	138
ETEC_3086	IVTT.AG	thiol:disulfide interchange protein	150.466	101	75	92	266	95	94.5	91	93.5	95	93	88	89	108	86.5	193	96	98	91	92	101	112	86	92	160	94.5	99	87	86	75	89	76	72	68	97	93	98	178	98	91	120	566.5	92	83.5	151	77	92.5
ETEC_2445	IVTT.AG	histidine ABC transporter, substrate-binding periplasmic protein	149.97	145	119	131	613	158	149	136.5	145	132	152	142	143.5	163	141	190	129	138	127	140	155	156	138.5	146	127	149	178	155	144	130	149	123	120	109	103	155	135	260	169.5	149	158	146	133	128	215.5	117	137
centroid_113891	IVTT.AG	conserved hypothetical protein	149.154	147	123	140	346	179	173	141	141	137	149	148	158	162	145	192	135	128	141	152	157.5	157	144	143	129	167	154	158	142	142	161	124	130	133	116	153	160	256	207	190.5	166	150	143	146	167	117.5	141
centroid_747535	IVTT.AG	putative dNA binding protein	148.924	143	124	133	339	180.5	176	140	146	138.5	147	146	150	161	140	193	136	138	133	140	151	149	147	138	129	152	154.5	141	142	130	136	126	120.5	119	115	143	152	227.5	178	159	161	154	147	136	194	119.5	157
centroid_256047	IVTT.AG	putative replication gene B protein	148.284	150	127	139	327	156	152	124	134	134.5	163	145	157	158	142.5	194	138.5	149	144	165	156.5	162	150	146	131	157	166	150	155	148.5	144	142	137	130	132	182	169.5	284	210	188	146	146.5	149	136.5	173	120	150
centroid_1019491	IVTT.AG	papC N-terminal domain protein	148.272	141	133	139	373	194.5	182	132	140	136	158	143.5	160	162.5	143	199	135	143	138	147	157	159	152	142	121	156	158	149	152	140	148	136	130.5	129	99.5	152.5	149	264	216	211.5	147	144	131	139	177	122	141
centroid_431124	IVTT.AG	RHS repeat-associated core domain protein	148.206	109	102	98	282	108	101	107	114	114.5	127	120.5	123	159	112	161	134	110	118	138	109	132	104.5	101.5	104	110	108	103.5	117	95	113	103.5	96	99	81	115	91	145	102.5	108	121	111	106	102	138.5	87	111
centroid_241967	IVTT.AG	caudovirales tail fibre assembly family protein	147.06	142	125	141	353.5	163	162	135	137.5	138	162	147	161	152.5	138	192	135	142.5	141.5	159	160	175	145	146	133	155	160.5	152	146	140	159	136	134.5	114	105	144.5	139	236.5	178	148	170	147	145	125	175	112	128
centroid_387227	IVTT.AG	acetylornithine deacetylase	146.998	153	131	138	296	167	156	135	139	137	161.5	152	163	158	149	206	137.5	152	141	155.5	155	163	163	160	144	172	162	150	139	149	148	134	136	131	137	165	156	203	169	164	163	158	151	127	167	119	146.5
centroid_41347	IVTT.AG	capsule polysaccharide biosynthesis family protein	146.904	142	122	135	396	181	171	137	140	131	159	144	154	159	142	188	121	129	135	150	155	164	146	151	143.5	161	158	165	145.5	142	159	133	133	142	96	160	153	262	196.5	198	158	138	135.5	125	171	119	139
centroid_1036062	IVTT.AG	amino acid permease family protein	146.666	104	84	104	218	95.5	103	95	93	99	98	101	109	114	100	274	112	121	117.5	113	120.5	156.5	106.5	97	93	238	103	105.5	110	92.5	98	91	89	83	86	105	97	155.5	105	92.5	132	98.5	107	94	141	93	106
centroid_27621	IVTT.AG	conserved hypothetical protein	146.23	67.5	57	65	199	59	53	79	69	80	71.5	64	65	80	72	139	64	65	57	61	64	65	54	63	57	64	71	58	63	56	61.5	65	61	53	53.5	70	62	129	66.5	56	70	65	61	60	121	50	61
centroid_399699	IVTT.AG	ROK family protein	145.59	139	120.5	125	325.5	180	170	129	140	130	149.5	148	155	165	143	183	120	124	134	145	154	158	150	144	139	164	161	157	146	138	155	131	132	136	119	159	147.5	264	211	198	156	137	144	127	159	124	139
centroid_475230	IVTT.AG	PI protein	145.35	143	126	135	293	157	154	146	151	139	163	147	161.5	174.5	148.5	171.5	119	124	130.5	143.5	150	149	140	136	135	154	144	139.5	135	132	141	123.5	126.5	128.5	111	138	139	249	174	159	161.5	141	134	132	152	117	143
centroid_612359	IVTT.AG	oligopeptide/dipeptide ABC transporter, ATP-binding , C-terminal domain protein	145.056	146	125	142	304	170	166	132	113	151.5	162	135	159	141	136	266	177.5	198	155	151	151.5	161.5	142.5	135	140	144	139	141	140	140	153	131	121.5	144	120	139	140	267	204.5	181	169	136	133	123	172	133	142
centroid_1045949	IVTT.AG	phenylacetic acid degradation operon negative regulatory protein PaaX	144.922	154	126	149	311	172	160	140.5	140	134	153	148	158	156.5	139.5	164	135	132.5	137	141	154	159	140	140.5	129	150.5	158	148	143	139	149	142	125	124.5	133	161	145.5	259	202	155	173	162	146	137	175	123	145
centroid_656473	IVTT.AG	type I restriction enzyme R N terminus family protein	144.724	132	116	126.5	342	146	141	127	124	124	152	137	164	162	138	202	151	166	150	168	169	173	138.5	135.5	132	153	159	146	144	137	142	135	134	130	103	147.5	153	284	183	182.5	152	140	124.5	124	158.5	115	134
ETEC_1545_S1	IVTT.AG	formate dehydrogenase, nitrate-inducible, major subunit	144.628	130	97	103	272	85	85	109	105	114	111	101	114	179	134.5	217	137	114	141.5	120	99	129	129	115	119	156	152	114	163	128.5	162	118	119.5	127	127	143	166	206	135	110	154	180	181	117.5	184	115	268
centroid_234638	IVTT.AG	AAA domain family protein	144.252	147	128	151	326	187	178	130	139	143	169	136.5	163	158.5	136	193	135	125	142	159	154	158	143	140	134.5	153.5	158	149.5	142	142	149	137	123	123	109	143	137.5	225	179	166	158	144	128	130	166	112.5	145
centroid_173400	IVTT.AG	conserved hypothetical protein	144.156	155	125	135	318	164	160	131	139	136	151.5	149	165.5	161	142	192	141	145	140	150	157	160	148	146	138	165	154	152	149	145.5	143	142	129	129	123	146	144	233	163	158	165	151	137	139	173	127.5	155
centroid_381143	IVTT.AG	conserved hypothetical protein	144.002	131	128	136	305	181	166	121	132	137.5	149	147	155	153	151.5	180	145	142	138	151	151	160	146	143	137	161	153	152	156	143	142.5	143	132	120	129	145	150	225.5	178	165	163	153	143	132	165.5	119	153
centroid_1088483	IVTT.AG	glutamine amidotransferases class-II family protein	143.232	166.5	124	144	412	162	150.5	143	137	133	162	149	194	174	142	236	153	180	152	170	157	166	145	140	121	145	145	127	135	128	136	135	128	117.5	121	152	137	279	163	142	158	150	141.5	132	185.5	114	146
centroid_1000199	IVTT.AG	type-F conjugative transfer system pilin assembly protein TrbC	142.664	137	121	126	328	160	155	129	124.5	128	147	132	156	155	138	196	128	133	133	146	144	149	140	132	126	150	143	139	138	132	136	131	128	122	114	152	139.5	231	167	151	159.5	135	126	142	174.5	115	144
centroid_1059348	IVTT.AG	lysR substrate binding domain protein	142.652	142	122	136.5	309	163	160	120	134	128.5	155	139.5	152	157	136	182.5	135	135	130	155.5	148	151	140	141	121	147	142.5	140.5	143	128.5	133	132	123	125	128	164.5	152.5	239	190	172	148	137	130	127	164.5	110	144.5
centroid_42067	IVTT.AG	sugar (and other) transporter family protein	142.238	138	115	125	278	157	155	128	133	131	157	139	151	160.5	139	181	141	142	137	150	155	164	140	136.5	131	155	152.5	152	149	133	138	136	122	117.5	129	149	138	214.5	159	155	163	142	143	130	173.5	114	146
centroid_265698	IVTT.AG	RHS repeat-associated core domain protein	142.214	140	119	127	334	171	174	127	129	135	164	142	151	158	137.5	187	148	144	143	155	152	159	138	143	130	156	157	148	154	136	137	128	130	116	136	150	136	209.5	164	165	160	149	138	134	163	121	146
centroid_48669	IVTT.AG	6-phosphogluconate phosphatase	141.872	150	124	144	359	187	181	142	148	132	159	151	153	152	138	186	120	127	134	142.5	145.5	160	145	136	124	158	155.5	144	150.5	132.5	160	125	121	119	108	166	163	278	231	209	171	146	141.5	122	166.5	108.5	142
centroid_245291	IVTT.AG	ATPase FliI/YscN family protein	141.848	139	128	136	273	174	170	136	139	134	153	152	156.5	156	140	176.5	143	147	141	147.5	154	154	149	143	134	165	159.5	154	149	147	153	137	133	129.5	126	152	162	237.5	203	195	152.5	144	138	121	144	112	156
centroid_520585	IVTT.AG	conserved hypothetical family protein	141.812	142	123	138	301	164	165	134.5	140	139.5	153	145	159	162	149	186	145	146	149	155	164	155	145	144	139	156.5	157	145	155	139	139	135	129	126	121	148	137	228	174	167	168	146.5	141	149	171	123	168
centroid_479207	IVTT.AG	heme ABC exporter, ATP-binding protein CcmA	141.552	80	60	77	266	69	66.5	72.5	73	73	81	70	78	87	67	125	70	67	69	68	75	74	67	67	60	71	78	70	87.5	64	73	63	61	59	57	75	68	135.5	72	70	80	69	72	77	119	63.5	80
centroid_59871	IVTT.AG	conserved hypothetical protein	141.388	138	122	127.5	324	167	167	129	128	125.5	152	132	141	153	132.5	191	129	130	123.5	141.5	151	144	140	127	122	138	140	141	139	131	138	127	126.5	124	131	146	156	242	198	178	190	138	137	123	172	110	143
centroid_690844	IVTT.AG	HD domain protein	141.376	140	127	136	348.5	179	171	136	139	127	151	138	152	156	138	190	117.5	127	134	141	148.5	156	140	141	125	150	153	149	143	134	155.5	131	123	129	101	146	143	256	191.5	176	158	144	132	127	171	122	143
centroid_22498	IVTT.AG	methyltransferase small domain protein	141.25	163	128	167	277	170	165	151.5	148	143	204.5	158	168	179	139	178	131	135	138	151	142	150	131	132	122.5	156	144	140	128	130	153	135	133	121	131	153.5	154	210.5	169	151	176.5	152	149.5	130	149	120	149
centroid_572950	IVTT.AG	sensor protein CpxA	141.052	145	121	144	287	153	155	146	131	151	144	141	149	169.5	137	190	132.5	123	131	146	143	152	144	134	128	151	130.5	135.5	126	134	134	142	125.5	121	93.5	126	127	216	175	144.5	149	141	129.5	136	167	122	152
centroid_162016	IVTT.AG	tonB-dependent siderophore receptor family protein	140.246	125	95	119	265	119	112	121	121	103	136	114	131	146	114	507	195	272	148	151	157.5	168	117	108	100	118	117	110	109	114.5	141	114	110.5	99	104	120	120	256.5	130	133	140	119	128.5	112	161.5	101	124
centroid_593936	IVTT.AG	DNA-packaging protein FI	139.634	484	89	672	502	651	577	667	107	101	121	109	125.5	134.5	108	339.5	169.5	170	124.5	123.5	134	149	110	132	94.5	124	124.5	113	117	105	116	108	103	106	83.5	111.5	111.5	194	113	109	133	114	108	113	159	95	116
centroid_797298	IVTT.AG	DNA sulfur modification protein DndD	139.628	136.5	115	141	311	177	163.5	128	129	136	162	136	152	156	133	190	129	129	129.5	141	143	154	140.5	136	123	148	143	145	141	132	146	128	128	131	113	152	142	254	188	177.5	156.5	137	129	132	169.5	120	152
centroid_920483	IVTT.AG	hypothetical protein	139.54	144	115	137	399	167	164	123	127	132	143	125	144	152	128	215	132	136.5	123.5	140	142.5	150	136	131.5	117	136	139.5	138	145	120	139	123	122	125	109.5	146	144	259	184.5	167	150	141	130	132	177	121	132
centroid_247848	IVTT.AG	gntP permease family protein	139.428	137	114	122	339.5	161	158.5	129	127	129	148	144.5	152	157	134	184	129	131	136.5	141	144	158	143.5	134	127.5	148	147	137	141	133	130	126	120	113.5	110	143	126	209	158	156	159	141	134	136	162	115	149
centroid_881108	IVTT.AG	phage Coat Protein A family protein	138.886	128	116	129	301.5	169	161	131	128	137.5	164.5	141	149	159	135	186	131	137	143	149	147	151.5	141	126	124	146	156	137	142	135	134	136	127	120	102	149	153	239	186	172	144	143	128	129	157	110	154.5
centroid_968443	IVTT.AG	sugar phosphatase YidA	138.76	136	87	137	251	110	119	123	109	107	128	111.5	126.5	140	110	188	122	128	118	144	120	134	104	102	92	106	180.5	111	114	98	103	101	87	90	82	108	108	280	109	107	153.5	112	111	106.5	144	90	111
centroid_626616	IVTT.AG	putative P4-specific DNA primase	138.65	133	114	131	347	169	158	134	139	130	150	137	149	158.5	129	190	129	132.5	131.5	142	145.5	148	139	135	126	151	145	144	141	128.5	136	132	120	117.5	102	156	145.5	231.5	183	167	153	134.5	128	127.5	162	110	144
centroid_377828	IVTT.AG	papC C-terminal domain protein	138.488	147.5	124	141	297	158	149	143	145	139.5	159	146	158	155.5	134	183	121	118	132	147	149.5	157	148	140	126	154	156	143	137	131	141	128	120	124	104.5	139	144	237	165.5	155	153	139	127	124	154	114	134
centroid_660806	IVTT.AG	fimbria adhesin protein	137.346	148	117	140	289	155	151	140	134	137	159	135	153	158	135.5	180	125	122	130	144	145.5	141	142	126	122	149	144	137	135.5	125	145	135	120	120	107	144	137	241	178	166.5	148	131	134	129.5	168	112	153
centroid_740837	IVTT.AG	conserved hypothetical protein	137.118	121	113	124	327	152	150	118	125	124	139	127.5	138	146	138	183	134	131	130	136	157	150	139	134	120	152	156	147	144	135	135	141	132	121	122	160	147	255	180	172	159.5	149	128	130	184.5	114	139
centroid_40163	IVTT.AG	cation diffusion facilitator transporter family protein	136.986	144	117	130	311	146	143	123	128	127	167	133	143	154	132	171	128	136.5	132	134	133	141	137.5	133	134	141	140	130	139	122	127	127	121.5	119.5	122	141	135	226	161	159	152	141	130	131	167.5	115	148
centroid_264260	IVTT.AG	phosphatase 2C family protein	136.778	126	120.5	130	300	147	148	123	129	121.5	158	136	150	139	133.5	160	139	129	135	142	151	151	136.5	132	127	151	153	143	135	133	134	130	127	120	104	152	141	220.5	158	159	161.5	143.5	141	118	160	116	133
ETEC_1053	IVTT.AG	hypothetical protein	136.598	84	64	82	137	53	52	85	76	82	80	69	73	119	89	136	110	89	97	85	85	95	103	82	89	100	98	87	93	106	101.5	86	90.5	114	116.5	126.5	116.5	120	70	63	110	116	120	88	117	92	151.5
ETEC_p666_0060	IVTT.AG	replication protein	136.564	102	77	89	194	67	65.5	93	92	100	104	87.5	100	141	99	165	121	112	117	106	100	111	121	98	100	129.5	126	114	132	129	139	107	119	117	144	156	147	165	99	87	135	143	144	128	137	108.5	186
centroid_1006783	IVTT.AG	traG-like , N-terminal region family protein	136.464	141	111	122	273	141	136.5	118	125	132	154	130	150	149	127	210.5	148	165	138	156.5	160.5	157	136	136	117	141	144	134	141	134.5	123	128	124	129	110	140	136	226.5	149	135.5	152	127	126	130	151.5	111.5	138
centroid_101144_s2	IVTT.AG	NA	136.424	147.5	127.5	139	265.5	166	161	140	137	139	157.5	160	192.5	170.5	141	175.5	138.5	134	130.5	145	140	147	142	136.5	127	141	140	131	126	133	144	129	124.5	117	115	141.5	133	201	162	142	168	137.5	135.5	124	143.5	119	154.5
centroid_133345	IVTT.AG	glucuronide carrier protein	136.294	133	115.5	124	333.5	152.5	144	118	129	133	155	134	150	146	131	194	141	145	133	148.5	142	145	138	137	119	153	143	138.5	144	131	128	133	121	114	95.5	155.5	142	260	181	170	139	139.5	128	119	164	103	137
centroid_88421	IVTT.AG	2-dehydropantoate 2-reductase	136.25	130	111	125	315.5	145	146	117	125	122	139	134	147	133	131	223	163	171	136	130	143	155	126	126	119	136	131	128	126	124	139.5	121	123	119	103	142	142	222	162	150	144	138	124	117	169	108	140
centroid_618070	IVTT.AG	papC N-terminal domain protein	136.2	146	115.5	148	331	189	182.5	138	141	135	166.5	146	144	153	132	177	114	118	128	139	137.5	148	132	130	121	144.5	145	141	131	129.5	157	117	115	115	109	157	146	272	195	179	161.5	141	137.5	114	141	107	135
centroid_558839	IVTT.AG	putative membrane protein	136.158	90	66	76	238	66	63	73	78	86	88	107.5	84	101	75	564.5	256	199	163	443	243	303.5	78	78.5	71	86	86	78	83.5	81	105	78	79	79	92	116.5	116	213	84	76	108	87	85	79.5	125	69	96
centroid_855808	IVTT.AG	mce related family protein	136.138	150	130	139	360.5	165	164	132	135	130	151	141	151	156	139	179	128	125	130	142	147	148	137	144	126	149	150.5	137	133	132	150	125	115	112.5	108	147	144	244.5	189	162	160	151	131	115	172	108	136
ETEC_3356	IVTT.AG	hypothetical protein	135.844	122	94	110	273	132	133	108	111.5	118.5	110	103	113	128	113	175.5	99	105	103	106	107	121	106	109	113	109	113	109	110	109.5	107	120	110	112.5	82	109	111	207	139	143	139	115.5	123	135	199	115.5	144.5
centroid_1068158	IVTT.AG	conserved hypothetical protein	135.756	149	118	125	316	161	159	111	134	127	148	131	138	150	132	194	125.5	134	125	136	145	142	166	161	132	193	184	163	141	131	133	115	120	117	112	148	138	220	159	156	157.5	137.5	128	110	164	107	134
ETEC_3241_S2	IVTT.AG	accessory colonization factor(YghJ)	135.55	73.5	43	61	345.5	53	42	57	61	63	60	67	62	78	55	195	51	53	47	52	55	56	54	56	43	60	109	57	77	46	60	49	47	40	52	56.5	55	407.5	56	41	69	57	56	46.5	725	39	54
centroid_563250	IVTT.AG	conserved hypothetical protein	135.536	127	108	128.5	343.5	153	151	120	130.5	123	137	128	141	141	127	194	117	121	120.5	133	131	141	124.5	134	119.5	132	133	132	133	123.5	133	121.5	118	115	105	144	132	233	180.5	161	151	141	142	134	184	116	134.5
centroid_1076536	IVTT.AG	type 4 prepilin-like proteins leader peptide-processing enzyme	135.522	129	107	111	504	157	153	106	129	121	131	125	130	140	118	180.5	127	121	124	134.5	132	146	132	117	104	139	150	126	140	116	124	112	113	98	99	142	129	255	177	171	136	123	110	119	194	108	129.5
centroid_593379	IVTT.AG	CDP-diacylglycerol--serine O-phosphatidyltransferase	135.488	140	120	139	275	160.5	153.5	131	131.5	132	151	147	153	163	131.5	174	123	120	131	148	142	149	138	132	123	150	144.5	136	138	129	149.5	132	115.5	119	105	146	141	212	187	162	155	136	128	116	154	116	140
centroid_265026	IVTT.AG	radical SAM superfamily protein	135.302	136	124	127	293.5	154	149.5	124	136.5	129	169.5	144	158	138	136	170	136	133	132	148	149	151	132	136.5	128.5	141	149	140	134	140	141.5	130.5	137	127	111	137	150.5	216.5	185	167	157	143	141	116	155	120	133.5
centroid_28289	IVTT.AG	catecholate siderophore receptor Fiu	135.1	136	119	129	316	162	145	129	132	127	135	134	137	142.5	126	172	126	117	121	140	139.5	145	134	132.5	121.5	145	137	134	132.5	131	143	130	124	112	117	151.5	140	246	186	161	160	149	133	114	168	116	137
centroid_691980	IVTT.AG	lipopolysaccharide core heptose(II) kinase RfaY	134.98	137.5	112.5	134	301.5	164.5	152	123	119	121	145	134	146	152	129.5	180	125	120	130	139	140.5	149	132	130	117	145.5	143	134	140	131	139	129	116.5	121	106	138	131	217	166	165	150	132	125	130	159	118	149
centroid_556310	IVTT.AG	glycine zipper 2TM domain protein	134.664	136	111	121	288	144	142	126	123	117	143	127	138	146	129	180	131	125	125	145	136	139.5	135.5	136	121	133	147	131.5	137	131	133.5	132.5	113	117	125	133	132.5	202	159	143	149	140	133	122	155.5	110	141.5
centroid_685008	IVTT.AG	putative predicted protein	134.018	141	113	130	331	144	131	135	129	130	130	128	138	154	128	226	126.5	139	121.5	134	133	149	136.5	129	113	143	137	127	124	113	132	126	113	118	86	143	119	210	153	137	152	124	117	128	175	105	119
centroid_640440	IVTT.AG	glucitol/sorbitol-specific phosphotransferase enzyme IIB component	133.586	154	127	139	349	166	148	142	137	131	155	156	162.5	164	140	196	123	129	134	140	150.5	154	131	132	118	148	144	131	131	122	148	130	114	111	95	148	130	244.5	173.5	144	158	138	124	115	166	107.5	119.5
centroid_316668	IVTT.AG	polysaccharide biosynthesis family protein	133.1	139.5	123	144	300.5	167.5	167	134	133	134	163	157	163.5	161.5	150	174.5	130	133	137	151.5	151	154	145	144.5	125	156	147	132	138	128	139	120	127	108	114	141	120	186	169.5	142	171.5	157	141	126	154	111	139
centroid_739284	IVTT.AG	putative bacteriophage protein	132.834	92	82	80	318	80	79	84	100.5	94.5	100	104	101.5	134	85	194	91	105	91	120	86	99	78	74	62	95.5	98	79	90.5	89.5	126.5	108.5	152	73	149.5	100	77	343	100	90	136	78.5	201	91	156	70	87
centroid_362033	IVTT.AG	conserved hypothetical protein	132.834	130	110	128	340	158	146	132	128	125	144	136	142	148	132	181	118	121	117	138	139	141	134	130.5	117	144	157	142	128	136	147	120.5	123	115	111	148	134	238	170	146	148	135	120	118	156	106	134
centroid_564130	IVTT.AG	conserved hypothetical protein	132.644	166	101	140.5	331	113	108	125	122	118	117	123	119	129	120.5	281	189	171	129	147	138	138	114	135	123	116	154.5	137	147.5	125	115	111.5	116	107	101	115.5	114	192	87.5	96.5	143	124	147	114	152	106	127
centroid_922927	IVTT.AG	conserved hypothetical protein	132.632	143	109	120	328	145	140	116	120	122	130	120	127	137.5	128	184	127	117	120.5	135.5	120.5	131	123	123	118	123.5	127	113	125	122	132	122	111	105	102	115	124.5	206	153	146.5	139	127	126	120.5	182.5	114	137
centroid_723072	IVTT.AG	helix-turn-helix domain protein	132.59	138	111	132	330	159.5	158	134	141	127	142	141	142	156	132	195	115	121	129.5	141	147	145	141	136	118	146	142	135	138	126	139	121	116	112.5	112.5	148	130	228	187.5	176.5	145	131	119	121	157	107	135.5
centroid_558863	IVTT.AG	phage major tail tube protein	132.562	151	113.5	129	388.5	164	150.5	136	132	131	135.5	137	141	147	132	183	130.5	121.5	123	140	131	136	131	120	112	136.5	134	124	143	121	138	119	122	120	111	135	132	278	176.5	155	168	143	132	134	186.5	112	128
ETEC_1012	IVTT.AG	fimbrial protein	132.354	112	92	95	335	116	108	93	108	116	124.5	111	140	137	129	200	118	128	110	109	125	122	105	106	97	108	114	114	113	105	109	104	99	94	88	116	107	221.5	124	118	133	131	114	115	168	101	123
centroid_504557	IVTT.AG	putative predicted protein	132.162	135	114	129.5	293	144	139	126	131	128.5	154	140	141	146	123	169.5	113	108	125	141	129.5	139	134	124	123	146	149	127	135	121	134	124.5	112	117.5	115	131	132	228	150	140	147.5	126	125.5	119	147	109.5	134.5
centroid_30766	IVTT.AG	conserved hypothetical protein	132.074	142	118	141	331	170	159	124.5	135	128	150	145.5	148	155	132	181	124	124	126	133	142.5	144	130	132	121	144	143.5	136	127	145.5	211.5	137	152	114.5	151	186	131.5	222.5	154	134	152	135	130.5	118.5	157	105	128
centroid_245457	IVTT.AG	phosphoglucosamine mutase	131.904	102	45	101	477	83	81	131	123	95	87	114.5	81	128	79	200	65	71	66	74	66.5	81	66	181.5	56.5	76	95	66	75	64	76	63	75	53	119.5	89	89	320	105	77	234	111	114.5	58	153	50	60
centroid_713405	IVTT.AG	ead/Ea22-like family protein	131.448	127	116	125	306.5	148	148	124	128	120	144	129	145	148	131	180	123	118	132	137	140	142.5	128	127	114	146	139	139	133	121	138	122.5	118	109	91	135	132	220	175	160	145	137	125.5	117	143	108	134.5
centroid_363426	IVTT.AG	phage family protein	131.28	133	112.5	132	344	152	157	124	131	124	145	125.5	141	144	128	181.5	128	128	127	143	142	143	128	123.5	123	139	133	119	160	117	129	123	116	115	99	139	127.5	240	170	151	154	133	122	124	163	116	128
ETEC_1434	IVTT.AG	periplasmic murein tripeptide binding protein	131.27	126	102	113	293	133	129	115	123	128	132.5	124.5	128	139	115	181	118	118	121	135	127	129	119	111	115	128	135	128.5	121	110	127	122.5	107	102	91	133	128	231	157	123	148.5	139	124	110	150	102	117
centroid_101061	IVTT.AG	conserved hypothetical protein	131.232	137	118	130	282	154	140	123	122	116	157	132	145	144	127	197	132	145	129	140.5	144	148	137	129.5	126	139	146	130	127	127	130	127	122.5	116	112.5	142	140	222	164	158	148	147	140.5	110	157	116	138.5
WS_1858B_fliC_191-483	IVTT.AG	NA	131.2	114	84	109	227	76	77	112.5	112.5	103	109	111	113	151	111	175	132	108.5	128	116	107	113	119	96	102	129	123	137.5	138	133	170.5	103	110.5	107	124	143	135	180	111	86.5	143	152	155.5	105	141	95	220
centroid_686594	IVTT.AG	conserved hypothetical protein	131.14	133	107	117	287	145	139.5	124	125	117	149	131	139	149	122	160	113	120	123	134	127	133	128	124	118	144	135	126	131	122	128	118	114	109	111	138	133	214	165.5	148	148	126	125	121	151.5	106	140
WS_3504D_04957	IVTT.AG	NA	130.922	92	69	96	173	75.5	64.5	92	91.5	99	89	87	82	113	88	130	102	87	95	87	89	100.5	104	90	95	116	111.5	95	113	105	131.5	91	104	109	117.5	145	111	149	91.5	66.5	203	172	152	99	143	93	172.5
centroid_189602	IVTT.AG	conserved hypothetical protein	130.55	128	104	114	297	144	141	113	118	126	144	127	137	151	129	177	126	124	130	133	137	150	127	121	112	137	138	137	129	127	127	120	113	111	117	140.5	127.5	220	150	149	150	122	120	126	172	105	140.5
centroid_245754	IVTT.AG	conserved hypothetical protein	130.354	125	110	119	290.5	156.5	146	128	129.5	119	143.5	130	133	154.5	131	168	129.5	127	122	132	137	133	137	126	112	145	132	126	124.5	127	130.5	129	112	107	110	146	138.5	217	175.5	157	151	137	124	110	160	111	131
ETEC_1170	IVTT.AG	putative lipoprotein	130.258	102	96	97	279	105	100.5	105	138	289	137	131	128	202	110	152	102	96	102	100	112.5	117	102	109	102	114	128	114	119	98	111	93	94	86	76	123	128	205	118	110	181	116	107	103	144.5	90	112
centroid_353695	IVTT.AG	propionate catabolism operon regulatory protein PrpR	129.816	129	108	117	326	153	144	116	123	122.5	148	133.5	141.5	151	130	182	131.5	135	128	137	139	144	127	122	118	152	143	134	137.5	125	130	125	114	111	93	146	131	249	177.5	164.5	141	126	116	117	158	98	128
centroid_432249	IVTT.AG	hypothetical protein	129.744	125	94	119.5	272	133	125	117	111	120	108	118	114	137	108	171	106	113	103	107	108	117	109	103	106	116	122	111	108.5	100	112	110	103	102	90	115	115	218	153	126	138	124	119.5	127	190.5	105	126
centroid_101575	IVTT.AG	small heat shock protein IbpA	129.656	126.5	112	125	288.5	159	149	127	129	118	137	128	141	147	126.5	174.5	124	121.5	120	130	138	132	131.5	125	121	139.5	142	132	136.5	129	136	116	112	105	106	140	143.5	234	191	170	147.5	130	130	122	138	108.5	132
centroid_179981	IVTT.AG	transposase	129.36	118	103	112	330	141.5	133	107	137	137.5	152	128	143	173.5	125	184	123	132	118	118	125	138	121.5	157	110	132	134	128	120	117	125	104.5	108	114	84	134.5	127	220	157.5	157	128.5	124.5	111	99	144	103	125
ETEC_0766	IVTT.AG	hypothetical protein	128.482	111	83	104	254	108	102.5	98	103	119	116	115	134	141	107	324	170	206	132.5	139	179	165	113	126	110	140	124	116	115	113.5	113	101	104	98	92	122.5	118	225.5	113	102	158	128	117	116	153.5	92	116
centroid_109105	IVTT.AG	hypothetical protein	127.896	126	103	113	358	147	140	112	111	111	133	124	132	141	125	175	128.5	127.5	117	133.5	133	136	120	126	114	132	142	123	132	114	122	112.5	115	107	117	140	134	222	144	141	143.5	130	123	120	157	98	130
centroid_221720	IVTT.AG	phage regulatory , Rha family protein	127.754	139	118.5	138	226	144	130	128.5	133	126	149.5	143	156	154.5	140	164.5	130	122	124	137.5	132	139	135	121	113	138	133	124	118	117.5	141	119	120	111.5	96	136	128	197	147	126	150	128	117	111.5	129	104.5	136
centroid_942820	IVTT.AG	type I site-specific deoxyribonuclease, HsdR family protein	127.714	147	93	125	275	131.5	133	121	115	114	128	116	114	124	118	362	200.5	224	152	149	150	150	113	115.5	105.5	116	138	113	122	101	115	117	114	110	112	125	115	245	141	137	135.5	118	113	99.5	154.5	104	143
centroid_1022776	IVTT.AG	PTS system sugar-specific permease component family protein	127.482	129	113	131.5	256	133	135.5	130	131	122	159	137	152	144	131	156.5	117	120	125	139	139	136.5	132	123	116	147	129	125	114	122	133.5	126	116	107	99.5	137	124	190.5	155	117	152	141	127	118	142	107	134
centroid_943283	IVTT.AG	F plasmid transfer operon, TraF, family protein	127.474	121	102	111	295.5	147.5	146	112	115	114	134	122	130.5	132	118.5	187	120	126	115	134	126	133	124	113	110	131	128	121	131	120	119	119.5	111	106	97	135	132	223	172	153.5	136	128	116	120	143	97	130
centroid_38287	IVTT.AG	ead/Ea22-like family protein	127.01	136	104	123	315	131.5	130	118	125	116	138	131	137	148	129	178	116	116	121	142	134	151	121.5	119	112	147	134	121	129	118	132	120	110	111	79	116	111	207	160	142	137	128	109	122	155	106	125
centroid_1001082	IVTT.AG	putative membrane protein	126.476	118	108	117	328	149	144	116	121	118	143	131.5	145	138	124.5	170	120	117	128.5	135	139	141	129	122	123	136	133	130	126	119	137.5	116	117	108	99	136	129	226	170	163	139	128	134	112	149	106	126
centroid_865192	IVTT.AG	glutamine synthetase, type I	125.652	125	108	116.5	317	146	138	118	127	116	132	122	136	145.5	122	183	120	118	116	133	135	134	125	112	110	131	130	121	126	112	121	118	107	105	110	140	132	217	151	142	138	126	117	119.5	171	103	126.5
centroid_541425	IVTT.AG	transglycosylase SLT domain protein	125.634	131	105.5	115.5	296	125	116	122	151	123	135	122	133	168	127	192.5	123.5	115.5	140	130	154	138	125	111	103	132	118	124	131	112	125	121	109	108	86	125	123	217	139.5	125	151.5	125	113	134	177	112	115
centroid_243995	IVTT.AG	peptide-methionine (S)-S-oxide reductase	125.528	120	103.5	105	395	136.5	130	95	120.5	115	130	117	125	124	119	174	118	119.5	116	124	122	132	114	117	108.5	125	137	118	118.5	114	120	112	109.5	104	95	138	128	244	155.5	143.5	130	130.5	109	106	176	106	119.5
centroid_178326	IVTT.AG	gentisate 1,2-dioxygenase	125.486	137.5	109	120	286	146	142	116	120	117	145	132	145	141	124	162	120	118	121	138.5	135	138	133	129	118	136.5	137	122	119	120.5	124.5	107	112	109	107	123	119	184.5	140	135	139	129	127	105	140	98	129
centroid_94024	IVTT.AG	methyltransferase domain protein	125.424	127	113.5	125	327	155	144	114	121	115	142	141	152	148	126.5	168	115	114	120	130	130	142	126	122	118	136	137	125	126	118	136	114	111	110	91	135	130	229	169	147	141	129	122	113	148	107	120
centroid_6483	IVTT.AG	conserved hypothetical protein	125.232	128.5	104	132	361	144	131	124	133	116	135	130	135	143.5	121	180.5	102	108	114	122	125	135	127	111	103.5	131	132	124	123	112	137	116	110	104	93	137	126	224	165	156.5	143	130	114	108	152	98	119
centroid_100324	IVTT.AG	conserved hypothetical protein	125.078	133	104	116	330	155	152	117	126	129	122	124	137	144	125	182	100	116	116	127.5	139	144	121	123	114	129	135	134	123	124	133	107	111	114	95	125	122	233	165	169	131	127	125	115	149	103	123
centroid_615832	IVTT.AG	phage tail tape measure protein, TP901 family, core region	125.074	134	114	134	336	142.5	130	121	124	124	137	135	142	155	123.5	173.5	117	111	124	130	133	135	119	124	110	127	134	124	119	114	133	125	112	104	98.5	126.5	122	196.5	154	131	134	123	116	115.5	160	109	130
centroid_744267	IVTT.AG	FGGY family of carbohydrate kinase, N-terminal domain protein	124.504	117	106	120	215	117	121	107.5	119	114	134.5	117	129	135	123	164	97	105	114	128	130	124	121	125	111	131	131	122	118	121	133	113.5	107	108	102	131	129	194	152	145	138	136	143	112	163	104	134
ETEC_2312	IVTT.AG	lipoprotein	124.326	86	62	78	182	61	60	83	83.5	87	81.5	78.5	83	107	87	172	97.5	105	98	99	92	111	97	80	84	100	96	93.5	115	101	110	93	92.5	95	112	120.5	116	149	82.5	79.5	121	129	132.5	101	166	94.5	187
centroid_27122	IVTT.AG	glutathione transport system permease protein GsiC	124.228	129	102	119	298.5	130	128	112	113	110.5	140	122	133	135.5	121	166	116	111	117	137	128	128	126	116	106	133	134	121	121.5	118	129	113	103	101	98	120	121	197	140	132	139	129	130	103	153	109.5	130
centroid_542543_s2	IVTT.AG	NA	123.83	125	103	111	352	136	142	117	117	112	142	120	133	144	119	169	110	112	111	131	131	127	115	121	115	133	132	121	113.5	113	131	104	105	101	86.5	118	123.5	216	154	144.5	135.5	118	114	120.5	156	106	126
centroid_184755	IVTT.AG	phage/plasmid replication , gene II/X family protein	123.828	119	108	120	258	156	146.5	106	118	118	131	123	129	141	118	156	116	117	115	124	125	126	119	111	107	131	132.5	126	126	119	119	119	107	106	98.5	130	137	214	169	158	133	121	115	110	134	102	125
ETEC_p948_0360	IVTT.AG	heat-stable enterotoxin A2 precursor (STA2)	123.742	110	93	102	273	125.5	119	101	112	105	127	112	115	126	114	164	135	131	110	134	132	123	109	119	102	125	125	117	108	112.5	111	99	104	92	79	120	116	193	126	130	143	134	116	105	145	90	121
centroid_195250	IVTT.AG	phage integrase, N-terminal SAM-like domain protein	123.704	114	101	112	288	138	132	110	113	108	133	122	129	134	123.5	178	119	121.5	118	125	132	129	120	118	110	133	134	130	133	118	117	123	114	103	105	135	128	214	158	140	136	135	118.5	116	153	104.5	123
centroid_981827	IVTT.AG	UDP-galactopyranose mutase	123.636	130	102	112	449	123.5	113	123	123.5	113	134	125	136	153.5	124	210.5	112	108	119	137	137	143.5	123	125	107	139	138	122	131	113.5	125	111	109	109	76	129	108.5	220	130.5	141	135	116	101	122	184	106	120
centroid_923956	IVTT.AG	conserved hypothetical protein	123.616	130	106	131	392	145	144	118	127	121	136	131.5	136	142	116	207	103	118	113	126	134	136	121	121	110	124	150	124	120.5	116.5	129	109	107	121	104	123	116	250	152	129	135	114.5	113	113.5	208	98	118.5
centroid_592096	IVTT.AG	protein-tyrosine phosphatase family protein	123.404	150	94	114	403	122	112	107	109	111	109	109	116	126	105.5	159	110	121	103	111	108	120.5	107.5	107.5	96	112	107	106.5	111.5	103	114.5	104	104	95	82	119	107	269	132	109	126.5	111	115	102	143	89	115.5
centroid_713557	IVTT.AG	regulatory phage cox family protein	123.218	114	88.5	105	358.5	118	116.5	106	104	100	124	103	112	125	100	191	110	101	102	119	111	116	100	100	99	106.5	115	110	123	105	121	115	103	91	81	107	105	206	131	123.5	139	109	106	119	193	99.5	124
ETEC_1243	IVTT.AG	side tail fiber protein from lambdoid prophage	123.064	141	96	162.5	194	159	148	226	189	165	148	126	113	244	172	83	59	53	50	60	54	56	90	103	102	98	79	96	67	63	61	52	105.5	41	58	123	49	93	43	43	71	49	49	47	70	40	55.5
centroid_1028977	IVTT.AG	P-type conjugative transfer protein TrbJ	122.988	121	107	119	281	135	127	119	111	111	140.5	130	142	145	130	156	121	111	118	130	132	130.5	131	126.5	111	129	130	121	122	126	131	116	113	108.5	95	119	115	187.5	137	133	136	126	122	111.5	137	100	119
centroid_933235	IVTT.AG	phage integrase family protein	122.798	125	110	116	306	155	159	104	110	107	130	116	126	138	118	154	119	114	118	141	124	134	116.5	118	110	126.5	127.5	124	129.5	125.5	118	126	115	108	102	118	127.5	223	184	182.5	141	122	122	122	141	109.5	138
centroid_183427	IVTT.AG	conserved hypothetical protein	122.744	120.5	109	121	285	138	135	119	116.5	115	147	123	143	137.5	128	157	115	115	125	135	131	130.5	125	124	106.5	136	136	126	129	120	140	116	112	106	81	121	113	186	142	140	145	127	129	108	138	97	119.5
centroid_182127	IVTT.AG	putative phage Tail Collar domain protein	122.742	71	45	64	427	56.5	48.5	60	68	64	62	63	64	72	52	116.5	61.5	61	59	68	60	73	54.5	58	50	72	122	61	87	52	64	55	58	45	61	73	61.5	240	62	51	125	99	58	51	155	45	58
centroid_89710	IVTT.AG	electron transport complex, RnfABCDGE type, G subunit	122.57	113	97	117	303.5	143	142	114	116	119	126.5	121	131	138	4	160	113.5	118	115	121	129	134	118	111	105	131	134	123	126	118	109	118	110	105	101	136	129	211	153	149	136	122	116	118	161	101	131
centroid_114558	IVTT.AG	lysR substrate binding domain protein	122.27	127	95	111.5	410	130	123	107	110	108	120	112	126	133	111	174	111	105	107	108	119	132	113	110	104	123	135	112	118	114	119	115	100.5	98	100	131	123	201	133.5	122	144.5	116	122	118	195	109	130
centroid_358189	IVTT.AG	prophage CP4-57 integrase	122.072	113	97	105	368.5	124	120	96	110	108	133	112	117.5	134	106	163	113	112	109	127	119	128	108	107	101	123	131	114	126	116	114	113	103	108	103	137	129	236	155	147	132	119	109	108	165	100	121
centroid_166864	IVTT.AG	resolvase, N terminal domain protein	121.902	154	107	121.5	273	134.5	129	108	129	113	132	124.5	140	130	122	152	115	113	121.5	122	123	125	120.5	118	109	128	118	109	116	111	124	109	105	96	100	117.5	123	189	143	135	116	118.5	118	99	141	111	135
centroid_215576	IVTT.AG	conserved hypothetical protein	121.724	119.5	116	117	299	128	127	110.5	114	109.5	145	127	136	141.5	127	173	118	121	124	128	127	128	126	126	106.5	134.5	135	129	133	114	129	109	109	105	87	120	119	192	134	129	158.5	128	132	116	154	109	128
centroid_703954	IVTT.AG	alpha amylase, catalytic domain protein	121.678	123	94	130	166.5	116	114.5	124	120	113	142	136	133	138	111	139	104	104	111	123	119	119	109	117.5	101	130	121.5	121	105	104	122	119	105	97	91	117	118	171	131	117	142	116	111	95	115	92	117
ETEC_0357_S1	IVTT.AG	putative adhesin/invasin EaeH	121.674	115	98	106	300	122	112	108	108	113	116	119	118	125	107	159	107	103	106	114	111	122	107	107	96	120	115	103	106.5	98.5	112	111	95	94	89	119	103	185	130	115	132	114	102	106	152	83	109
centroid_716030	IVTT.AG	outer membrane autotransporter barrel domain protein	121.656	125	97	107	287	145	144	112	117	112	137	116	124	133	112	164	114	121	119	123	120	129	118	110	108	138.5	125	124	125	116	107	104	100	89.5	101	121	117	204	147	129	135	122	115	105	137	100	129
centroid_847212	IVTT.AG	phage integrase family protein	121.508	141	98	147	267	157	143	148	138	132.5	142	143	141	145	115	159.5	100	104	115	128	129	132	119	120	102	137	132	130	120	110	129	107	112	104	108	139.5	132	224	158	134	160	133	127.5	105	137	97.5	122
centroid_133677	IVTT.AG	conserved hypothetical protein	121.206	124	97	113	320	153	151	117	114	117	137	121	131	135	120	172.5	114	113	117	125	123	132	117.5	112	105	131	129	122	123	111	126	113.5	100.5	95	95	125	123	220	154	137	146	126	120	110	142	104	125.5
centroid_482529	IVTT.AG	putative membrane protein	120.836	140	110	123	309	144	135	130	129	129	138	132	143.5	149	126	171	117.5	114	117.5	131	133	136	123	116	111	135	129	120	117.5	115	132.5	119	116	99	101	135	127	217	150	124	144.5	130	120	111.5	143	100	123
ETEC_p948_0400	IVTT.AG	cfa/I fimbrial subunit B precursor (colonization factor antigen subunit B) (cfa/I pilin) (cfa/I antigen)	120.54	52	39	50	1694.5	37	33	46	59.5	140	56	900	47	300.5	50	101	48	54	46	52	50	50	44	47	39	45	332	51	49	42	52	49	44	42	2321	64	50	95	41	39.5	63	54	53	50.5	95	46	59
ETEC_1710	IVTT.AG	major outer membrane lipoprotein (murein-lipoprotein)	120.412	87.5	68	78.5	157	71	64	62.5	102	91.5	99	86	78	85.5	85	337.5	169.5	199.5	101	103	115	90	65	71	74	68	69.5	73	74	69	67	65	61	63	114	75	151	249.5	87	83	127.5	89.5	103	77	194	75	88
centroid_235716	IVTT.AG	conserved hypothetical protein	120.396	66	45	60	665	56	53	53	60	68	61	282	58	109	53	113	53	53	51	57	51	53	51	51	46	59	70	54	60	51	64	49	50	44	1019	64	60	123	56	48	73.5	62	61	53	96	38	53
centroid_268628	IVTT.AG	putative conjugational transfer protein TraE	119.89	117	88	112	229	115	117	106.5	105	103	130.5	109	120	124	104	142	105	104.5	103	109	103	113	120.5	111	101.5	144	137	133.5	128	102	103	95	94	91	93	127	144.5	177.5	139.5	114	135	117	115	115	135	97	119
centroid_26437	IVTT.AG	AAA domain protein	119.86	139	105	113	282.5	127	118.5	111	118.5	108	132	124	137	137	121	162.5	111	117.5	114	127	129	128	125	117	106	129	128.5	118	118	108	112	109	86	96	100	125.5	109.5	156.5	125	121	129	118.5	115	108.5	150	107	127
centroid_9290	IVTT.AG	phosphoribosylaminoimidazolecarboxamide formyltransferase/IMP cyclohydrolase	119.786	123	100	114	296.5	130.5	119	118	111	111.5	130.5	119	130	142	122	163.5	110	106	109	125	119.5	130.5	119	109	102.5	122.5	128	115	125	113.5	121	113	108	103	86	125	118	183	134	122	142	115	112	113	148	107.5	120
centroid_702606	IVTT.AG	formate dehydrogenase, alpha subunit	119.74	123	110	124	289	146	134	112.5	126	115	131	125	136	141	128	174	114.5	117	112	129	129	132	126	127	106	134	132	117.5	126	120	117	109	107	105	92	132.5	120.5	184	134	120	135	124	113	114	151	96	124
ETEC_0286	IVTT.AG	hypothetical protein	119.728	111	99	105	296	112	105	98.5	111	100	123.5	112	122	127	104	168	110	125.5	114	117	124	123	105	114	106	124.5	127	113	121	109	113	110	104	99	85	116	103	175	114.5	113	156	123	111.5	111	138	91	118
centroid_842488	IVTT.AG	helix-turn-helix domain protein	119.568	114.5	97	103	382	125	123	104	108	104.5	128	115	131	138	114.5	152	109	101	113	119	123	125	110	106	102	131	126	112	126	109.5	121	103	96.5	101	84	117	109	206	144	147	123	110	115	101.5	160	98	114
centroid_743380	IVTT.AG	carboxypeptidase regulatory-like domain protein	119.012	121.5	101	122	322	141	135	106.5	118	110	138.5	124	139	136	116	167	111	111	117	129	128	132	114	113	107	131.5	122	124	121	117	125	104	97	105	127	119	119	217	153	143	136.5	125	111	106	146	100	119
centroid_1009647	IVTT.AG	type I secretion system ATPase family protein	118.874	139	97	129	230	123	117	114.5	131.5	126	125	133	131	130	110.5	151	119	140	119	119	125	128.5	113	111	100	130.5	120	106	113	105.5	135	112	110	97	98	123	122	192.5	124	114	147	123.5	124	98	126	94	103
centroid_618680	IVTT.AG	diguanylate cyclase domain protein	118.426	113	98	115	266	133	134	113	117	111	128.5	119	126	135	117	157	105	108	110	113	121	128	117	112	106	119	128	115	127	112.5	116.5	104	101.5	97	95	120	119	197	145.5	133	126	121	109	109	150	98	118.5
centroid_71294	IVTT.AG	glycolate permease GlcA	118.194	128	103	113	266	123	131	101	111	108	134	118	124	133.5	116	158	118	116	120	128	127.5	133	122.5	117	109	126	135	116	125	111	115	102	104	103	97	118	119	172	129	131.5	133.5	123	113	102	142	97	126
centroid_212382	IVTT.AG	type I restriction modification DNA specificity domain protein	118.156	131	105	114	267	123	123	113.5	117	108	132.5	119	125	137	116	172	115	111	111.5	129	115	132	126	114	107	125	123	117.5	119	106	117	106	105	97.5	96.5	121	109	170	111	117	136	116.5	112	117	148.5	94	126.5
centroid_764919	IVTT.AG	bacterial shufflon , N-terminal constant region family protein	117.57	109	89	108	379	126	120	102	116.5	102	119	114	115	155	110	146	110	104	104	110	113	135	107	105	95	120	134	115	118	110	113.5	99	101	92	89	134	121	207	146	142	112	107	102	102	158	91	113
centroid_599983	IVTT.AG	putative selenate reductase, YgfK subunit	117.512	111	107	111	196	119	115	106.5	114	114	126	122	133	127	118	177	115	126	119	122.5	133	116	114	118	107	130	123	121	117	107	119	108	105	105	100	129	132	177	139	134	121	115	100	101	128	96	127
centroid_968227	IVTT.AG	conserved hypothetical protein	117.462	126	95.5	111	275	116	119	104	107	108	125	116	123	134	116	182	123	119	111	120	122	125	113	109.5	99.5	119.5	125	113	123	106.5	117	110	95	97.5	103	113	107	193.5	141	127	112.5	116	108	101	146	91	118
centroid_890461	IVTT.AG	conserved hypothetical protein	117.066	117	100	113	329	138	128	109	117	108.5	121	122	126	127.5	112	173	101	109	107	122	121.5	131	112	118	106	127	129.5	124	109	105.5	127.5	104	106	102	81	120.5	118	215	147	129	134	120	113	101	148.5	95	110
centroid_736362	IVTT.AG	bacteriophage replication gene A family protein	117.03	121	101	117	283	128	125	113	111	108	124	123	132.5	135.5	108	155	104	110	103	117.5	122	128	113	122	104	118	123	117	111.5	130	120	105.5	103	96	91	125	120	201.5	145.5	128	121.5	112	106	105	144.5	89	117
ETEC_1580	IVTT.AG	lipoprotein	116.956	95	74	96	251	72	71	89	92	95	104	89	92	125	101	150	105	94	94	89	95	149	103	95	89	110	107	104	111.5	111	122	86	95	93	120	132	115	166.5	94	84	124	124	128	95	144	93	182
centroid_761880	IVTT.AG	conserved hypothetical protein	116.942	105	86	92	311.5	115	112	89.5	104.5	110	121.5	110	121	124	103	174.5	110	110	112	114	117	122	106	105.5	97	115	119	113	109	101.5	107	106	101	95	99.5	116	116	188.5	139	133	119	106	105	104	158	100	107
ETEC_1141	IVTT.AG	flagellar hook protein FlgE	116.676	56	34	51.5	203	44	39	48	51	52	53	54	49	67.5	43	373	43.5	44	40	45	39	43	40	41	36	82	198	37.5	42	47	55	47	41	37	44	48	41	3278.5	46	35	57	50	48	38	68	35	44
ETEC_2450	IVTT.AG	putative peptidoglycan-binding protein	116.52	82	69	103	280	80	75.5	84	167	172	198.5	154	182	264	121	421	134	107	106.5	127	124	146	67	77	57	73.5	85	70	73	67	78.5	70	72	54	62.5	101	130	212	132	111.5	168	122	139	91	179	84	176
centroid_451025	IVTT.AG	methyltransferase domain protein	116.398	115	89	98	340	107	100	93	111	109	118	106.5	117	131.5	113	315	120	127	117	155	145	152	104	107	96	112	122	104	122	105	105	106.5	98	96	83	125	108	199	115	115	129	114	97	103	150	89	117
centroid_36991	IVTT.AG	tyrosine kinase family protein	116.04	111	96	111	304	122	121.5	101	112	115.5	115	108	131	126	112	180	113	113	113	113	122	129.5	125.5	112	108	117	124	120	127	108	113.5	113	105	92	100	119	176.5	252	138.5	129.5	172	139.5	126.5	110.5	156.5	94	112
centroid_874678	IVTT.AG	protein-P-II uridylyltransferase	116.008	120	98	110.5	319	142	134	117	109	106	131	112	127	128	111	166	99	97	111	123	117	123	120	112	101	117	146	131	113	112	113	107	100	98	94	115	113	204	136	125	132	117	112	106	145	95	119
centroid_773770	IVTT.AG	fibronectin type III family protein	115.63	122	97	108	286	137.5	131	109	111	105	130	117.5	128	127	113	164	104	105	108	125	119	119	116	111	99	124	128	112	106	111	118	104	100	101	95	119	129	198	151.5	138	117	111	109	99	140	89	117
centroid_94894	IVTT.AG	conserved hypothetical protein	115.166	111	96	112	282.5	130	121	109.5	106	103	126	108	126	135	116	163	107	109	112	127	121	129	115	113	104	127	119	112.5	120	105	110	106	97	91.5	96	117	106	188	129	120	126	111	110	113.5	149	102	122
ETEC_p948_0020	IVTT.AG	serine protease EatA	115.02	44	28.5	43	104	31	32	36	147	313.5	48	139	49	132	40	62	36	40	36	40	35	42	33	35	30	42	58	55	54	35	42	50	32	34	201.5	125	41	409.5	36	37	54	83	41	42	81	41	51
centroid_899492	IVTT.AG	transporter, anaerobic C4-dicarboxylate uptake family protein	115	143	101	112	272	116.5	106.5	120.5	140.5	146	138	179	129	154	132.5	171	103	106	99	116	105	117	106	475.5	95	109	113	146	112	95	118	98.5	92	106	90	107	105	194	114.5	111	153.5	118	109	109	148	91.5	121
centroid_498449	IVTT.AG	gram-negative pili assembly chaperone, C-terminal domain protein	114.982	112.5	91	112	283	142	132	106	103	109	125	108	128	127	106	181	102	95	113	119	122	120	111	109	96	116	122	119.5	113	106	116	111	96	95	76	111	111	198	151.5	141	118	111	101	107.5	165	92	111.5
centroid_985460	IVTT.AG	type-F conjugative transfer system mating-pair stabilization protein TraN	114.908	105.5	91	105.5	223	104	96	111	112	106	125	110	125	130.5	113	193	128	126	109	119	127	120.5	116	110	102	125	118	115	119	108	110	110	100	95	95	112	104	184	115	113	129	107	108	106	142.5	90	116
ETEC_p948_0510	IVTT.AG	putative lytic transglycosylase	114.866	75.5	54.5	70	133	53	48	82	62	70	69	67	70	97	68	110.5	75	75	78	65	70	75	84	67	68	87	84	80.5	104	84	94	74	78	89	100	109	100	108	60	54	119	106	107	92	113	88	144
centroid_76026	IVTT.AG	pectate lyase superfamily protein	114.712	138	105	130	301	146	136	121	129	119	127	134	132	142	122	171	109	114	111	124.5	126	130	119	120	111	131	137	122.5	118	115	134	112	107	101	96	135	124.5	228	151	125.5	142	128	114	99	132	85	104
WS_1858B_04875	IVTT.AG	lytic transglycosylase	114.556	113	94	113.5	283	129	119	109	108	104	114	108	121	121	106.5	158	94	100	99	100	118	123	105	114	103	134	107	114	107	102.5	112	99	98	96	95	103	107	189	126	119	120	117	107	113	135	94.5	112
centroid_362476	IVTT.AG	diol dehydratase-reactivating factor alpha subunit	114.46	130	85	120	312	126	120	113	113	110	118.5	123	120	123	108	143	107	107	106	113	115	135	106	109	99.5	124	123.5	108	114	109	122	115	107	94	105	129	115	214	146	114.5	143	131	115	103	150	88	105
centroid_441770	IVTT.AG	AAA domain protein	114.43	121	95	116	333.5	130	126	111	114	108	122.5	115	109	122	103.5	178.5	93	102	106	109	109	125	112	107	92	117	125.5	112	110	101	114.5	95	101	97	83	117	114	237	149	132	135	110	109	100.5	162	87	109
centroid_1013001	IVTT.AG	bacterial TniB family protein	114.252	102	94	106	284	131	121	100	112	106	118	116	121	128	112	149	110	110	102	118	121	124	109	101	90	121	117	113	111	106.5	107	104	101.5	91	80	126	120	215	149	141	115	108	100	101	143	92.5	114
centroid_111514	IVTT.AG	prophage tail fibre domain protein	114.008	108	88	99	365	116	110	91	102	107	105	108	109	120	96	198	103	110	105	111	110	117	98	102	90	104	118	101	106.5	96	109	90	93	87.5	81.5	104	109	217	4	267	131.5	109	104	109	164	94	110
centroid_177505	IVTT.AG	conserved hypothetical protein	113.834	92	56	93	189.5	99	98	97	72	68	74	82	73	83	62	116	82	88.5	68	76	61	72	63	53	53	59	68	61	135	61	106	67	63	54	71	83	100	330	115	84	114	88	106	82.5	141	96	180.5
centroid_513403	IVTT.AG	acetyltransferase family protein	113.456	107	88	95	298	109	106	91	95.5	98	111	98	112	118	99	167	101	105	101	116	102	108	96	98	96	110.5	112	98	105.5	109	100	97	93	88	88	111	94	177	108	103.5	121	97	97	99	139.5	87	118
centroid_1002403	IVTT.AG	ferric uptake regulation protein	113.244	108	92	107	270.5	114	111	106	106.5	98	127	105	121	119	116	152	102	93	103	108	111.5	125	113	110.5	96	115.5	114	111	112	105	114	102	96	92	93	118	114	192	137	114	117	104	98.5	108	138	91	117
centroid_781338	IVTT.AG	DNA topoisomerase I	113.176	135	94	130	220	128	120	121	121	116	128	125.5	132	135	107.5	148	108	100	108	122	107	113	107	110	98	127	117.5	105.5	108	105	119	109	99.5	87.5	93	121	114	176	130	116	145	123	117	96	117	85	116
centroid_236849	IVTT.AG	conserved hypothetical protein	113.062	108	89	109	276	110	109	91	121	103	113	105	113	115	96.5	167.5	99	107	104	96	106	112	96	100	89	104	109	107	98	98	113.5	99	97	98	91	109	115	180	125	130	152.5	105	95	101	153	90	119
centroid_147904	IVTT.AG	chaperone of endosialidase family protein	113.062	112	81	116	214	112	113.5	109	112.5	100	107	111	101	115	95	147.5	91	93	92	96	100	102	96	100	92	108	112	101	96	96	103	93	98	88	84.5	111.5	111	192	139	114	136.5	117	110	96	140.5	80.5	98
centroid_103266	IVTT.AG	phage tail-collar fibre family protein	112.88	113	96	110	288	122	119	104	108	107	114	114	123	121	105.5	139.5	106	109	111	115	122	130	114	107	103	118	127	109	118	105	117	108.5	113	99	90	131	111	216	149.5	125	127	114	108	93	145	90	105
centroid_908128	IVTT.AG	F pilus assembly Type-IV secretion system for plasmid transfer family protein	112.826	111	80	112	335	109.5	104	100	121	106.5	119	115.5	115	142	97	180	82	93	91	106	98	108	96	98	85	105	108	103	96	89	103	91	87	83	80	102	97	280	117	96	119	97	100	93	137	78	97
centroid_699447	IVTT.AG	putative upf79.2	112.8	101	85.5	99.5	256	114	106	91	96.5	107.5	110	110	111	110	108	186	112	114	103	105	108	117	102	96	99	114	104	106	107	96	99	107	103	93	99	113	117.5	195.5	126	114	128	106	102	104	205	95	109
centroid_518504	IVTT.AG	conjugative transfer ATPase, PFL_4706 family	112.72	105	92	100	305	117	110	91	100.5	105	119	109	113	120	112	175.5	112	122.5	99	114	120	113.5	105	110	96	118	121	105	106	97	110	98	96	98	90	115	112	236	127.5	123	129	115	104	99	153	92.5	110
centroid_915593	IVTT.AG	propanediol dehydratase large subunit	112.688	98	75	88	293	96	95	90	91	93	93	88	97	112	88	201	103.5	105	92	93	95	103.5	143	169	95	142	165	162	126	83	85.5	86	80	76	75.5	110	111	174.5	110	114	114	106	90	90.5	186	87	105.5
centroid_187846	IVTT.AG	H-NS histone family protein	112.622	108	96	106	268	122	122	111	105	103	120	117	124	133	112	163	112	112.5	106	112.5	113	114	113	109	102	119	113	108	110	109	114.5	105	95	96	100	116.5	114.5	194.5	142	128.5	131	114	105	98	137	91	115
centroid_866129	IVTT.AG	phage integrase family protein	112.468	124	96	116	309	129.5	118	116	113	106	125	117	130	134.5	115	163	105	106	106	116	116	120	109	111	94	125	122	116	110	102	118	105	101	92	77.5	124.5	113.5	221	147.5	120	133	119	98	97	160	84	100
centroid_249562	IVTT.AG	conserved hypothetical protein	112.406	106	87	101	265	111	106	101	104	100	119	103.5	124	139	105	146	103.5	100	105.5	118	124	118	112	108	98	122	120	110.5	117	109.5	102	103.5	102	99	88	127	115	185	129	124	115	110	99	106	125	85	120
centroid_371179	IVTT.AG	succinylarginine dihydrolase	112.38	103	85.5	99	254	116	116	96	106	105	118	102	119	117	110.5	157	110	115	104	115	120	124.5	109	109	103	122	127	113	115	107	116	100	103	99	95	122	116	187.5	134	121.5	120	122	113	99	135	93	112
centroid_890638	IVTT.AG	mobA/MobL family protein	112.304	92	83.5	96	260	101	103	90.5	97	96	112	104	113	111	96	137	102	100	97	113.5	112	115	103	103	92.5	122	117	110	110	108	115	105	99.5	97	75	118	111	210	135	142.5	126	111	112	96	137	91	103
centroid_72112	IVTT.AG	cobQ/CobB/MinD/ParA nucleotide binding domain protein	112.062	113	95	108	283.5	123	127	103.5	114	115	128	114.5	124	126	108	174	108	108	109	113.5	116	122	107	105	100	116	123	112	107	106	116	95	94	93	79	114	112	165	119	115	112	107.5	102	99	131	88	114
centroid_265572	IVTT.AG	glycosyl transferase 11 family protein	111.808	107.5	91	101	327.5	127	122	97	101	100	121	98	109.5	118.5	106.5	183	101	110	98.5	115	111	112	109	93	94	105	109	99.5	110	100	107	107	99	89	95	109	111	190.5	135	132	115	103	97	101	145	90	114
centroid_1047471	IVTT.AG	putative conserved predicted protein	111.734	121	91	115	320	132	127	111.5	113	107	120	122	113.5	129	105	161	103.5	105	101	111	111	116	106	108	101	118	125	113	106	104	116	97	97	93.5	94	127	118	221.5	143	116	124	114	112	97	149	80	104.5
ETEC_2366_S2	IVTT.AG	autotransporter	111.61	102	76.5	83.5	230	64	66	87	82	92	102	87	91	143	116	172	104	93	107	93	85	108	104.5	97	86	125	122	87	125	98	123	85	89	96	109	108	115	192	82.5	76	111	110	121	86.5	149	81.5	179
centroid_218183	IVTT.AG	lysR substrate binding domain protein	111.324	93	57.5	78	278	72	68	75	79	157	87	75	79	92	70	408.5	166	164	118	322.5	231	161	69	62	57.5	71	84	65.5	77	66.5	69	61	63	57	64	82	73	130	71	65	101	102	69	69	133	63	73
centroid_1033353	IVTT.AG	parB-like nuclease domain protein	111.222	128	66	81	275	80	75	88	83	88	98	109.5	86	99	78	339	179	211	114	134	118	143	71	84.5	65	87	93	88	81	146	80	73	69	64	298	77	91	261.5	73	71	129	84	83	82	173	62	109.5
centroid_13074	IVTT.AG	virulence-associated E family protein	111.176	117	98	112	206	116	109	104.5	110	118	119	118	128	134	116	154	99.5	113	117	123	126	121	117	114	104	126.5	126	124	116	116	118	104	109	112	94	123	122	169	125	123	131	111	105.5	105	123	89	121
centroid_541767	IVTT.AG	DNA transposition protein	111.028	142	91	134	346	138	135	125	133	124	123	129	118	133	110	177.5	89.5	97	102	114	106	114	108	125	92.5	131	136	112	118	102	123	103	103	96	96.5	131	125	238	144	122	148.5	127	118	94	141	82	101
centroid_468692	IVTT.AG	conserved hypothetical protein	111.002	111	95	103	272	125	120	97	106	106	118	111	118.5	120	106.5	145	106	107	112	116.5	116	126	113	106.5	98	124	119	107.5	113	103	108	109	103	97	97	117	117	206	147	125	124	114.5	108	101	145	101	106
centroid_241896	IVTT.AG	mu-like prophage FluMu gp41 family protein	110.934	112	89	108.5	314	119	113	108	107	100	117	113.5	127.5	139	109.5	162	102	101	100	111	114	118	106	103	97	113	122	114	105	99	117	96	92	89	91.5	120	106	203	134	123	113.5	105	98	102.5	155.5	87	99
centroid_265143	IVTT.AG	cobQ/CobB/MinD/ParA nucleotide binding domain protein	110.864	117	95	110	246	128	122	109.5	104	102	122	110	121	128	112.5	145	96	98	107	113	111	119	111	108.5	100	118	122.5	113	111	104	117	103	96	99	88	117	108.5	188.5	135.5	125	130	114	106	106	129	95	113.5
centroid_401577	IVTT.AG	conserved hypothetical protein	110.862	110	89	110	308	120	112	106	112	102	119	107	126	134	115	174	107	107	105	112	121	121	112	113.5	98	120	123	110	114.5	107	118	100	101	100	83	107	101	182	120	108	124	113	106	115	136	94	121
centroid_885621	IVTT.AG	bacterial type II and III secretion system family protein	110.592	103	88	97	318	115.5	103	96	104	88	115	112	105	124	109	145.5	108	108	97	106	108	110	105	110	97	116	117	107	109	111	109	95	99	90	89	116	108	198	135	118	116	106	111.5	94	139	85	104
centroid_193605	IVTT.AG	multidrug resistance outer membrane protein MdtP	110.552	129	77	118	309	114.5	193	116	107.5	105	104	106	104	124	87.5	168.5	92	99	92	114	98	103	98	86	80.5	101.5	112	92	101	85	100	91	84	78	74	107	103	211	114	100	126	108	95	84	130	74	96
centroid_610900	IVTT.AG	conserved hypothetical protein	110.31	96	43	90	209	76	67	81	84.5	75	70	87	65	85	56	224	75	113.5	69.5	70	68	77	62.5	58	50	66	75	59	63	55	72	56	55	46	60	81	77	182	77	65	94	80	79.5	51	90.5	43	56
centroid_230052	IVTT.AG	parB-like nuclease domain protein	110.25	113	85	108	362.5	112	108	92	95	117	107	95	111	113	104	196	105	102	98	105.5	103.5	114	102	100	96	100	114	102	108	93	99	103	96	96	76	101	106	190	115	107	117.5	100	98	99	154.5	95	100
centroid_777578	IVTT.AG	sigma-70, region 4 family protein	110.036	105	79	96	313.5	106	104	87	98	107	108	99	110	111	104	182	100	102	98	100	110.5	117.5	98	95	93	100	112	101.5	107	95	113	88	99	95	82	105	111	215	114	109	113	112	103	92	164	92	104
centroid_940723	IVTT.AG	autoinducer 2-binding protein LsrB	110.036	97	50	79	271	60	66	77	89.5	90	92	91	100	136	82	284	94	109	70	110	101	94	52	63	47	62	87	100	77	50	50	48	51	47	68	64	67.5	163	53	51	112	59	56	57	122	45	86
centroid_112245	IVTT.AG	tape measure domain protein	109.716	111.5	93	110	253	125	119	102	103	99	111	105	113	121.5	102	154	105	106	99.5	110.5	110	116	106	105	98	111	113	109	111	103	110	104	93	92	91	122	117	185.5	138	117.5	119	112	100	107	126	88	117
centroid_697159	IVTT.AG	phage tail tape measure protein, TP901 family, core region	109.678	80	111.5	75	266	68	66	65	81	70	92	71	71	98	64.5	147	61	71	57	76	69	70	81	62	51.5	70	76	70	84	63	70	59	56	55	50.5	78	60	150	75	67	99	64	70	81	122	95	70
centroid_244558	IVTT.AG	DMSO reductase anchor subunit family protein	109.498	105.5	92	103	301.5	119	113	99	106	106.5	111	101	113	121	110.5	173	94	99	102	105	110	112	108	101	86	107	118	104.5	105	99.5	100	98	98.5	89	88	114	111	196	123	112	120	108	94	105	154	90	107
centroid_999273	IVTT.AG	fumarate hydratase class I, aerobic	109.126	106.5	87	101	286	113.5	114	99	97	95	120.5	99	110.5	116	104	155	91.5	93	98	113	105	112.5	104	97	92	112.5	117	104	105.5	98	106	95	94	91	79.5	106	103	196	124	116	123	102	105	98	128	77	112
centroid_171848	IVTT.AG	protein GrpE	108.99	111	81	92	439	122	113	95	104	94	108.5	98	109.5	115	97	153	96	99	96	111.5	107	114	99	98	94.5	113	129	110	110	97	114	92.5	94.5	89	73	117	109	211.5	143	129	112	110	96.5	93	163.5	91	97
centroid_465279	IVTT.AG	phage lysozyme family protein	108.748	110	91	107	282	113	110	99	104	99	112	113	114	129	110	164	101	100	106	114	113	121	108	110	99	124	121	112	107	105	121	101	105	98	80	124.5	115	194	133	119	122	102	99	93	145	86	105.5
centroid_243997	IVTT.AG	conserved hypothetical protein	108.694	110	93	99	282	129	124	97	103	105	111	104	117	122	101	156	106	105	105	116	111	126	107	105.5	95.5	115	117	107.5	117	98	109	102	102	90	88	120	113	213.5	148	135	117	111	94.5	96	127	80	109
centroid_957971	IVTT.AG	chaperone protein DnaJ	108.676	92	54	75	236	68	68	88	90	87.5	90	249	87	104	87	531	183	205	110	117	151	125.5	59	71	61	70.5	89	77	75	66	78	58	68	57	70	76	178.5	202.5	57	73	244	117	71	73.5	190.5	53	100
ETEC_0595	IVTT.AG	putative RHS repeat protein	108.636	83	69	76	201	54	54	82	76	85	79	74	79	104	85	151	94	98	92	97	91	99	101	77	76	97	97	85	96	92	107	86	86	91	98.5	112	108	134	70	72	98	112	102	92	113	79	140.5
centroid_595352	IVTT.AG	conserved hypothetical protein	108.606	110	45	113	202	100	89	140	97	89.5	96	103	82	112	69	219	106.5	135	86	89	82	95.5	68	69	61	84	406	87	81.5	67	93	69	70.5	53.5	104	100.5	111	282	96.5	83	151	100.5	113	60	91	53	68
ETEC_2005	IVTT.AG	tail fiber protein (gph)	108.492	149	45	162	302	83	120	149	152.5	120	104	96	85	169.5	136	120	57	63	59	83	67	69.5	64	93	93	61	84	113	74	40	45	43	45	36	45	65	48	110	41	48	54	45	48	47	105	41	61
centroid_402648	IVTT.AG	conserved hypothetical protein	108.386	118	88	101	316	130	119	99	102	96	101.5	103	107	115	107	145	97	101	94	103	110	117	99	105	92.5	108	116.5	105	106	103	109	97	96	90	88	115	108	219	151.5	130	124	112.5	109	97	157	89	101
centroid_871625	IVTT.AG	lysR substrate binding domain protein	108.342	105	75.5	95.5	232	78.5	76	94.5	91	89	108	90	98	117	93	155	106	101	107	109	97.5	101	101	89	85	108	109	98.5	109	103	116	95	81	88	103	102	112	159.5	107	84	117	112	121	93.5	119	84	131
centroid_1051341_s1	IVTT.AG	NA	108.3	104	85	104	303	110	104	99	102	106	116	108	114	111.5	100	188	105	107	104.5	108	109	115	108	106	101	116	118	118	110	95	101	100	92	101	86	109	110	191.5	109.5	102.5	119.5	99	102	99	147	86	98
centroid_82273	IVTT.AG	peptidase S49 family protein	108.084	100	85	100	236	110.5	113	93	95	101	118	102.5	109	117	100	145	111	106	102	111	110	111	102	107	93	117	116	103	105.5	104	105	101	94	90.5	88.5	114	113	180.5	125	123	134.5	116	111	94	132	90	106
centroid_830778	IVTT.AG	glucose-1-phosphate thymidylyltransferase	107.924	94	78	83	319	100.5	92.5	93.5	91	90	102	91.5	94	109	89	138	93	92.5	94	95	94	102	86	94	81	97	115	93	102.5	91	95	81	79	78	78	107	101	197	108	106	107	99	101	83	147	85	99.5
centroid_556371	IVTT.AG	repB plasmid partitioning family protein	107.88	103.5	86	97	287	117	116	102	107	98	110	100	115	119	105	163	97	99.5	97	111	113	112	105	100	91	113	111	107	108	101	106.5	100	96	89	78	114	112	190	131.5	115	109	101	91	100.5	132	84	113
centroid_407269	IVTT.AG	HAMP domain protein	107.838	112	82	97.5	293	107	112	88	97	98	113	102	112	122	102	159.5	103	105	99	111	109	114	108	101	88	116	115	102	107	103	100.5	95	90	93	85	101	99	158	106	103	120.5	100	100	96	142	90	110
centroid_124783	IVTT.AG	conserved hypothetical protein	107.726	120	85	106	354.5	112	107	96	100	98.5	109	103	111	120	101	151	101	95	102	116.5	104	113	107	102	87	113	109	95	111	96.5	105	102	90	82	82	102	97	196	128	113	136	115	97	93.5	153	88	106
centroid_279549	IVTT.AG	phage minor tail protein L	107.532	113	95	106	306	128	117	99	104	108	110	110	111	118	105	156	96	103	102	109	110	113	101	99	93	109	110	101.5	101.5	98	112	99	99	89	87.5	117	111.5	227.5	125	104	124	109	94	92.5	155	89.5	101
centroid_226685	IVTT.AG	bacterial extracellular solute-binding, 5 Middle family protein	107.488	107.5	86	102	301	113	96	95	101.5	108	111	101	110	111.5	97	148	97	103	102	106	112	122	98	97	89	112	111	101	111	99.5	112	92	93	85	72.5	112	99	193.5	118	98.5	120.5	105	100	100	157	85	98
centroid_521881	IVTT.AG	putative traW protein	107.422	119	92	102	270	106	98	102	111	102.5	116	108	120	118	106	167	104	109	105	106	113	120	103.5	100	99	113	117	111	110	100	114	105	98	101	76.5	107	106	171	114	110	110	106.5	95	99	130	90	106.5
centroid_938161	IVTT.AG	outer membrane usher protein HtrE	107.328	98	218.5	83	289	79	79	83	97	80	94.5	85	87	101	87.5	189	104	109	91	104	93	106	72	92	73	81	100	86	87	83	90	80	89	72	87.5	88	149	381	105	100	162.5	139	185	77	163	85	102
centroid_889194	IVTT.AG	protein PsiB	107.276	105	89	99.5	251	115.5	105	98	103	94	122	111	111	131	105.5	141	98.5	101	94	105	106	112	108	102	89	112	108	101	102	101	116	100	93	89	92	113	104	177	127	118.5	118	108.5	102	95	131	87	115
centroid_172761	IVTT.AG	putative phage transmembrane protein	107.206	99	83	88	284.5	113	106	88	100	93	112	100	109	119	103	169	105.5	99	97	107.5	106	121	99	101	94	114	112	104	104	99	102	96	90	86	85	114	105	189	127	118	122.5	110	96	89	153	83	109
centroid_244743_s1	IVTT.AG	NA	107.18	102	72	81	158	73	63	90	83	78	83	72	84	107	82	140	100	89	100	97	82	91	95	78	78	103	95	87	121	91	112	81	83.5	86	102.5	101	111	134	107	81	146	125	143.5	93	117	85.5	164
centroid_177603	IVTT.AG	conserved hypothetical protein	107.1	94	57	87	202.5	87	76	84	87	94	99	95	90	117	90	249	91	83	78	105	91	82	72	71	63	79.5	82	82	87.5	68	80	58	66	62	91	79	95	134	70	68	194	82	84	63	110	59	76
centroid_56177	IVTT.AG	conserved hypothetical protein	107.064	101	80	102	241	104	95.5	93.5	171	217	252.5	196	205.5	208	159	166	104	111	104	109.5	106	107	93.5	97	90	110	103	96	100	96	101	92	97.5	90	85.5	115	107	175.5	115.5	105	129	108	106	104	133.5	82	111
ETEC_1086	IVTT.AG	hypothetical protein	106.962	100	99	88	238	91	85	82.5	91	82	87	82	87	99	76	292.5	81	93	79	90	84	96	84	103	72	111	103	94	94	77	88	76	80	62	72	111	85	154	90	76	115	86	85	75	133.5	66	79
ETEC_p666_0810	IVTT.AG	two-component sensor protein	106.85	119	103	111	273	126	123	111	115	112	125	130	134	145	114	146	107	100	107	117	119	115.5	117	108	102	122	112	104.5	107	108.5	118	101.5	102	92.5	96	115	105	195	139	130	128	108	102	99	137.5	87	117
centroid_933915	IVTT.AG	phage tail tape measure protein, TP901 family, core region	106.838	107	87	107	219	112.5	115	95	99.5	96	117	105	120	118	110	139	103	102.5	101	106	110	107	101	103	91	108	115	106	106	98	106	96	87	87	89	104	109	180.5	130	121	118	112	118	87	123	87	111
centroid_242204_s1	IVTT.AG	NA	106.766	102.5	86	105.5	270	125	116	99	100	110.5	109	110	117	120	105	147	99	110	101	104	111	122	97	103	94	116	111	111	111	101	103	108	103	89	94	115	105	173	132	116.5	117	114	104	108	155.5	88.5	111
centroid_37743	IVTT.AG	conserved hypothetical protein	106.656	104	63	104	212	89	82	91	87	84	92.5	92	87	113	76.5	184	111	116	86	94	89	92	76	78	79	93	96.5	88	82.5	70	83	73	71	62	78	91	86.5	231	108	77	131	96	98	73.5	98	65	87
centroid_496149	IVTT.AG	conserved hypothetical protein	106.46	112	88	99	368.5	106	108	104	101	97	105	92	108	119	97	171	93	95	96	106	101	115	99	95	84	103.5	105.5	98	101	93	102	98	91	84	81.5	100.5	95	192	118	110	121.5	104	97	102	158	91	106
centroid_484338	IVTT.AG	beta-glucuronidase	106.404	117	94	95	262	107	105	98	94	92.5	122	104	106	111	100	154	100	100	94	110	104	111	103	99	93	110	111	102	110	100	99	94	91	86	105	120	109	165	119	113	118	100	109	93	128	83	107
centroid_86569	IVTT.AG	3-phenylpropionate/cinnamic acid dioxygenase subunit alpha	106.254	109	87	102	359	123	116	99	105	100	115	110	108.5	121	104	166.5	94	100	96	104	110	112	103	99	94	109	125	109	107	102.5	115	90	89.5	85	78.5	113	107	226	130	109	117	108	99	91	154.5	81	102
centroid_236604	IVTT.AG	conserved hypothetical protein	106.18	116	93	104	271	105	104	102.5	108	96	128	110.5	127	134	113	160	102	97	99.5	118	109	108	106	104	91	113	114	98	110	101	111.5	102	91	87	85	106	112	178	114	113	120	112	105	101	133	89	117
ETEC_1847	IVTT.AG	putative signal transduction protein	105.986	100	76	89	262	81	65	85	92	90	94	97	91	115	92	148	99	91	98	98	88.5	106	97	92	92.5	112	110	100	110	97	114	95	99	94	103	117	108	172	94	75	126	121	114	92	140	81	129
ETEC_4377	IVTT.AG	cation/acetate symporter	105.89	102	91	110	278	127	123	95	109	106.5	122	119	130	122	110	146.5	95	101	111.5	110	112	116	104	106	99	117.5	116	108	104	103	115.5	96	93	91	80.5	112	117	225	143	128	127	114.5	103	91	126.5	90	104
centroid_285951	IVTT.AG	6-phosphogluconate dehydrogenase	105.83	105	80	91	290	101	92	93	97	98	107	107	107	120	96	206	108	131	103	103	112.5	118	92	106	91	99.5	106	99	101	94	100	85	86.5	82	73	92.5	103	161.5	94	85	117	93	93	92	141	77	95
centroid_102050	IVTT.AG	putative prophage protein	105.378	63	45	60	165	48	47.5	57	60	54	64	62	65	67.5	53	97	54	52	54	95	52	58	50	48	42	53	56	52	58	52	68	50	48	42	61	61	56	110	48	41	75.5	56	63	46	80	41.5	56.5
centroid_235769	IVTT.AG	PTS system, maltose and glucose-specific subfamily, IIC component domain protein	105.346	117	87	118	289.5	120	112	109	115	109	114	118	112	116	100	131	96	95	97.5	103	105	105	101	111	95	113	121	101	107	97	115	103	101	84	95	124	108	210	130	104	142	126	111	88	127	79	96
centroid_250448	IVTT.AG	transposase family protein	105.316	97	81	85.5	280.5	113	108	88	94	94	109	99	108	112.5	105	160	105	104	90	101	106	113	97	96	92	103	109	101	103	94	99	99.5	89	89	91	109.5	105	187	125	118	118	104	100	92	155	84	102
centroid_334327	IVTT.AG	reverse transcriptase family protein	105.154	97	108	84	274	89	73	79	84	92	89	88	92	104	86	188	91	97	83	94	91	95	85	82	84	85	105	86	95	73	77.5	78	72	73	69	95	82	173	93	88	114	94.5	84	92	141	78	91
centroid_269632	IVTT.AG	2'-5' RNA ligase	105.096	232	97	238.5	327	303	245	221	112	111	123	120.5	121.5	137	106	147	101	93	93	104	88	103	97	89.5	82	99	105	88	96	89.5	99	96	84	84	86	98	162	169.5	116	99	120.5	106	98.5	88.5	129	82.5	103.5
centroid_1086470	IVTT.AG	outer membrane autotransporter barrel domain protein	104.944	123	100	112	286.5	122	117.5	111	109.5	108	112	114	119	138	112	154.5	105	109	107	109	113	115	101	105	98	110	116	102	107	99	109.5	103	96	87	92	112	107	182	118	106	126	112	106	98	145	85	105.5
centroid_626126	IVTT.AG	adenylosuccinate lyase	104.88	91	70	81	149	64	62	79	80	78	83	80	84	96	87	132	100	94	87	86	80.5	85	90	75	72	90	94	84	86	86	97	73	77	78	91	109	116	123	87	82	107.5	106	117.5	92	108	75	101
centroid_742378	IVTT.AG	bacteriophage lambda tail assembly I family protein	104.764	111.5	93	103	236	117	110	101	113	109.5	124	114	122	120	119.5	155	109	118	101	104	115	118	112	108	99	120	114	110	115.5	98	114.5	89	94	88.5	94	105	104	161.5	101.5	96	114.5	110	95	90	123	83	104.5
centroid_1061643	IVTT.AG	D-galactonate dehydratase	104.084	86	73	86.5	275	99	94	85	87	100	98	90	97	103	88	150	86	89	93	99	91.5	104	88	87.5	77	91.5	97	88	88	79	81	78	72	75	65.5	87	83	160	98	97	95	82	80	87	141	75	96
centroid_235761	IVTT.AG	putative N-acetylneuraminic acid outer membrane channel protein NanC	104.046	104.5	87	105	295	122	122	98	107	99	111	107	107.5	117	101	151.5	92	99	93	105	104	111	104	100	90	105.5	114	109	107.5	102	113	93	88.5	82	84	112	109	206	149	128.5	116.5	105	102	91	136	80	101
centroid_187814	IVTT.AG	putative inner membrane transport system	103.822	108	89	103	259	101	95	97	107	105	106	108.5	104	127	103	176	93	107.5	102	103	114.5	109	100	101	88	94	114	99	96	84	105.5	89	85.5	81.5	72.5	104.5	128	199	143	108	152	109	111	92.5	157	84	100
centroid_795649	IVTT.AG	rhamnulokinase	103.462	99	72.5	94	252	92	84	96	130	133	127	129	150	159	121	118	92	85	86	95	93	107	92.5	90	81	99	100	92	96	92	97	84.5	85.5	76	78	108.5	91	167	105.5	86	111	98	91	87	134	72.5	90
centroid_889185	IVTT.AG	FKBP-type 16 kDa peptidyl-prolyl cis-trans isomerase	103.008	97	81	96	262	98	91	94	93	94	107	98	100	109.5	94	142	102	118	99	105	107	117	97.5	94.5	87.5	106.5	105	94	98	98	109	98	91	81	87	110	98	187	115	87	129.5	113	96.5	95	128	79	98
centroid_1086613	IVTT.AG	mobilization protein A	102.88	109	76	93	352	98	93	87	94	86	107	91	101	104	95	161	84	91	84	103	92	105	91	83	81	89	106	91	100	86	99	85	84	82	74	97	102.5	197	113	99	111	82	86	88	155	79.5	93.5
centroid_265096	IVTT.AG	shell protein	102.746	101	82	96	321.5	112	102	99	98	100	112	100	111	114	100	165	89	92	95.5	100	102	110	99	95.5	86.5	103	110	98	102	94	105.5	91	83	92	72	95	100	198	126	102	121	94	97.5	91	144	82	101
centroid_197747	IVTT.AG	lipid A palmitoyltransferase PagP	102.654	95	75.5	92	224	98	96	88.5	89	89	98	86	100	106	94	155	96	100	98	134	94	126	88	86	82	91.5	103	94	84.5	86	101	84	85	87.5	74	96	94	519	98	97	123	102	93	84	121	73	86
centroid_112436	IVTT.AG	conserved hypothetical protein	102.524	115	83	118	255	122	112	116	114	109	114	121	116	126	103	165	92	104	99	109	115	116	106	103	93	110	119	105	101	93	106	90	94	89	86	111	106	171.5	126	106	124.5	107	101	98	120	80	103.5
ETEC_0357	IVTT.AG	putative adhesin/invasin EaeH	102.504	79	72	71	196	69.5	65	81	74.5	86	77	79.5	85	101	86	132.5	76	85	81	85	79.5	88	87	82	75	84	87.5	82	87.5	79	87.5	75.5	78	85	73	89	101	154	82	86	102	96.5	107.5	88	123	80	132
centroid_265677	IVTT.AG	conserved hypothetical protein	102.4	97.5	93	92	279	97	97	89	102	98	111.5	102	105	119	99	176	109	121	97	101	107	111	98	98	88	100.5	104	94	98	91	97	89	90	91	78	102.5	111.5	199	106.5	102.5	117.5	105	103	90	134.5	84	102.5
centroid_638915	IVTT.AG	conserved hypothetical protein	102.228	101	78	91.5	347.5	99	91	93	96	92	98	98	95	110	87.5	159	81	84	79	92	97	97	86	88	77	92	104	86	89	83	97	77	76	74	74	93	86	171	98	82	118	89	87	89	170	78	94
ETEC_1243_S1	IVTT.AG	side tail fiber protein from lambdoid prophage	102.17	173	70	228	258	140	163.5	173	124.5	93	91	83	81	140	129	111.5	51	54	51.5	60	62	58	68	87	84	82	73	86	58	63	64	48	84	40	52	93	45.5	125	41	38	73	44.5	48	49	95	43	52
centroid_6439	IVTT.AG	alpha-D-ribose 1-methylphosphonate 5-phosphate C-P lyase	102.012	101	85.5	100	302.5	104	93	95	100	101.5	137.5	91.5	107.5	113	100	182	96	99	99	95	107.5	112	89	89	83	97	99.5	94	101	90	104	96	93	91	82	103	105	166	101	101.5	105	98	96	101.5	141.5	84	104
centroid_927757	IVTT.AG	3-beta hydroxysteroid dehydrogenase/isomerase family protein	101.97	115.5	81	109	318	116	111	103	102	97	108	108	108	117	101	145	84	88	95	103	100	110	101	98	87	106	115	98.5	102	94	109	90	88.5	86.5	86	107	102.5	187	123	109	129	99	103	91	143	82.5	107
centroid_178206	IVTT.AG	glycosyl transferase 2 family protein	101.91	136	76	145	228	138	124.5	135.5	120.5	120.5	110.5	131	105	123	97	142	94	94	90	102	96	98	103.5	89	84	105.5	110	92	102	82	102	97	82	79.5	89	116	128	205	138.5	122	178	125	115	85	112	77	104
centroid_236071	IVTT.AG	transcriptional regulatory , C terminal family protein	101.744	95.5	78	90	370	100	96	90	94	92	99	93	104	118	89	157	94	93.5	96	92	100	112	93	90.5	76	101	114	99	104	90	97	89	85	81	67	109	96	194.5	113	110	101	91	87.5	90	151	82	98
centroid_510781	IVTT.AG	HAD hydrolase, IA, variant 1 family protein	101.558	92	64	82	276	77	71	94	93	87	86	79	80.5	103	76	161	88	82	82	97	112	95	108	100	106	157	121	93	110	116	113	79	88	76	97	116	115	173	97.5	87	120	106.5	117.5	88	143	87.5	130.5
centroid_849463	IVTT.AG	ytkA-like family protein	101.49	96	77	92	267	97	98	85	91	94	104	96	111.5	111.5	93	145	94	99	96	102	101.5	107	97	99	88	102	100	98	102	95	92	92	91	86	84	107	100.5	170	114	111	107	100	89	91	139	82	107
centroid_694167	IVTT.AG	ybaK / prolyl-tRNA synthetases associated domain protein	101.292	101	82	98	354	108	99	95	98	91	101	94.5	106	123	96.5	164.5	92.5	88	90.5	96	99	108	99	99	83	98	112	96	100	88	101	87	90	81	80	105	100	201	123	116	108	90.5	91	92	152	79	97
WS_2773E_fliC_AA1-174	IVTT.AG	NA	101.218	98	66	96	276.5	76	71	92	95	95	88	95	81	107	85	145.5	94	102	90	89	84	97	93	81	80	111	111	91	105	89	112.5	81	88	81	95	118	109	167	83	61	130	124	110	78.5	122	72	123
ETEC_4164_S1	IVTT.AG	formate dehydrogenase-O, major subunit	100.936	99	71	91	233.5	65	63	88	82	82	89	88	93	138	86	157	109	92	101	93	90	92	82	80	71	100	95	88	93	94.5	122	80	81.5	82	94	103	100	151	77	70	108	113	117.5	83	125	77	142
centroid_641277	IVTT.AG	sucrose-6-phosphate hydrolase family protein	100.862	55.5	49	59	191	51	45	56	60	69	61	62	63	78	57	99	57	59	54	57	55	54	66.5	51	46	89	63	51	54	51	58	51	50	45	52	61	60	110	54	48	61	52	56	54	93	45	57
centroid_427720	IVTT.AG	group II intron, maturase-specific domain protein	100.78	56	40	58	232	45.5	48	52	52	51	60	53	60	63.5	51	107	47	52	49	52	50	55	46.5	45.5	42	51	61.5	49	57	46	54	44	41	39	44	60	58	112.5	52	52	63	52	56	52	102	44	58
centroid_1004450	IVTT.AG	2-methylcitrate dehydratase	100.728	96	85	85	265	84	76	89	88	84	96	87	88	105.5	83	119	87	88	85.5	92	88	92	79	87	72	95	97	79	94	78	87	92	80.5	76	87	91	303	374	144.5	159	162.5	141	282	86	133	79	94
centroid_941127	IVTT.AG	6-phosphogluconate dehydrogenase	100.682	92	71	86	370.5	86	82	79	111	103	109	97	108	136	97	219	88.5	97	87	93	94	102	78	82	66	86	106	86	91	81	94	84	79	75	65.5	98	102	226	95	121	117	82	81	86	198	74	82
centroid_55817	IVTT.AG	bacteriophage replication gene A family protein	100.618	117	84.5	103	313.5	105.5	99	103	101	102	100	106	119	113	101	155	102	94	100	106	103	110.5	102	93	86	100	108.5	91	109	89	102	95	99	85	82	99.5	95.5	177	119	102	116	106	91	92	142	85	96
centroid_59977	IVTT.AG	recombinase zinc beta ribbon domain protein	100.508	102	89	93	315	77	77	89	101	93	111	101	106	105	100	166	99	106	94	101	106	107	94	98	91	108	109.5	100	104.5	97	102	91	93	90	97	105	107	153	86.5	89	109	101	101.5	88	138	83	106
centroid_48655	IVTT.AG	conserved hypothetical protein	100.496	116	91.5	103	246	114	110	103	104	98	109	107.5	121.5	119	105	142.5	100	98	97	111	101	112.5	105	93	92	103	102	92	99	97	106	92	91	86	88	102	99	175.5	119	105	111.5	101.5	99.5	84	125	86.5	104
centroid_794141	IVTT.AG	conserved hypothetical protein	100.434	58	42	54	219	44	45.5	47	74	80	68	89	61	93	61	762	127	111	105.5	263	145.5	168	52	45	44	49	55.5	47	53	56	79	70	68	50	182	215	71	127	59	48	81	54	65	174	251	85	177
centroid_659733	IVTT.AG	penicillin-binding protein 1B	100.432	104	82	88	244	93	91	88	95	96.5	106	100	108	113	102	178	108	113	91	106	109	106	95	89	88	111	109	96	96	93	98	81.5	85	87.5	75.5	101	101	178	110	105	102	93	87	83.5	135	78	94
ETEC_3735	IVTT.AG	putative type I secretion system, inner membrane protein	100.392	120	51	71	194	63	59	67	77	74	69.5	76	73	88	67	130	65	65	67	80	95	72.5	75	61	54	105	75	70	77	60	69	57	63	57	44	71	81	129	75	79.5	139.5	75	67	69	112	65	71
centroid_145197	IVTT.AG	hypothetical protein	100.376	295	69	83	664	102	67	90	83	83.5	95	76.5	91	102	84	162.5	94	92	89	95	88	96	86	78.5	78	90	97	90.5	91	92	102	84	86	93	91	102	103	160	80	73	97	94	98	78	125	68	130
centroid_47728	IVTT.AG	cytochrome c552 family protein	100.36	101	80	89	287	98	94	84	94.5	97	102	92	104	108	95	166	98.5	105.5	96.5	101	102	107.5	89	95	88	100	106.5	94	100	91	103	86	92	86	67	101	97	178.5	104	102	107	108	87	88.5	143	79	94.5
centroid_1078997	IVTT.AG	conserved hypothetical protein	99.92	109	81	92	280.5	105	102	101.5	92	96.5	110.5	89	108	109	93	149	90	90	94	106	100	97.5	93	90	85	101	105	90	102	92	101	90	84	82	77	96	92	166	109	108.5	105	96	99	94	135	82	105
centroid_577664	IVTT.AG	prophage CP4-57 integrase	99.786	210	45	239	402	179	259	257	68	64	72	67	67	170	59	319	138.5	148	87	119	119	109	53	58	50	63	77	62	155.5	61	61	62.5	56	49	81	74	91	161	61	56.5	118	93	81	52	127	49	65
ETEC_p666_0660	IVTT.AG	heat-labile enterotoxin A chain precursor (lt-a, porcine) (ltp-a)	99.54	56	32	56	171.5	44	45	65	442	93.5	113	459.5	51	73.5	48	81	41	42	40	46	53	47	41	43	36.5	49	153	46	50	42	50	40	41	34	52	45	65	114	93	60	419.5	103	309.5	42	127	43	45
centroid_737925	IVTT.AG	coA-transferase III family protein	99.292	104	76.5	97.5	273	99	99	98	96	93	108	99	106	103	104	155	87	89	91	116	100	116	98	90	85.5	97	105	99	101	91.5	101	91	84	86	76	101	99	174	120	106	108	92.5	89	98	125	80.5	102
centroid_881761	IVTT.AG	lysR substrate binding domain protein	99.26	58	44	54	180	47	48	48	56	53	62	53	59	65.5	51	107	55	58	54	54	51	50	47	47	44	50	56	50	56	47	53	47	48	46	68	65	56.5	104	48	51	57	50.5	52	53	88	43	80
centroid_883255	IVTT.AG	AAA domain protein	99.1	130	70	127	237.5	124.5	116	127	123	114.5	118	128	106	124	92	147	88	89	88	101	94	103	91	95	80.5	114.5	118	103	99	86	107	84	87	75	88	123	110	205	132	107	137	114	115	73	112	69.5	84
centroid_706045	IVTT.AG	prophage CP4-57 integrase	98.944	95	81	84	274	89	89	81	90	90	106	97.5	101	113	96	150	110	93	91	109	99	107	95.5	89	80	103	110	96	93	94	102	90	88	81	82	107	91	176	106	95	98	94	86	81	126	73	105
ETEC_4573	IVTT.AG	hypothetical protein	98.92	121.5	43	131.5	293	101	88	112	58	58	61	55	59	88	57	130	67	67	64	81	59	69.5	55	55	53	56	74	56	62	54	62	50	51.5	54	61	79	179.5	128	58.5	58	81	66	81	56.5	113.5	54	86
centroid_377556	IVTT.AG	helix-turn-helix domain protein	98.89	69	61	60	326	53	76	79.5	200.5	482	213	76	85	106	79	137	67	72	59	132	187	76	53	52	47	58.5	74	52	61	48	59	47	51	47	69	59	53	173	57	42	63.5	56	55.5	54	128	51	58
centroid_43353	IVTT.AG	conserved hypothetical protein	98.854	408	67	469	431	493.5	411	535	81	76	89	78	89	93.5	75	226	110.5	117.5	80	96	91	103	79	93	69	81	85.5	76.5	91.5	72	82	79	75	68.5	62	77.5	77	141	69	69	93	78	74	80	116	63	87
centroid_32491	IVTT.AG	conserved hypothetical protein	98.73	107	79	102	332	102	100	94.5	100	97	114	101.5	101	113	91	211.5	92.5	114	93	98	104	107	93	93	82	97	104	90	94	87	100	85.5	80	78	72	104	97	219	120	102	118	95	95	80	147.5	74	85
centroid_826391	IVTT.AG	bacterial conjugation TrbI-like family protein	98.692	95	67	78	290	83	83	79	83	77	83	81	89	98	79	150	85	82	77.5	89.5	80.5	89.5	78	72	72	82	89	76	87	78	84	83	74	67	70.5	88	94	193	94	83	111	437	109	84.5	145	74	85
centroid_306314	IVTT.AG	divalent metal cation transporter MntH	98.584	100	81	99	271	110	109.5	95.5	99	96	98	100	101	120	94	145	91	88.5	93	98	98	109	90	96.5	88	103	106.5	97	92.5	91	102	86	83	82	82	102	97	183	124	108.5	115	97.5	93	83	127	78	96
centroid_249859	IVTT.AG	putative phage protein	98.49	99	84	92	244	102	99.5	93.5	89	88	114	100.5	109	114	97	138	92	85	91	107	98	98	98	93	84	105	109	95.5	99	90	105	92	89	86	85	95	93	170	116	108	109	99	91.5	92	120	82	106
centroid_91822	IVTT.AG	conserved hypothetical protein	98.482	103.5	83	92	285.5	96	95	87	81	94	111	103	107	110	103.5	154	101	106	97.5	101.5	101	107.5	100	93	87	103	107	97	98	89	97	89	89	86	81	102	97	164	106	103	103	92	84	90	137	75	99
centroid_244925	IVTT.AG	serine transporter family protein	98.474	75	52	66.5	204	60	70	66	64	62	81	65	71	79	62	219	109	97	115	236	126	200	59	59.5	56.5	64	72	60	81	62	71	66	59	55	55	71	68	126	67	69	76	70	69	62	93.5	60	73
centroid_170379	IVTT.AG	sugar (Glycoside-Pentoside-Hexuronide) transporter domain protein	98.33	87	57.5	81	190.5	84.5	83.5	87	80.5	82	82.5	82	79	98.5	82	111	84.5	79.5	73.5	90	74	77	77	81	72	88	91	74	91.5	70.5	84	84	78	73	73	83	87	149	104	98	113	98	91.5	78	112	82.5	90.5
centroid_466614	IVTT.AG	orotidine 5'-phosphate decarboxylase	98.326	95	78	89	226	99	93	86	97	93	104	100	107.5	108.5	96	145	92.5	97	87	100	103	99	95	94	86	99.5	101	96.5	98	91	98.5	91	88	84	80	94	99	163.5	111	102	108	98	91	88	118	82	103
centroid_1024856	IVTT.AG	group II intron, maturase-specific domain protein	98.312	94	81	93	283.5	113	101	87	98	95.5	99	100	93	111	92	152	97	91	87	98	95.5	103	93	83	80	95	106	95	92	90	94	89	82	79	76	106	100	175	120	108	107.5	94	90	88	139	79	101
centroid_225389	IVTT.AG	DNA circulation family protein	97.952	109	83	115	192	102	98	106.5	104	99.5	113	112	114	128	101	130	90.5	87.5	96	104.5	92	96.5	99	98	90	112	99	94	98	93	110	101	81.5	88	85	101	98	144	113	98.5	124	102.5	94	84	100	70	95
centroid_485497	IVTT.AG	lysR substrate binding domain protein	97.888	92.5	80	87	265	90	86.5	88	93	84	109	94	101	115	88	173	90	102	82	98	95	88	89	87	71	93	95	84	94	82	89	87	81	75	66	86	102.5	185	107	93	174.5	89	91	81	127	75	93
centroid_1027728	IVTT.AG	phage portal protein, PBSX family	97.842	97	79	84	262	85	87.5	79	87	95.5	100	91	98	104	87	163.5	86.5	90	88	96	85	93	79	92.5	81	82	96	88	91	81	85	92.5	87	89	69	86	123	170	94	95.5	198	92	89	93	147	79	91
centroid_180520	IVTT.AG	malate synthase A	97.826	96	73	81	331	96.5	88.5	79.5	87	89	94	85	99	107	88	153	90	89	86	95	92	101	85	87	83	95	101	94	106	81	94	86	83	73	75.5	98	92	170	94	92	104	96	86	84	137	69	95
centroid_1033761	IVTT.AG	putative oRF54	97.458	94	80	94	228	98	91	88	97	90	107	97	104	115	93	144	95	95	88	99	100	100	91	88	87	99	102	99	94	92	98	89	90.5	82	87	98	98	165	109	110	123	91.5	93	89	128	75	95
centroid_825216	IVTT.AG	phage tail fibre repeat family protein	97.332	110	80	108	283	107	99	102.5	104	95	106.5	109	105	117	100	148	92	89	90	102	102	104	97	97.5	86	107	111	99.5	93.5	84	101	83	83	79.5	75	109	102	175	104	86	116	100.5	99	89	129	73	93
centroid_94647	IVTT.AG	dihydrolipoyl dehydrogenase	97.19	107	77	92	265	95	95	96	90	91	111	86	101.5	114	92	156	90	87	90	101	95	96	96	92	80	102	107	92	96	88	102	100	85.5	77	71	88	96	181	97	97	110	103	101	86	133	74	98
centroid_577529	IVTT.AG	proton antiporter-2 family protein	97.15	86	70	95	194	87	85	81	86	94	92	87	100	100	85	123	79	86	85	96	91	106	89	78	79	91	90	89	91	81	80	87	80	74	68	91	88	144	96	91	97.5	94	87	83	123	74	97
centroid_258232	IVTT.AG	conserved hypothetical protein	97.102	93	77	89	285.5	94	95	86	92	88	99	94	99.5	106	93	146.5	88.5	91	88	92	101	107	95	88	80	94	105.5	98	90	87	94	84	86	80	83	109	97	176	109	97	100	93.5	93	88	148	80.5	94
centroid_937403	IVTT.AG	transcriptional repressor PifC	97.07	100	42	93	251	97	83	113	68	64	69	59	62	69	63	380	123	123	77	133	108.5	105	50	55	46	56.5	68	56	58	49	71	49	51	45	52	65	69	163	48	51	71	59	59	52	161	49	60
centroid_136040	IVTT.AG	rod shape-determining protein MreB	96.552	92	70.5	90	277	109	108	82	92	94	96	107	97.5	107	91	147	79	95.5	81	89	88	93	84	84	79	85	100.5	106	84.5	81	89	76	82	81	67	97	96	159	120	102	95	87	85	83	169	80	90
centroid_633380	IVTT.AG	conserved hypothetical protein	96.528	96	73	84.5	259	91	90	80	86.5	91	103	87.5	99	113	89	154	95	96.5	89	96	95	105	92	94	80	97	108	100	96	87.5	93.5	88	83	79	117	105	96	174	111	104	102	94	91	85	132	76	90.5
centroid_155601	IVTT.AG	hypothetical protein	96.404	89	74	83	300.5	91	91	82	88	90	98.5	91	102	97	90	168.5	93	91	90	92	94	99	83	88	82.5	86	97	89	95	89	99	85	85	86	71.5	91	96	171	93	95	98	92	85	80	136	74	93
centroid_479236	IVTT.AG	CDP-Glycerol:Poly(glycerophosphate) glycerophosphotransferase family protein	96.238	95.5	83	86	243	100	91	89	89	83	114	94	111	115	100	148.5	95	86	91	100	99	101.5	96	87.5	81	103	101	91.5	96	88	103	91	80	80	76	92	95	164	105	101	103	95	96	90	110	83	104
centroid_225717	IVTT.AG	glycosyl transferases group 1 family protein	96.056	93	79	92	263	100	93	86	90	95	102	98	100	110	99	150	88	93	83	94	94	105.5	87	88	80	95	100	93	92	85	95	87	79	84	75.5	91	91	161	106	98	103	93	89.5	86	134	83	98
centroid_213665	IVTT.AG	conserved hypothetical protein	96.02	106	83	98	243	112	114	94	92	93	104.5	98	103	110	94	135	87	92	92	98.5	100	98	95	93	83	105	105	98	101	91	99	87	82	83	84	102	97	165	109.5	105	103	94	98	92	116	86	106
centroid_794429	IVTT.AG	caudovirales tail fibre assembly family protein	95.992	95	77	93	248	100	104	86	94	95	101	90.5	105	106	97	153	92	91.5	90	97	97	99	97	90	84	99	103	91	98.5	90	90.5	91	88	81	80	95	94	165	101	93	105	97	90	96	136.5	84	108
WS_3504D_05115	IVTT.AG	hypothetical protein	95.906	73	46	146	227	62	56.5	70	141	174	68	441.5	67	76	60	103	60	63	58	64	60	66	60	74	51	65.5	69	264.5	67	56	63	59	56.5	49	55	73	65	130	58	44	83	66	63	56	97	47	58
centroid_383480	IVTT.AG	phage replication protein O, N-terminal domain	95.9	101	74	84.5	303	90	82	82	87	92	101	91	89	104	87.5	153	90	86	80	97	88	97	85	120	73	86	101	86	97.5	81	88	86	78	78	74	99	94	181.5	96	100	97	85	88	86	145	70	94
ETEC_3722	IVTT.AG	nickel ABC transporter, substrate-binding protein	95.886	107	85	102	265	103	99	104	98	87.5	111	124.5	141	118	100	147	95	92	91	102	103	103	98	105	88	107	108	94	100	96	105	81	84.5	81	74	98.5	89	161	112	102	109	101	92	92	121	80	96
centroid_770859	IVTT.AG	phage family protein	95.87	87	76	84	231.5	91	90	80	84	98	96.5	90	92	107	88	145	83	84.5	85	87	89	100	81.5	79	76	84	87	83	88	92	78	82	81	74	74	92	95	177	97	95	98	87	83	82	135	71	89
centroid_895732	IVTT.AG	repressor protein C2	95.748	92	76	101	290	97.5	91	84	86	92	98	92	99	105	92	141	84	91	84	89	97.5	93	84	83	77	92	107	90	89	83	84	76	80	72	72	103	87	154.5	100	87	103	87	88	79	134	69	86
centroid_123830	IVTT.AG	conserved hypothetical protein	95.684	88	66	84	309	87	83	78	93	98.5	103	91	97	98	85	143	86	88	87	93	90	102	82	85	78	95	108	81	101	83.5	91	84	84	73	69	88.5	98	181	90	86	97	91	85	83	156	75	81
centroid_845698	IVTT.AG	quorum-sensing regulator protein G	95.614	65	42	63	320	42	62	58	69	59	82	54	62	75	57.5	148	51	57	60	144	60	75	48	60	38	50	82.5	57	69	53	75	57	51	43	66	64	54.5	181.5	56	53	70.5	61	60	54	195.5	45	144
ETEC_1358	IVTT.AG	outer membrane protein W	95.516	92	43	72	1510.5	54	50	55	61.5	61	62	59	61	73	55	153	69	76	58	63.5	60	63	54	51	47	59	171	58	63	50	58	47	51	46	45	62	61	300	54	59	74	63.5	63	53	225	45.5	63
centroid_931197	IVTT.AG	1-deoxy-D-xylulose-5-phosphate synthase	95.514	111	82	99	367.5	103	104	93	89.5	82	98	90	90	104	88	170	101.5	94	93	102	102	106	87	85	76	88	107.5	82	97	87	91	83	81.5	81	80	88	91	212	107	110	98	95	92	84	154	78	90
centroid_496841	IVTT.AG	hydrogen peroxide-inducible gene activator	95.374	95	79	94	242	88	84	82	89	88	98	86	101	104	95	129	92	94	87	98	100	101	91	93	84	98	103	93	99	83	88	86	84	80	72	99	89	146	92	88.5	104	94	90	92	126	74.5	99
centroid_244475	IVTT.AG	putative sb11	95.328	102	81	84	254	93	86	93	97	85	103	90	93.5	109.5	90	174	102	99	99.5	126	101.5	126	89	87	82	94	98	89	90	90	92	87	80	82	84	108	104.5	172	110	103	101	86	92	86	128	75	99
ETEC_2119	IVTT.AG	putative adhesin autotransporter	95.266	69	81	66	255	74	66	76.5	81	76.5	85	78	76	96	76	259	65	67	76.5	75	76	85	68	66	55	84	81	69	66	64	91	71	65	62	60	85.5	77	638.5	85	80	86	64	71	72	115	61	79
ETEC_1681	IVTT.AG	superoxide dismutase [Cu-Zn]	95.222	86	72	76	247	79	72	85	69	64	81	72	74	84	71	131	76	78	84.5	76.5	74	82	60	61	55	66	77	61	68	61	62	59	60	52	49	74	64	127	65	62	102	86	76	78	118.5	64	82
centroid_580269	IVTT.AG	bifunctional NAD(P)H-hydrate repair enzyme Nnr	95.172	111	77	106	191	94	87	102	98	98	110.5	122	112	115	96	126	90	85.5	84	91	86	94	94	99	87	114	111.5	100.5	114.5	83	97.5	85.5	75	78	82	93	94	140	92.5	77	127	98.5	96	85	108	76	94
centroid_364682	IVTT.AG	PTS system beta-glucoside-specific EIIBCA component	94.976	95	82	94	229	98	90	90	98	94	108.5	103	114	109	100.5	129	99	94	90	89	90	102	100	91.5	87	102	92	96	97	91	98	91	85	85	86	95	94	169	104	95.5	96	89	90	85	116	73	96
centroid_999953	IVTT.AG	CS5 fimbrial subunit	94.924	67	51	65	191.5	54.5	54	56	69	68	66	58	66	73	63	136	67	69	64	80	67	68	59	65	52	62	67	68	70	54	63.5	58	52	1	1	1	67.5	132	59	74	78	56	62	58	119	54	69
centroid_438578	IVTT.AG	degT/DnrJ/EryC1/StrS aminotransferase family protein	94.79	100.5	68.5	88	445	80	78	80	85	86	86	73.5	90	100	75	195	90	101	86	92	90	94	79	81	68	85	93	76.5	91	75	84.5	71	76	74.5	68	84	322	176	87	89	93	85	76	80	154	72	90
centroid_471615	IVTT.AG	ATP dependent DNA ligase domain protein	94.718	109.5	75.5	85	318	93	89	89	88	80	95	82.5	89	107	81	154	88	88	83	91	89	94	109	84	77	97	98	83	87	79	91	82	70	76	62	83	89	180	105	93	104	79	81	83	134	73	93
centroid_592097	IVTT.AG	conserved hypothetical protein	94.602	92	76	88	251.5	86.5	83	81	90	88	95	90.5	91	105	86	144	87	98	90	85	92	97	83	84	75	92	91	85	89	83	87	80	78.5	80	71	95	93	155	97	100	92	89	91	90	130	77	94.5
centroid_230448	IVTT.AG	conserved hypothetical protein	94.592	85	72	91	252	89	91	84	89	84	98	91	94	105	88	136	76	81	80	85	86.5	94	96	85	75	92.5	100	87	90	87	93	81	81	74	70	96	97	175	111	103	100	88	82	80	118	68	91
centroid_483588	IVTT.AG	aconitase family protein	94.476	84	73	86	180	81	85	81	83.5	82	101	90	102	101	85	113	79	81	80.5	84	86	87	80	83	71	94	92	78	85	84	96	75	80	73	70	83	87	155	97	94	130	95	105.5	78.5	119	72	92
centroid_978639	IVTT.AG	putative permease family protein	94.174	98.5	78	96.5	296	93	93	89.5	95	95	101	93	104	108	90	149	78	81	84	100	93	111	93	86	80	93	101	90	94	84	95	86	76	89	74	93	90	161	96	96	104	90	85	96	131	82	94
ETEC_4164	IVTT.AG	formate dehydrogenase-O, major subunit	94.144	72	53	67	119	57	52	77	70	74.5	72	62	74	93	71	135	88	73	87	70	66	77.5	93.5	68	68	92	75	75	97	83	103	76	73.5	84.5	84	103	105.5	110	83.5	66	118	113	116	91	99	65	185
centroid_553468	IVTT.AG	integrase	94.082	101	75	86	328	93	90	81	82.5	85	103	90	103	105	93	145	90	87	87	98.5	89	92	91	85	75	93	108	85	91	84	96	85	80	76	73	90	92	181	96.5	94	105	95	93	85	139	78	97
centroid_932015	IVTT.AG	conserved hypothetical protein	94.062	108	80	90	259	95	92	90	90.5	87	111	88	104	100	87	142	88	83.5	87	96	91.5	98	89	83	80	99	103	89.5	100	90	96	87	78	80	75	92	89	158	98	91	109	91	95	87	123.5	77	100
centroid_145668	IVTT.AG	transcription termination factor Rho	94.042	90	78	88	257.5	93.5	84	82	89	89.5	99	96	106	106	96	151	93	99	91	108	94	111	94	89	83	100	105	95.5	94	88	90	87	86	81.5	75	99	94	158	92	85	111.5	95	91	91	130	75.5	92
centroid_741245	IVTT.AG	phage tail fibre repeat family protein	93.946	82	46	83.5	194.5	78	66	77	119	93	75.5	98	80	108	75	118	57	57	58	62	89.5	65	77	61	54	100	83.5	71	80	58	80	58	61	50	63	81	85	160	81	87.5	155.5	94.5	81	51.5	102	50	63
centroid_262699	IVTT.AG	N-acetylneuraminate lyase	93.568	95	78	92	253	97	91	89	93	90	106	91	109	106	90.5	141.5	86	92	91	96	94	101	86	93	81	98	93.5	89	93	90	87	95	81	80	132	94	90	163	105	93.5	98	87	91	97	126.5	77	112
centroid_724321	IVTT.AG	kilA-N domain protein	93.38	88	63	81	249	77	70	78	84	85	87	89	82	102	81	128	80	84	77	92	82	94	74	78	67	84	92	74.5	86	75	125	118	76	67	236	107.5	76	218	88	68	94	78	76	79	128	65	93
centroid_811298	IVTT.AG	conserved hypothetical protein	93.208	91.5	62	80	317	84	76	76	76	76	85.5	76	83.5	97	79	148	82	87	83	85	77.5	86.5	86	74	71	80	87.5	76	86	77	82	76.5	76	69	67.5	89	82	186.5	84	83	92	79	76.5	84	148	68	86.5
centroid_480002	IVTT.AG	acetyl-CoA carboxylase, biotin carboxyl carrier protein	93.164	112	74	118	239.5	113	106	107	104	101	108	106	101	115	85.5	140.5	80	80	84	95	92	96.5	91.5	91	82	105	110	95	104	92	107	86	83.5	77	83.5	110	108	176	108	96.5	120.5	115	107	79	114	72	88
centroid_688841	IVTT.AG	conserved hypothetical protein	93.134	100	78.5	90	299	105	97	90	92	92	91	100	98	107.5	91	166.5	91	91	87.5	129	96	106	89.5	84	20.5	91	102	12.5	90	87	101.5	87	84	78	80	100	91	176	113	94	110.5	90	92	86	138	79	91
centroid_234690	IVTT.AG	gene 25-like lysozyme family protein	93.102	79.5	53	69	254	66	65.5	64	69	67	73	67	73	72	70	140.5	67.5	72	70	67	69	73	74.5	190	60	65	75	83.5	73	85.5	74	66	62	61.5	60	70	79	145.5	67	73	79	71	68.5	61	146	55	76
centroid_192412	IVTT.AG	transposase family protein	93.096	88	77	91	238.5	88	88	79	87	88	102	90	104	109	92	134	93	93	93	95.5	99	98	90	87	79	100	100	94.5	98	82	93	88.5	83	84	76	98	92	168	105.5	97	102	94	85	90	124	73	98
centroid_104754	IVTT.AG	conserved hypothetical protein	92.672	98	76	91	331.5	91	89	89	93	85	99	97	98	115	93	156	81	89	83	91	95	103	88	85	81	96	107	95	91	86	101	81.5	80	75	69	97	90	177	107.5	93	98.5	89.5	89	80.5	127	70	83
centroid_1074454	IVTT.AG	DNA primase	92.59	112	70	107	277	100	94.5	101	98	91	92	114	96	107	81	145	80	84	78.5	86	83.5	85	83	88	72	98.5	103	85	90	78	93	80	83	65.5	85	109	91	180.5	105	85	127.5	114	96.5	76	119	63	87
centroid_708937	IVTT.AG	conserved hypothetical family protein	92.576	69	47	69	208.5	68	58	70	59	65	65	71	59	73	59	186	64	91	57.5	61	57	65	52.5	53.5	49	74	84	131	106	51	66	53	51	43	58	64.5	72	173	67	61	100	67	77	65	164	122	80
centroid_872433	IVTT.AG	repressor LexA	92.468	70	49	70.5	270	62	59	65	87	122	115	146	100.5	113	95	138	56	68	63	62	60.5	71	55.5	62	51	62	74	59	61.5	54	66	52	56	48	52.5	67	69	155	66	56	85	70.5	65	59	133	48	62
centroid_1056601	IVTT.AG	phage tail fibre repeat family protein	92.196	68	51	67	203	55	56	97	63	62	69	67	68	77	65	165	109	75.5	76	102	88.5	82	55	54	48	63	67	54	57	53	59	59	54	48	56	68	70	113.5	61	61.5	70	61	67	92	128	82	100.5
centroid_469612	IVTT.AG	cytochrome c-type protein TorY	92.192	116	57	126	295	105	99	107	114	97	97	108	91	117.5	78	145	77.5	84	80	90	81	94	80	80	71	93.5	104	82	93	73.5	94	73	80	62	75	105	98.5	194	107	96	125	95	95	68.5	133	67	74.5
centroid_131809	IVTT.AG	phosphoglycerate kinase	92.098	102	68	99	298	101	94.5	97.5	99.5	96	96	100	93	109.5	87	138.5	75	76	79	86	84	95	87	87	74	95	106	94	92	84	95	76	86	72	81	107	96	179	106.5	88	117	97.5	98	81	129	67	86
centroid_55787	IVTT.AG	methylisocitrate lyase	91.924	84.5	68	82	239.5	62	55	76	77	72	91	76	79	93.5	81	148.5	82	81	86	85.5	80	86	86	76	70	88	91	75	93.5	89	106	80	75	79	89	89	102	150	81	72	93	92	108	82	124	73	135
centroid_244633	IVTT.AG	conserved hypothetical protein	91.79	93	74	95	243	94	87	91	90.5	88	102	87	96	93	90	129	79.5	81	84	87	95	98	92	88	73.5	97	99	89	89.5	80	96.5	84	75	75	71.5	96	87	161	110	96	104	89	84	82	122.5	76	97
centroid_179347	IVTT.AG	conserved hypothetical protein	91.688	101	71	104	245	100	96	97	100	90	146	101	100	107	87	132	78	83	84	90	88.5	93	86	90	77	97	98	89	91	80	94	82	78	76	78	93	92	169	108	91	104	96	90	80	118	72	90
centroid_636625	IVTT.AG	helicase family protein	91.642	101	63	102	239	94.5	82	99	98	90	96	109.5	104	110	78	127	76.5	78	82	84	87	89	81	76	71	92	93.5	77	81	74	90	75	73	67	74	94	89	160	90	77	122	103	86	73	107	65	78
centroid_762199	IVTT.AG	putative bacteriophage protein	91.63	91	73.5	87	205	91	84	88	85	81	102	86	94	100	94	123	87	79	82	92	91	94	87	85	73	90	94	84	88	78	91.5	87.5	75	77	74	89	87	148	99	97	116	97	96	84	119	78	95
centroid_433727	IVTT.AG	PRD domain protein	91.608	102	68	83.5	419.5	83	78	75	83	79	96	77.5	81	97	80	181.5	94	93	82	90	91	100	77	75	65	79	108	80	93.5	76	80	80	74	70	72	90	82	230	85	86	92	78	76	77	158	67	90
ETEC_2361_S1	IVTT.AG	putative protease inhibitor	91.192	88.5	68	85	278	81	73	82	86	84	81	76.5	88	96	89	144	85	77	82	85	80	97	82	82	82	94	98	85	96	84	96	80	79.5	78	80	98	88	178	100	82	95	88	89	79	140	73	94
centroid_931199	IVTT.AG	nucleotidyltransferase domain protein	91.19	62	73	53	188	43	71.5	47	51	53	47	59	54	62	46.5	160	65	85	60	88	101	65	43	43	40	47	56.5	44.5	55	45	97	47	43	39	44	54	69	94	41	55	73	47	49	99	80.5	41	63
centroid_851377	IVTT.AG	3-isopropylmalate dehydrogenase	91.064	101	79	90	238	88	91	80	92	90	99.5	94	103	104	93	143.5	90	92	91.5	91	99	94	91	91	83	94.5	101	91	92	87.5	97	82	85	81	78	93.5	96.5	132	90	93	97	89	85	81	120	70	96
centroid_594758	IVTT.AG	D-fructose-responsive transcription factor family protein	91.022	59	43	55	160	47	48	53	80	56	62	58	74	83	63	103	50	54.5	48	54	46	54	56	48	44	50	57	81	55	49	57	46	44	40.5	59	60	58	100	54	53	82	56	58	54	123	46	71
centroid_613673	IVTT.AG	mu-like prophage major head subunit gpT family protein	90.904	100.5	79	96	262	94	97.5	93	88.5	92	96	82	98	99	86	153	86	97	86	98	84	92	82	85	82	87.5	91	85	90	74	93	85	78	79	67	83	87	171	103.5	98	102	99	88	81	145	77	93
centroid_123813	IVTT.AG	phage antitermination Q family protein	90.854	88	71	82	304	77	80	75	81	85	89	84	89.5	95	82	148.5	82	88	85	85	87.5	96	74	75.5	73	81	88	82	84	78	87	74.5	71	76.5	66	88	81	162	89.5	85	101	85	79	77	154	77	82
centroid_181945	IVTT.AG	protein RecA	90.73	94	78	89	222	87	86	88	88	75	99.5	88	94	103	89.5	135	95	87	86	110	86	92	91	83	77	91	94	77	94	85.5	86	91.5	80	83	73	88	85	154	102	99	100	88.5	98	90	126	79	95
ETEC_2845_S1	IVTT.AG	adhesin autotransporter	90.69	95	68	92	227.5	86	85	90	82	85	93	89	93	101	80	129	79	79	84	87.5	85	88	76	77	68	89	94.5	80	80	78.5	89	77	70	74	60	87.5	92.5	161	93	84	116.5	91	82	80	107	69	83
centroid_878180	IVTT.AG	conserved hypothetical protein	90.6	95	76	95	214	92	89	93	89	90	103	100.5	106	108	94	118	88	86	88	96	95	94.5	90	87.5	81	95	94	88	90	85	93.5	88	84	77	73	89	88	144	96	86	106	95	86	90	105	72	91
ETEC_1476_S2	IVTT.AG	putative autotransporter heamagglutinin	90.538	84	60	70	120	47	53.5	72	64.5	67	77	65	75	124	84	122.5	86	68	84	66	61	74	76	64	62	90	97.5	69	95	78	86.5	70	69	65	86.5	86	97	105	69	54	157	117	109	85	85	63	145
centroid_800352	IVTT.AG	intracellular septation protein A	90.448	122	72	88.5	286	102	93	83	93	85	97	94	94	94	90	134	84.5	88	87	89.5	91	97	86	90	79	93	101	83	96.5	78	93.5	82	78	76	72	90	98	191	116	111	107	88	84	80	124.5	72.5	78
centroid_196035	IVTT.AG	5TMR of 5TMR-LYT family protein	90.444	97.5	67	99.5	238	99.5	93	94	100	89	94	100	95	114	85	125	79	81	80	90	88	88	83	82	71	95	100	85.5	79	78	95	78	76	72	71	102	91	174.5	104.5	90	108	93	88	77	111	67	79
centroid_837211	IVTT.AG	thiamine biosynthesis protein ThiC	90.428	83	60	73	289	63	67	67	78	77	90	75	74	86.5	86	321	138	170.5	98	97	115	104	68.5	72	68	109	84	75	82	68	71	67	68	65	64	75.5	81	146	63	61	86	71	72	62	116.5	58	77.5
centroid_1018746	IVTT.AG	superoxide dismutase [Cu-Zn] 1	90.364	61.5	41	65	286	49.5	61	59	84	64	75	62	60	76	59	145	47	54	56	109	63	69	49	68	40	51	85	60	57	54	84	54	50.5	45	74	63.5	54	178	61	54.5	77	62	58	47	136	43	159
centroid_977729	IVTT.AG	conserved hypothetical protein	90.33	78	56	68	261	66	69	66	363	267	256.5	558.5	166	434	224	137	74	77.5	72	84	75	84	65	64	61	72	77	65	72.5	65	65	64	59.5	62	63	71.5	77	147	71	68	82	67.5	72	66	115	57.5	79
centroid_1081367	IVTT.AG	conserved hypothetical protein	90.27	71	72	61	176	52	56	58	311.5	224	241	192.5	378	383	315	224.5	58	57	69	69	60	74.5	55	83	55	58.5	66	73	72	49	61	53	47	44	47	67	145.5	106	62	52	70	58	65	69	96	57.5	91
centroid_33396	IVTT.AG	copper resistance protein A	90.232	248	148	112	261	74.5	70.5	124.5	93	74	82	87	116	133	99	204.5	85	67	84	126	65	68	108.5	59	70	72	73	66	81	79	152	58	64	70	66	78	70.5	81	54	59	221	213.5	155.5	147	194.5	108.5	275
centroid_570138	IVTT.AG	HAD super, subIIIB family protein	90.046	93.5	73	86	261	88	88	78	85	82	95	85	92.5	97.5	85	151	88	90	81	96	86	88	81	84	73	90	96	80	95	81	81	81	79	73	76	93	84	158	89	89.5	101	87.5	87	82	169	77	89
ETEC_2733	IVTT.AG	NA	89.878	70	59	71	212.5	64	61	62	74	75	75	70.5	63	84	69	131	73	75	70	74	72.5	79	68	66	66	74.5	82	77	71	65.5	82	65	68	62.5	63.5	76	75	130	71	66.5	101	75	83	79	127	68	79.5
centroid_233272	IVTT.AG	methyltransferase domain protein	89.848	67	55	59	286	55	51	56	59	56	66	63	60	70	57	122	63	59	54	66	59	68.5	50	53	45	60	68	52.5	138.5	62	87	63	65	50	82.5	89	70	170	87	54	103	77	81	55	124	44	53
centroid_117556	IVTT.AG	conserved hypothetical protein	89.818	87	69	90	260	90.5	91	83	85	90	92	87	91	101	84	138	83	85	81	88	97	95	81	81	73	89	94	88	90.5	78	81	79	76	71	77	97	86	165	99	85	98	84	87	83	129.5	70	89
centroid_104183	IVTT.AG	DNA transfer protein gp7	89.754	90	73	82	225	88.5	80	85	91	82	100	88	98	106	92	135.5	88	90	84	95	95	97	97	80	76	92	98	86	85	83	92	82	77	73.5	67	88	87	144	88	87.5	98	87	81	78	113	69	92
centroid_188077	IVTT.AG	conserved hypothetical protein	89.754	97	61	91	310	88	78	84	85	89	82	83	78.5	96	72	120	75	75	71	84	79	88	73	76	71	85	96.5	77	88	71.5	83	80	73	62	73	89	80	187	93	74	102	91	82.5	68	138	62.5	73
centroid_181576	IVTT.AG	AAA domain family protein	89.738	76	61	69	203	65	61	75.5	74	75.5	77.5	75	77	89	76	134.5	69	69	74	82	79	79	72.5	69	66.5	75.5	79	78	78	68	72	69	68	65	65	84	79	137	75	73	91	75	72	72	111	63	80
centroid_580905	IVTT.AG	conserved hypothetical protein	89.694	90	74	86	268	92	90	82	87	82	94.5	94	90	101	86	127	92	91	89.5	99	93	102	89	89	81	94.5	104	89	93	85	92	87	82	79	78	103	97	168	110	98	98	87.5	82	80	120.5	67	90
centroid_353284	IVTT.AG	prophage tail fibre N-terminal family protein	89.492	101	50	63	171	65	54	63	58	60	69	67	69	75	58	843.5	370	512	161	186	176	195.5	63	57	56	78	108	61	61	54	64	51	41	48	65	82.5	89	179	55	55	100	53	69	54	141	53	60
centroid_71947	IVTT.AG	CRISPR-associated protein Cas7/Cse4/CasC, subtype I-E/ECOLI	89.454	93.5	66	102	182	93	84	96	97	86	91	98	87	94	76	123	72	73	71	80	78	80	77	74	67	89	93	76	81	74	84	74	67	66	71	91	79	150	94	83	112	91	89	76	106	63	80
centroid_268979	IVTT.AG	HNH endonuclease family protein	89.4	102.5	74	96	254	87	87	97	96	85	88	101	89	109	77	132	78	82	72	90	78	82	81	82	70	86	90	80	90	74	89	75.5	76	69	79	108	96	195	100	85	111	95	93	73	124	62.5	80
centroid_59871_s1	IVTT.AG	NA	89.378	130.5	65	101	297	104	103	109	75	71.5	86	70	80	104	82	128	81	78	74	83	69	80	79	76	69	83	85	75	85	70	82.5	96	76	66	68.5	79.5	93	174	94	78	314.5	92	89.5	87	147.5	75	115
centroid_262487	IVTT.AG	dihydrouridine synthase family protein	89.294	94	72	78	202	78.5	80	79	79	79	94	83	90	97	82	120	83	85	84	87	87	86	85	81	75	89	91	79	87	81	84	77	81.5	77	79	96	90	148	92	91	97	83	84	77	103	68	89
centroid_350114	IVTT.AG	evolved beta-galactosidase subunit alpha	89.052	92	70	93	229	89	90	89	92	85	96	95	94	104	88	135.5	85	93	84	96	90	95	88	84	73	92.5	97	79	89	75	88	76	81	72	69	90.5	88	168	93	87.5	101	91	85	71	115	68	84
centroid_100567	IVTT.AG	riboflavin biosynthesis protein RibD	88.82	94	68	91	322	95	89	87	89	85	89	94	102	101	82	161	75	81.5	80	90	88	93	82	91	76.5	92.5	99	82	87	83	94	77	76	71	70	93	90	201	110	91.5	113	91	89	80	160	71	83
centroid_375830	IVTT.AG	protein syd	88.764	85	77	78	271.5	82	83	68	87	89	97	80	89	103	79	145	82	88	80	88	89	89	79	83	73	84	92	81	80	80	77	80	76	74	66	102	89	187.5	106	95	92	85	79.5	74	126	68	92
centroid_1077919	IVTT.AG	multidrug transporter MdfA	88.718	86	70	79	251	85	78.5	79	80	81.5	96	84	94	104	86	135	87	82	81	91	86.5	95	88	81	74	92	89	85.5	93	77.5	84	82	80	74	74	94	85	151	87	82	102	81	81.5	83	118.5	71	94
centroid_305650	IVTT.AG	flagellin N-methylase family protein	88.636	74	96	83	192	64	64	79	70	81	90	73	81	83	63.5	124	63	69	61.5	66.5	65	68	57.5	69	53.5	60.5	72	63.5	72	60	429	70.5	57	57	63	77	69.5	113	58	57	69	67.5	70	61	93	51	77
centroid_77038	IVTT.AG	phosphocarrier, HPr family protein	88.524	89	64	79	226	78.5	77	80	76	79	85	81	83	94	81	133	77	74	74	85	75.5	83	74.5	77	65	80	81	75	80	73	77	75	73	70.5	67	83	85	150	89	82	90	76	82	82	111	70	89
centroid_654817	IVTT.AG	pentapeptide repeats family protein	88.228	84	61	84	224.5	72	69	74	84	125	82	444	83	155	72	146	104	116	93	86	88	93	71	72	62	76	84	64	81	78	98	84	88	64	79	92.5	78	131.5	79	72	94	76	72	70	112	66	77.5
WS_2773E_01098	IVTT.AG	putative outer membrane autotransporter barrel	88.214	71	46	63	216	55	56	65	70	71	72	67	66	84.5	65	116	80	75	74	72	69	76	75	69	72	89	96	74	95.5	81	97	84	76	79	83	92	84	145	69	63	110	111	94	62	112	71	108
ETEC_p948_0980	IVTT.AG	hypothetical protein	88.13	62	40.5	57	102	41	37	59	48	54	67	47	62	77	60	101	67	67	65	59	59	65	67	61	74	67	69	70	62	58	64	58	63	70	67	75	74	80	50	47	123.5	77	82	69	83	63	105
ETEC_0993	IVTT.AG	hypothetical protein	88.11	64	49	64	163.5	47	48	61.5	65	68	71	62	71	88	62	133	86	71	73.5	74	71	75	72	65	63	70	73	67	76	68	75	67	69	67	80.5	98.5	97	111.5	57	60	70.5	80	78	70	95	60	98.5
centroid_223019	IVTT.AG	conjugative coupling factor TraD, PFGI-1 class	88.108	103	48	104	147	87	75	101	95.5	87	74	106	73.5	98	61	412	109	214	90	88	99	114	67	70	57	87	87	70	72	58	79.5	63	65	52	69	89	87	177.5	80.5	73	113	85.5	86	49	85	49	60
centroid_332886	IVTT.AG	phosphoenolpyruvate-protein phosphotransferase	88.04	91	71	81	222	78	77	80	83	80	94	89.5	91	97	86	153	93	95	81	84.5	86	88	80	79.5	74	82	91.5	81	86	80	87	78	72	70.5	71	85	81	147.5	81	75	108	89	84	74	118	63	86
centroid_184656	IVTT.AG	protein FimF	87.932	83	49	60	532.5	58	57	61	63	58	67	61	64	78	57	121	61	55	54	69.5	54	64.5	55	50	48	62	101.5	57	77.5	56	67	58	59.5	48	59	68	62	190	64	62	78	66	62	68	206	56	66
centroid_422812	IVTT.AG	conserved hypothetical protein	87.822	90	60	78.5	254	112	108	78	90	76.5	82	80	77	92	70	219	132.5	148	93	103	106	99	71	68	64	79	81	72	81.5	67	80	79	69	62	64	76	80	210	122.5	102	97	81	76	68	113	64	77
centroid_349170	IVTT.AG	prepilin-type N-terminal cleavage/methylation domain protein	87.726	67	43	65.5	141.5	55	51	62	63	64	66	65	61	63	50	80	53.5	53	50	58.5	50.5	53	50	49	44	55	59	51	58	49	59.5	53	49	45	51	56.5	56	98	53	43	71	59	62	44	67	43	54
centroid_249217	IVTT.AG	resolvase, N terminal domain protein	87.642	88	77	83	237	82	76	80.5	77	71.5	94	85	92	101	80.5	163	81	80	76	87	84	81	81	81	65	83	89	76	82	76	79	75	72	68	57	77	74	144.5	81	85.5	90	80	103	78	117	71	86
centroid_328851	IVTT.AG	conserved hypothetical protein	87.558	93.5	69.5	96	320	92	90	88	92	84	90	89.5	93	105	82	136	71	76	73	87	81	90	83	87	71	88	104	84	82	77.5	91	76	80	73	73	91	82	178	105	89	100	82	92	80	129	68	84.5
ETEC_p948_0390	IVTT.AG	cfA/I fimbrial subunit A precursor (colonization factor antigen subunit A, putative chaperone)	87.548	80	61	76	304	80	80	68	74.5	75	80	75	79	81	73	187	74.5	82	69	73	72	84	69	74	63	73	94	77.5	77	70	72	67	66	65.5	66	83	92	151	83.5	86	85	77	79	72.5	129	70	87
centroid_1040003	IVTT.AG	protein YhgF	87.49	88	71	91	234	90	82	81	92	86	86	82	92	92.5	87	130	82	83	85	89.5	90	90	82	76	75	87.5	93	84	86	79	78	85	81	74.5	77.5	103	98	172.5	101.5	91	96	89	84	84	126	73	92
ETEC_3231	IVTT.AG	type II secretion system protein J	87.456	85	66.5	75	222	74	82	80	78	81.5	82	71.5	77	89.5	75	175	74.5	80	84	83	77	83	80	78	67	76	78	74.5	82	70	87	76	66	66	60	79	76	144	75	78.5	578	80.5	77	79	117	64	88
centroid_1038939	IVTT.AG	tRNA threonylcarbamoyl adenosine modification protein YeaZ	87.422	86	63	78	233	76	76	71	85	88	84	80	85	95	79	133	80	81	81	87	83	88	90	80	74	85	94	84	89	80.5	92	81	80	84	68	89	85	144	88	83	92	85	81	73	122	74	84
centroid_1037880	IVTT.AG	glycosyl transferases group 1 family protein	87.344	84	64	75	250	69	64	74	75	82	96.5	83	94	95.5	81	155	87	98	85	89	85	90	76	79	71	84	91	79.5	83	73.5	81	76	77	73	71	83	85	157	78	75	94	80	82	76.5	123	74	104
centroid_129566	IVTT.AG	phage tail sheath family protein	87.232	101	71	79	255	80	76	80	84	82	101	78	91	102	83	132.5	85	86	83	95	93	94	78	79.5	72	87	88	80	93	78	81	83	77	76	75	92	85	161	93	91	94.5	83	79	86	121	77	94
centroid_698391	IVTT.AG	ribose 5-phosphate isomerase A	87.14	94	67	82	189	81	79	77	80	84	89	90	89	87	78	111.5	81	82	82	85	82	88	93	83	76.5	98	96	80	94	74	88	79	81	70	79	88	83	141	97	79	99	81	80	75	98	71	82
centroid_933991	IVTT.AG	protein TolA	86.99	180	70.5	88.5	214.5	90	77	87.5	84	77	91	96	117	103	85	124.5	82	76.5	76	84	80	87	82	78	67.5	81	85	73	83	77	87	74	72	67	70	83	78	136	82	71	107	80	83.5	73	113	66	83
centroid_18784	IVTT.AG	D5 N terminal like family protein	86.938	88	65	92	295.5	81	77	84	85	81	96	95	95.5	103	81	149	81	82	76	84	81	91	79.5	79	75	89	94	81	87.5	80	87	83	78	71	76	85	86	188	102	79	103	87	85	78.5	138	69	85
centroid_1076433	IVTT.AG	small-conductance mechanosensitive channel	86.824	92	62	72	314	79	78	67	81	74.5	82.5	70.5	80	84	72	148	72	75	73	79	71	75	64	78	63	72	88	70	76	72	77	81	69	69	60	69	260.5	408.5	240	152	288	159	160	73	140	64	79.5
centroid_810468	IVTT.AG	putative flagellin structural protein	86.64	84	73	79	244	82	78	80	82	84	98	87	92	100	89	137	82	84	85	86	84	90	77	79	77	90	95	86	89	82	86	76	70	73	63	80	90	124	81	76	96	84	80	75	115	69	90.5
centroid_96100	IVTT.AG	putative purine permease YgfU	86.64	87	73	82	235	79	77	79	79	77	92	81	92	95	81	141	85	85	78	85	86	86	86	76	70	86	90	80	91	72	80	76	76	73.5	83	105	89	173	83	79	94	88	86	82.5	131	71	91.5
centroid_237259	IVTT.AG	flagellar hook-associated family protein	86.578	81	60	73.5	248	71	69	72	69	65	91	71	82.5	90	70	120	69	67	68	81	73.5	80	73	72	64	73.5	86	71	86	69	81	67	66	63.5	57	74	72	139	78	75	90	71	75	74	113	59	86
centroid_61405	IVTT.AG	murein tetrapeptide carboxypeptidase	86.568	98.5	74	96	211.5	91	87	92	99	89	105	109	109	109	84.5	127	80	83	84	89	82.5	90	81	84	74	92	93	78	86	80	88	82	80	67	73	95	96	160	103	74	116	104	96	73	117	69	85
centroid_265383	IVTT.AG	conserved hypothetical protein	86.566	79	57	72	281	64	64	71	67.5	68	76	66	72	83	67.5	140	68	60	65	71	66	70.5	59	61	54	60	74	62.5	91	60	77	69	61	54	57.5	71	66	158	75	76	82.5	70	62	67	127	57	69
centroid_46813	IVTT.AG	putative membrane protein	86.55	86.5	67	83	228.5	85	83	78	85.5	80	86	83	83	100	81	133	75.5	77	73	84	81	80	77.5	81	69	80	83	77	85.5	71	76	73	70	70	69	90	84	149	88	87	92.5	89	84.5	77	112	65	86.5
centroid_29366	IVTT.AG	putative pdcB	86.54	86	69	85	230	92	80.5	79.5	80	83	98	82	90.5	98	84	131	82	82	81	85	92	91	87	83	71	90	86	82	88	79	84	88	79	75	72	87.5	86	141	88	90	97	81	80	87	124	79	104
centroid_269850	IVTT.AG	dnaJ domain protein	86.532	99	75	91	227	95	89	89	94	94	100	98	107	111	92	123	82	78.5	90	90	89	93	82	88	77	91.5	89	85	84.5	81	95	85	77	73	77	94	86	140.5	103	76	106	88	86	80	111	75	87
centroid_1008012	IVTT.AG	UDP-galactopyranose mutase	86.5	88	74	85	221	80	83	83	88	83	88	82	86	93	82	142	81	94	78	83	83	84	87	80.5	79	83	83	83	89	78.5	84.5	84	76.5	68	68	90	87	144	89	86	102	84	88	84	128	73	97
centroid_384133	IVTT.AG	toprim domain protein	86.472	84	66	78	296	73	69	71	80	81	83	78.5	87	90	85	166	82	83	80	80.5	82	92	66	72.5	71	77	88	77	86	78	80	63.5	71	71	63	75	75	145	77	75	85	83	74	79	140	66	77
centroid_494240	IVTT.AG	conserved hypothetical protein	86.45	82	64	81	328.5	82	78	74	79	75	81	78.5	79	95	76	133	68	71	72	77	75	83	81	74	63	85	91	75	86	73	86	69	69	61	68	88	86	255.5	98	86	89	77	79	72	142	67	85
centroid_694801	IVTT.AG	ribosomal protein L19	86.364	88	61	74.5	197	60.5	58	75	78	83	80	90	75	93	77	141	80	81	75.5	73	70	82	77	69	66	84	89	79	85	75	91	73	76	78	84	104	117	146	81	69	105.5	100	97.5	78	120	81	102
ETEC_0983	IVTT.AG	tetraacyldisaccharide 4'-kinase (lipid A 4'-kinase)	86.308	90	64	77	247	83	80	76	78.5	77.5	81	75	86	93	77	128	69	76	79	84	79	89	77	80	73	87	91	87	90	78	88	74	72	71	64	85	87	174.5	99.5	97	104	76	78.5	74	128.5	69	80
centroid_42049	IVTT.AG	conserved hypothetical protein	86.264	54	43	75	250.5	42	41	47	57	59	63	53	57	66	51	104	61	65	54	61	61	60	48	48	43	51	62	52.5	57	44	54	48	47	46	50	56	51	108	48	42	64	54.5	57	51.5	95	44	59
centroid_269601	IVTT.AG	helix-turn-helix domain protein	86.194	90	62	79.5	327	75	73.5	66	77	81	96.5	75	84	94	73	160	81	81	75	90	82	85	71	75	66	80	93	79	89	72	79	76.5	74	72	66	88	83	179	85	79	92	77	77.5	77	150	68	85
centroid_286541	IVTT.AG	conserved hypothetical protein	85.994	84	66	82.5	264	87	88	72	78	79	83	80	85	93	82	148	71	74	75	82	80	83	74	76	65	82	90	72	85	72	81	74	70	69	71	81	82	153	86	78	100	85	85	81	170	65.5	84
centroid_261648	IVTT.AG	conserved hypothetical protein	85.972	95.5	72	91	278	95	88	86	90	87	94	90	97.5	114	84	139	81	77	81.5	86	88	93	82	84	77	93	95.5	88	82	77.5	91	80	71	72	69	85.5	84	150	95	80	104	88	88	82	125	71	90
centroid_364722	IVTT.AG	phage tail tape measure protein, TP901 family, core region	85.896	62	44	57.5	178	48	48	57	53.5	57	86	58	65	67	50	224	59	68	60	72	69	71.5	53	66	50	58	61	51	79	49	65	57.5	57	52	87	79.5	95	157	57	64	95	61	65	63	113.5	51	71
centroid_351279	IVTT.AG	periplasmic binding protein-like domain protein	85.834	78.5	52	89	264	74	71	70.5	76	77	77	75	80	92	74	181	70	83.5	76	87	86	88	71	71	64	80	93	82	75	65	76	64	63.5	58	72	84	74	261	76	62	92	69	70	71	123	56.5	81
centroid_611519	IVTT.AG	putative membrane protein	85.796	96	64	73	272	87	79	75	81.5	83	94	84.5	90	94	88	152	87	88	80	90	89	91	86	82	74	82	93	79	83	75	84	74	76	71	69	86	87	153	83	80	94	88.5	78	87	129	74	120
centroid_10552	IVTT.AG	conserved hypothetical protein	85.788	64	54	56	247.5	46	44	53	61	61	79	77	67	74	57	121	60	57	54	60.5	56	58	48	51	45	52	60	57	61	53	69	52	50	46	65	54	56	131.5	53	51	70	56	61	52	135	50	63
centroid_183218	IVTT.AG	resolvase, N terminal domain protein	85.788	69	53	60	267	53	53	65	55	103	69	58	63	73	57	117.5	53	56	52	61	54	57	53	66	51	61	63	75	79	56	71	56	52	48.5	57	61	68	144	131	78.5	766	67	69	61	103	48	62
centroid_850641	IVTT.AG	phage integrase family protein	85.716	91	67	85	252.5	86	78	80	82	84	86	87.5	88	93	81	125	79	78	80	82	78	94	78	83	70	96	92	82	86	76	85	82	80.5	67	84	89	85	173.5	100	75	121	96	80	74	123	69	77
centroid_712885	IVTT.AG	large terminase protein	85.7	90.5	69.5	89	235	92	86	80	84	82	90	88	93	94	82	110	81	61.5	73	82	83.5	90	84	84	77	90	95	83	90.5	81	88	83	79	71	78	100	92	176	111	90	100	92	89	75	124	67	88
centroid_201523	IVTT.AG	conjugative relaxosome accessory transposon family protein	85.67	94	71	83	236	85	86	86	82	81	97	85	91	93	80.5	138	75	80	78	89	81.5	83	82	79	70	83.5	97	79	90	82	101	77	75	70	76.5	84	93	156	90	85	98.5	87	97	79	126	67	91
centroid_172492	IVTT.AG	conserved hypothetical protein	85.586	96	67	82	243	86	75	78	84	76	91	83	89	104	84	136	82	79	81	83	79	79.5	74.5	73	71	84	84	76.5	87	78	88	80	77	70	68	82.5	86	150	91	85	98	99	83	77	134.5	78	92
centroid_231830	IVTT.AG	DNA methylase family protein	85.454	90	64	88	259.5	83.5	78.5	81	80	77	96	77	90.5	96	78	139	77	76	81	90	85	90	81	77	69	84	86	77	90.5	78	86	80	73	70	68	79	79	155	89	85	90	79	84	80	144	68	89
centroid_708613	IVTT.AG	traM recognition site of TraD and TraG family protein	85.438	70	44	74	159	58	54	71.5	66	56	68	58	58	69	51	271	79	104	65	74	66.5	76	50	48.5	47	72	69	57	104	50.5	69	54	53	44	57	56	57	147.5	52.5	49	86	67	63	58	90	49	60
centroid_976346	IVTT.AG	VWA domain containing CoxE-like family protein	85.288	87	66	75	275	83	85	74	78	77	95	82.5	89	99	87	136	88	86	78	84	79	91	82	77.5	73	80	98	80.5	84	76	85	75	71	70	69	85	78	134	83	76	92	76	74	73	122	67	85
centroid_1011839	IVTT.AG	3-dehydroquinate dehydratase	85.266	82	60	73	274	72	72	69	74	71.5	85	71	83	82	72	133.5	87	82	83	150	109.5	104	70	69	61	77	78	71	83	67	76	69	65	60	63	80	74	242	82	70	88	72	73	76	168	65.5	74
centroid_990510	IVTT.AG	putative portal protein	85.258	99	70.5	87	286	78.5	86	92	93	81.5	88.5	94.5	87	108	85	156	95	101	81.5	93	83	86	83	79	70	91	91	85	89	71.5	89	83	79	68	70	87	91	193	95	89	109	89	85	77	125	65	80.5
centroid_30893	IVTT.AG	SEFIR domain protein	85.206	55	37	50	245	43	42	46	50	50	58	50	52.5	63	49	113	52	54	50.5	57	48	56	47	45	41	48	59	48	57	45	50	48	46	41	47	54	52	124	48	47	56	51	51	46	104	39	58
centroid_199715	IVTT.AG	putative transposase	85.204	85	59.5	78	279.5	78.5	86	66	71	77	88.5	76	86	88	77	147.5	87	84	80	82.5	78.5	92	73	74	73	77	85	74	82	72	76	73	68	70.5	65	77	85	157	97.5	89	93.5	77	76	73	125	69	88
centroid_813326	IVTT.AG	rhs element Vgr family protein	85.192	80	44	76.5	181	63.5	60	72	72	66	80	79	65	80	61	132	60	65	59	62	61	61.5	55	52.5	49	65	69	53	70	52	61	52	50.5	45	56	63	62	156	61.5	56	89	67	69	55	95	45	59
centroid_486237	IVTT.AG	conserved hypothetical protein	85.182	117	63	99	262	99	95	100	98	97	88	102	86	102	72	149.5	69	78	73.5	85.5	72	82	75	79	69	85.5	91	79	78.5	74	87	74.5	73.5	67	72	89	89	178	101	91	101	87	87	80	134.5	61	84
centroid_937528	IVTT.AG	elongation factor P hydroxylase	85.052	93	69	82	213	84	80	79	88	85	91.5	84	97	94	90	131	85	85.5	85	87	88	95	82	79	72	90	91	85	86.5	79.5	91	75	76.5	80	69	90	83	137	92	82	88	87	80	79	106	67	93
centroid_913891	IVTT.AG	lysine decarboxylase, inducible	85.04	88.5	71	94	313	95	79	88	92	87	83.5	84.5	86	102.5	78	159	70	80	79	86	80	86	77	79	71	86	96	82.5	83	74	87	72	74	67	62	87	107	199	100.5	96	130	83.5	84	73	128	63	82
centroid_102619	IVTT.AG	competence/damage-inducible CinA C-terminal domain protein	84.968	84	67	83.5	284	87	79	76	81	79	91	91	93	103	81	156	78	79	77.5	82	84.5	92	77	77	64	78	97	82	81	76	82	71	73	69	62	82	83	180	94	83	90	80	78	75	157	62	77
centroid_185655	IVTT.AG	xylulokinase	84.9	84	55	82	209	62	60	77	72	78	74.5	70	69	85	71	121	78.5	76	74	69	69	73	67	65	64.5	78	84	70	79	73	81	69	67	66.5	82	102	88	451	82	70	90	110	91.5	74	108.5	63	93
centroid_1072968	IVTT.AG	phage tail sheath family protein	84.89	89	66	76.5	201	80	73	77	73	68.5	86.5	74	81	87	76	123	72	72	74	78	71	76	79.5	74.5	68	79	78	68.5	79.5	74	77.5	74	69	70	73	76	85	145.5	88	97	89.5	83	75	76	120	72	88
centroid_622659	IVTT.AG	conserved hypothetical protein	84.844	83	67	86	247	79	79	68	92	114	105	91	96	110.5	94	131	78	81	78	79	80	86	76	77	75	81	89.5	75	86	71	76	75	73	73	65	84	83	163	91	86	88	77	76	75	122	70	83
centroid_971645	IVTT.AG	thiamine/thiamine pyrophosphate ABC transporter, permease protein	84.842	104	69	90	233	94	89	85	84	80	115	91	84	88	89	124	77	83	73	87	82	84	81.5	80	71	90	86.5	70	103	70	80	77	71	74	73	80	78	152	98.5	98	148	130	80	80	106.5	65	97
centroid_690701	IVTT.AG	phosphoadenosine phosphosulfate reductase family protein	84.836	81	51	69.5	265	63	64	64.5	60	55.5	70	59	66	67	61	126	66	61	61.5	70	60	63	54	55.5	50	58	68.5	58.5	67	53	65.5	56.5	56	53	50	62	63	154	62	63	77	65	59	61	128	58	67
centroid_952586	IVTT.AG	conserved hypothetical protein	84.834	82	66	90	267	85.5	79	75	80	83	92.5	77	94	94.5	76	143	78	82.5	82	88.5	86.5	92	76	73	70	83	91	83	87	74	79	76	70	70	66	89	83	155	87	81	92	75	77	79	117	66	92
centroid_357195	IVTT.AG	putative transporter protein AatB	84.808	75	52	71	291.5	70	62	82	77.5	72	72	75	73	82	65	176	58.5	67	68	77	67	79	59.5	65.5	52	72	85	65	65	58	77.5	63	62	51	56	74	66	171	80	67	78	74	66	61	139	53	138
centroid_184868	IVTT.AG	ABC transporter family protein	84.776	97	71	89	234	88	82.5	83	87	86	105	86	93.5	94	86	136	84	77	76	89	83	85	85	85	72	93	89.5	82	94	79.5	84	78	76	67	70	79.5	85	135.5	91	85	94	91	85.5	82	112	63	98
centroid_634986	IVTT.AG	tyrosine-protein kinase wzc	84.76	81	72	79.5	198	82	80	77	77.5	75	96	84.5	94	93	84.5	150	93	104	89	112	95	93	88	77	75	90	93	76.5	85	89	88	80	77	74	67	88	84	139	92	96	95	88	83	73	101	69	90
centroid_866128	IVTT.AG	PTS system mannose/fructose/sorbose IID component family protein	84.716	96	70	77	204.5	76	75	72	76	79	90.5	79	82	87	79	121.5	82	82	73	88	79	87	84	78	69	81.5	82	73	83.5	70	77	72	66.5	73	72	92	86	129.5	83	83	96	79	81	79	123	68	93
centroid_1003474	IVTT.AG	conserved hypothetical protein	84.634	89	45	101	224.5	77	68	83	82.5	77	70	83	68	82	57	280.5	75	76.5	63	81	66	85	69	57	52	72	77	75	70	59	77	64	62	53	68	89	75	154	74	65	123	81	78.5	63	116	57	69
centroid_727509	IVTT.AG	DTW domain protein	84.558	83	67	78	246.5	71	76	70	80	75	84	81	79	92	82.5	125	80	79	81	80	83	93	72	77.5	69	77	87	80	83	78.5	84	75	76	73	70	80	76	138	86	85	88	78	80	79	119	110	82
centroid_728849	IVTT.AG	tRNA modification GTPase TrmE	84.392	113	63	109	252	100.5	91	97	103	93	93	109	83.5	107	77	137	79	78	77	82	77.5	84	83	78	68	86	94	76	87	71	87	75	75	64	75	95	89	176	94	87	117	100	95	76	117.5	59	72
centroid_244735	IVTT.AG	type II secretion system (T2SS), E, N-terminal domain protein	84.292	90	63	96	201.5	92	84	89	92	91	91	97	90	107	74	123.5	64	77	71.5	80	80	81	74	79	64	86	90	80	78	77	85	71	69	61	69	95	85	152	91	79	102	82	88	73	113	64	77
ETEC_p948_0420	IVTT.AG	cfa/I fimbrial subunit E (colonization factor antigen I subunit E, pilin subunit)	84.284	91	67	78	227	90	84.5	86.5	87	81	91	92	97	102	82	138	84	82.5	86	95	86.5	88	77	78.5	67	97	95	83	89	84	93.5	76.5	81.5	78	74	87.5	87.5	221	101	90	101.5	93	79	79	131	64	84
centroid_540667	IVTT.AG	argininosuccinate synthase	84.244	84	67	81	203.5	89	82	80	89.5	88	98	86	98	94.5	84	127	80	89	84	86	86	89	83	82	76	86	92	84	88	79	90	80	76.5	71	71.5	83	81.5	132	87	76	91	86.5	79	75	116	69	91
centroid_32231	IVTT.AG	cyanate transporter family protein	84.17	86	73	87	245	87	83	82	82.5	80	96	81	92	88	82	124	78	78	76.5	85	81	90	77	74	65	84	86	84	86	78	89.5	71	73	67	63	90	86	157	99	93	93	80	78	80.5	116	65	83
centroid_622134	IVTT.AG	protein FimH	84.092	79	56	70	307.5	62	61	68	66	64	81	67	74	83	67.5	131.5	69	69	66	73	67	72.5	67	65	57	66	82	63	91.5	64	71	68	59	59	54	70	65	150	67	65	78	64	67	67	118	54	72
ETEC_1580_S2	IVTT.AG	lipoprotein	84.046	89	54	83	155	66	62	75	79	72	70	73	66	90	69	112	79	73	70	71	67	73	78	70	65	91	83	74	93	78	96	69	75	71	85	82	83.5	110	69	57	107.5	111.5	114	75	97	72	138.5
centroid_73757	IVTT.AG	phage small terminase subunit	83.74	89	69	81	219	77	75	81	82.5	79	94	80	90	102.5	79	138	81	89	80	96	86	93	83	78	73	85	85	82	83	76	87	79.5	74	67	71	81	85	141	90	80	110.5	79	80	76	111	69	85
centroid_25157	IVTT.AG	phage integrase family protein	83.642	83	65	74	234.5	72	65.5	73	70	80.5	92	86	90	144	84.5	138	82.5	89	79	84	84	89	79	78	71	83	87	75	82	77	85	76	74	72	69	82	82	142	82	75.5	89	78	77	77	115	59	82.5
centroid_849354	IVTT.AG	conserved hypothetical protein	83.534	82	62	75	238	74	74.5	65	80	76	91	77.5	82	92	75	130.5	71	73	72	74	73	80	73	68	66	76	82.5	68	80.5	73	78	70	63	59.5	66.5	71.5	79	137	73	74	85	75	79	72.5	126	62	83
centroid_586347	IVTT.AG	outer membrane autotransporter barrel domain protein	83.406	89	71	84	259	86	81	76	77	77.5	94	79	88.5	94	75	136	76	77	79	85.5	81	87	77	71	69	75	84	73	88	74	88	78	72	69	61	77	102	165	100	87	95	91	76	80	131.5	70	85
centroid_171876	IVTT.AG	regulator of ribonuclease activity A	83.348	63	41	59	291	47	47	55	54	58	66	53	59	71	51	148	56	64	54	58	51	57.5	45.5	52	42	61	62	49	57	48	55	49	51	44	64	60	60.5	158	52.5	50	73	50	54	62	182	55	80
WS_3504D_05073	IVTT.AG	NA	83.328	82	72	79	293	79	80	71	83	81	87	94	81.5	87	75	119	79	78	73	82	82	89	73	75	65.5	87.5	92	72	80	72	80	73	77.5	65	67	84	79	178	91.5	76.5	83.5	77.5	75	65	121	62	70
centroid_366920	IVTT.AG	tryptophan-specific transport protein	83.32	103	63.5	101	240.5	90	83	95	89	92.5	88	92	73	95	72	119	77	79	74	85	82	87	77	78	65.5	90.5	87	77	80	80	92	85	75	68	81	96	87	163	96	75	117	93	86	69.5	122	56	81
centroid_283546	IVTT.AG	sodium/pantothenate symporter	83.316	79	59	66	184.5	72	68	74.5	77	177	76	73	73	95	71	115	71	85	66	71	68	74	67	72	61	68	73	65	97	68	156	74	72	64	81	88	109	149	72	77	89	83	82	66	101	62	86.5
centroid_625946	IVTT.AG	phage integrase family protein	83.314	80	67	77.5	221	79	82	77	72	77	89	78	85	91	75	126	83	85	73	83	83	84	75	72	66	77	81	80	78	73	76	73	69.5	67	64	80	81	146	89	87	94	89	90	73	108	73	83.5
centroid_122136	IVTT.AG	DDE_Tnp_1-associated family protein	83.21	77	61	78	190.5	70	72	69	72	78	82	78	82	85	74	132	77	82	77	77	75	82	72	69	68	72	80	74	79	73	74	70	73	77	62	76	80	132	77	79	80	75	72	71	104	58	84
centroid_530959	IVTT.AG	flagellin	83.178	84	69	82.5	237.5	87	86	82	78.5	79.5	96	87	87	94	82	130	79	75	74	83	85	87	85	78	71	82	85.5	82	83	80	90	73	69	72	67	85	86.5	145	96	83	92.5	77.5	82	83.5	106	69	89
centroid_428020	IVTT.AG	putative amino-acid metabolite efflux pump	83.178	66	39	77	289	65	56	86	72	65	74	63	68.5	97	60	134	57	55	55	58	54	64	48	51	43	53	67	49	65	49	56	46	48	41	48	61	60	146	55	44.5	69	61	56	55	144	52	71
centroid_515410	IVTT.AG	calcineurin-like phosphoesterase superfamily domain protein	83.16	96	73	97	213	90.5	86	91	93	91	100	105	106	110	83	123.5	80	77	79	87	82	87	77	76	69	89	86.5	78.5	80	76	89	73	75.5	69	77	89	89.5	165	91	75.5	111	91	86	72	111	65	78.5
centroid_179452	IVTT.AG	KR domain protein	83.128	89.5	65	92	170	84	73	85	78	80	90	85	82	100	81	117	83.5	75	77	85.5	78	78	81	74	70	86	83	79	86	80	88	83	73	71	76	80	86	135	86	87	106	86	80	84	105	76	97
centroid_233269	IVTT.AG	conserved hypothetical protein	83.108	81	64	82	236	85	74	74	79.5	84	83	81	84	92	76	130	75	75	76	78	83	87	72	68	68	79	87	76	87	75	77	74	71	66	66	84	84	146.5	82	77	90	82	79.5	80	134	68	85
centroid_1012570	IVTT.AG	p-aminobenzoyl-glutamate hydrolase subunit B	83.094	82	60	70	274	77	73	66	70	70.5	96	76	78	86	70	142.5	75	76	71	80	73	83	71	72	65	70	85	70	86	72	76	77	67	62	68	80	84	164.5	89	82	87	70	112	72	139	60	82
centroid_110746	IVTT.AG	formate dehydrogenase, alpha subunit	83.034	103	63.5	74	237.5	67	65	82	75	72	82.5	76	74	85	74	139	78	83	68.5	76	75	75	68	70	64	73.5	76	65	76.5	61.5	72	60	61	62	69.5	86	79	137	69	72	87	75	82	74	140	65	89
centroid_1008506	IVTT.AG	polysaccharide lyase family 8, N terminal alpha-helical domain protein	83.004	87	61	86	220.5	80	68	73	75	78	82	73	84	89	77	171	89	101	80	90	89	90	72	79	69	82	97	74	92	64.5	84	70	70	63	100	82	79	141	70	69	102.5	77	94	77	118	64	79
centroid_269392	IVTT.AG	helix-turn-helix , YlxM / p13 like family protein	82.926	66	40	51	192	53	50.5	59	59	61	60	62	63	84.5	63	147	53.5	59	51	58	54	61	60.5	55	53	62	80	59	72	58	70	56	55	45	52	67	57	118	55	57	79	55	57	55	134.5	51	62
centroid_739891	IVTT.AG	phage portal protein, PBSX family	82.866	65	44	66.5	156.5	53	48	57	1050	911.5	925.5	904	525	1605	647	98	54	54	49	54	49	53	44	46	45	52	53	51	57.5	45	51	50	44	45	48	61	59.5	104	52	50	65	55	55.5	50	85	43	60
centroid_613574	IVTT.AG	50S ribosomal protein L3	82.778	85	60	88	243	82	75	80	95	85	91.5	93	87	111	77	140	69	76.5	73	78.5	68	82	71.5	68	63	74	79	72	75	71	86.5	66	70	62	66	82	89	243	83	76	98	78	83	74	122.5	68	75.5
centroid_181970	IVTT.AG	arylesterase family protein	82.744	88	63	80	246.5	74	75.5	67	74	81	93	78.5	86	91	76	132	80	84	76	88	79	84	74	75	69	79	92.5	75	83	74	79	70	71	67	65	87	86	146	78	82	82.5	76	80	72	125	65	82
centroid_19981	IVTT.AG	conjugal transfer/type IV secretion DotA/TraY family protein	82.704	95	70	84	205	82	73.5	76	83	77	89	86	84.5	93	80	126	79	84	79	87	83	82.5	81	81.5	70	83	86	79	88	72	82	70	72	74	76	88	90	132	86	86	87	80	79	75	139	65	85
centroid_244193	IVTT.AG	hypothetical protein	82.684	88	57	71	166	57	56	72	71	61	73	68	67	84	65	112	74	69.5	72	68	64	68	69	60	56.5	68	69	64	78	69	80.5	64	59.5	65	87	73	78	126	78.5	63.5	117	93	91	87	107	60	111
centroid_1070003	IVTT.AG	HTH domain protein	82.684	109	63	114	244	99	96	108	96	99.5	92.5	110	87	108	80	130	75	78	77	82	79	88	78	76	70	90	99	80	81	72	88	74	75	63	73	96	92.5	178	102	87	118	95	91	66	113	61	77
centroid_1058654	IVTT.AG	diguanylate cyclase YdeH	82.594	75	54	65	227.5	61	75	63	70	65	76	71	70	91	66	131.5	74	71	62	70	70	72	63	70	58.5	66	70	62	70	63	68.5	67	65	59	63.5	78	93	235.5	80	69	113	94	84.5	58	113	55	68
centroid_754030	IVTT.AG	phage integrase family protein	82.574	86	67	76	263	74	75	76	75	82	89	78	86	95	77	148	86	93	77	86	83	82	79	79	71	89	94	81.5	85	76	78	79	75	69	73	85	88	155	85	82	94	87	78	71	133	66	82
centroid_22524	IVTT.AG	plasmid pRiA4b ORF-3-like family protein	82.464	85.5	67	92	227	86	83	81	83	79	89	92.5	92.5	105.5	82	128	77	75	74	81	87	88	81	77	73	87	86	84	79	77	89	69	71	72	61.5	89	81	154	94	75	95	84	79	78	106	62	76
centroid_300399	IVTT.AG	DNA mismatch repair endonuclease MutH	82.46	79	56	70.5	485	63	61	64	70	68	69	67	61	69	58	124	54	58	58	55	55	56	49	52	46	58	63	50	61	55	65	54	53	44	63	70	65	145	60	47	92	80	60	47	114	50	57
centroid_1076900	IVTT.AG	putative DNA endonuclease SmrA	82.41	69	58	71	259.5	63	63	67	76	94	84	73	75	90	70	159.5	83	83	76	86	77	95	63	59	57	70	74	64	71	61	66	61	61	59	66	76	69	168.5	70	64	86	63	71	64	110	59	73.5
centroid_184868_s1	IVTT.AG	NA	82.4	82	64	79	263	82	71	69	76	77	88	81	88	86	77	126	79	76	81	89	85	89.5	80	83	71.5	85	94	78	84	76	87	75	76	77	66	84	87	170	97	85	89	79	75	73	113.5	65	71
centroid_189936	IVTT.AG	respiratory nitrate reductase, gamma subunit	82.386	77	56	63	261.5	64	66	68.5	67	64	73	70	73	81	64.5	104	74	62	61	68	63	62	93	119	69	123	123	113	122	61	67	57	59	55	59	71	72	120	73	74	95	67	70	69	135	57	79
centroid_109920	IVTT.AG	malonyl-CoA O-methyltransferase BioC	82.318	84	59	74.5	303	68	66	64	74	70	78	72.5	71	94	74	157	72	81	76	81	74	86	67	63.5	58	71	82	66	87	73	71	75	67	64	56	81	72	150	80	75	89.5	70	71	73	129.5	60	79
centroid_88154	IVTT.AG	beta-lactamase	82.048	78	66	81	220	76	79.5	75	79	78	92	80	82	90	81	122	75	79	77	84	79	83	77	73	73	86	83	77	82	76	79	77.5	67.5	68	70	83.5	88	141	82	80.5	92	76	77	81	110	69	88
centroid_60347	IVTT.AG	conserved hypothetical protein	81.958	78	65	75	256.5	76	72	77	77	76	87	83	90	87.5	82	144.5	81	83	81	85	81	89	73	79	68	83	90.5	84	83	78	83	71	75	71	62	78	75	143	77	74	83.5	77	75	73	116	64	85
centroid_316986	IVTT.AG	amidohydrolase family protein	81.958	73	50	63	321	56	54	57	60	61	66	66	63	74	57	140	55	59	55.5	55	54	64	49	53	44	55	71	54	64	51	67	51	47	43.5	52	65	65	167	73	57	76	57.5	62	59	140	51	58
centroid_515051	IVTT.AG	H+ symporter) family protein	81.798	95.5	69	78	255	77	73	69	75	75.5	86	80	78.5	86.5	79	145	76	82.5	76	82	75	81.5	76.5	71	69	83	87	75	88	75	78	78	70.5	69	76	83.5	147	197.5	83	89	105	86	81	71.5	154	61	85
centroid_50118	IVTT.AG	hypothetical protein	81.532	94	64	89	291	91	83	86	79.5	74	96	93	97	90	77	118	78	76	75	86	86	82	78	76	69	81	88	74	90	69.5	82	73	66	65	68	82	79	151	87	79	93	75	73.5	75	115	70	80
centroid_1051498	IVTT.AG	mobA/MobL family protein	81.528	91	64	85	246.5	89	74	83	84	80	89	89	89	100	80	134	73	73	74	80.5	80	81	77	75	66	82	98	80	80	76	82	72	72	63.5	65	84.5	81	161	86	74	101	90	81.5	74	115	61	75.5
centroid_189880_s2	IVTT.AG	NA	81.502	64	41	67	157	56	82	56	58	61	71	56	62	74	61	118	57	54	55	63	50	60	50	48	44	56	60	48	58	52	57	45	44.5	44	44	54	56	107.5	50	51	96	63.5	58	57	133	47	60
centroid_262263	IVTT.AG	pemK-like family protein	81.44	77	44	81	226.5	62	54	66	68	65	69	74	68	79.5	54	101.5	58	58.5	54	61	52	63	53	52	48	57	65	52	61	50.5	66	52	52	42	56	65	65	140	63	52	81	69	65	47	102	43	56
centroid_867782	IVTT.AG	recT family protein	81.376	71	39	58	320	51	48	69	59	53	66	50	56	75	49	183	69.5	80	55	63	68	71	48	47	42	58	80	53	61	44	53	48	43	38	51	56	70	199.5	48	51	76	48.5	52	52.5	104	43	59
centroid_906570	IVTT.AG	conjugative coupling factor TraD, PFGI-1 class	81.366	92.5	68	88	211	85	79.5	90	76.5	72	91	81	85	96.5	78	130	83	90	71	96	86	81	75	73	62	79	80	73	80	74	80	77	70	64	59	71	70	138	81.5	86	112	82	79	75	109	69	80
centroid_48711	IVTT.AG	L-lactate permease	81.366	100	64	93	160	82	75	88	91	91	86.5	94	91	93	76	96	73	75	71	81	81	83	76	75	66	88	88	72.5	80	71	78	75	76	64	72	75	79	121	79.5	68.5	107.5	87	81	65	87	62	74
centroid_178122	IVTT.AG	putative predicted protein	81.31	83	62	80	264	80	74	72	78	78	85	80	82	94	76.5	148	75	76	72	75	81	85	70.5	71	65.5	87	94	80	80	67	76	68	70	66	58	83	84	162	83	80	80	82	80	71	133	61	79
centroid_308467	IVTT.AG	ABC transporter family protein	81.298	81	66	86	263.5	73	76	68	79	80	84	75	85	88	71	137	77	79	76	83.5	76	87	69	74	69	76	87	73	82.5	66	72	76	70	65	69	80	72	140	75	74.5	108	74	74	80.5	142	72	91
centroid_343829	IVTT.AG	conserved hypothetical protein	81.202	91	65	82	246.5	75	65	85	88	83	96	90	86	100.5	86	140	78.5	84	72	83	77	88	80	80	72	87	98	75	88	79	84	74	75	75	75	87	79	145	83	68	94	83	83	74	119.5	62	83.5
centroid_494372	IVTT.AG	IMS HHH motif family protein	81.186	87	60	91	152	79	72	89	93	83	91	91	88	96	74	99	76	77	76.5	83	79	87	78	73	72	91	87.5	72	78	72	86	77	73	67	79	85	90	125	83	70.5	105	83	84	66	86	60	74
centroid_595279	IVTT.AG	transcription elongation factor GreB	81.132	85	55	85	265.5	74	68	77	80	77	95	82	75	97	69	183	82	107	74.5	74	75	82	64	66	56	73	86	65	75	62	78	67	60.5	56	61	77	85	162	89	71	105	74	76.5	71	120	62	69
centroid_249428	IVTT.AG	conserved hypothetical protein	81.026	76.5	63	72.5	248	73	73	68.5	75	78	93	75	89	87	77	135	82	84	76	79	79	89	73.5	74	67	78	81	74	84	72.5	84	67	67	67	61	77	76	137.5	73	73	81	74	76	67	125	64	84
centroid_119091	IVTT.AG	cyanate hydratase	81	58	37	55	276	44	41	47	54	51	60.5	49	58	61	52.5	122.5	48	51	48	50	47	56	44	41	38	45	60	43	61	42.5	50	42	40	40	43	62	48	132	43	46	55	46	64	49	151	41	55
centroid_124195	IVTT.AG	conserved hypothetical protein	80.998	103	61	96	284	91	83	91	87	80	88	88	90	100	73	127	69	71	73	77	70	77	70	70	64	76	89	74	77	70	81	71	67	60	65	85	77	160	87	76	93	80	77	71	130.5	58	77
centroid_120712	IVTT.AG	phage integrase family protein	80.836	85	61	81	331	79	74	72	80	77	87	84	90.5	95	73	138	73	74	72	83	79	88	72	74	66	78	93	71	87	71	83	71	69.5	64	60	79	75	167.5	87	79.5	89	82	72	71	142	69	77
centroid_373286	IVTT.AG	transporter, lactate permease family protein	80.694	87	57	84.5	222	82	73	78	79	79	77	79	80	92.5	68.5	125	70	81	74	73	72	80	65	70	56	73.5	85	69	78	63	80.5	65	67	59	64	83	72	153	90	79.5	101	83.5	77	68	115	61	80
centroid_233093_s2	IVTT.AG	NA	80.686	62	47.5	55	242.5	60	48	54	60	54	64.5	101	66	87.5	59.5	135	74.5	99	65	111	72	72	53	49	45	54	63	50	57	55	63	49	49	46	55	49	73	131	69	59	81	76.5	84	55	108	57	59
centroid_185052	IVTT.AG	conserved hypothetical protein	80.642	86	63	78	232	87	82	72	78	74	84	74	81	96	74	120	75	72	75	81	77	88	74	75	68	79	84	72	80	73	81	70	68	65	63	86	83	150	92	92	81	71	76	81	118	65	85
centroid_704392	IVTT.AG	SNF2 family N-terminal domain protein	80.382	87	58	88.5	195.5	82	76	82	81	80.5	87	88.5	83	98	75	117	67	70	73	76	73	77	74	73	65	85	89	76.5	81	68	82.5	67	69	61	64	88	81	151	97	75.5	103	92	80	67.5	103	56	69
centroid_234072	IVTT.AG	antirestriction family protein	80.368	70	52	75	287	66	60	67	71	66	72	72	73	87	63	289	85	96	83.5	97	78	102.5	58	62	54	65	77	60	67	4	67	54	56	52	64.5	79	68	170.5	75	70	76	64	66.5	61	130	53	63
ETEC_1631	IVTT.AG	NA	80.352	54	41	51	95	36	36	60	48	56	59	52	54	79	54	87	66	64	61	57	52	60	63	53	56	61	60	56	62	61	67	55	57	59	61	69	66	76	42	38	66	73	72	56	80	52	88
centroid_182701	IVTT.AG	phage head completion family protein	80.314	81	58	70	301.5	68	64	66	71	79	87	73	82.5	87	72	173	83	81	73	80	79	81	70	73	61	75.5	85.5	74	82	67	77	69	67	63	67	78	79	179.5	77	69	103	73	71	69	164	60	75
centroid_642931	IVTT.AG	transposon Tn10 TetC protein	80.296	91	65	77	282	80	79	76	80	72	90	80	91	98	78.5	124	78	74	73	87.5	79	84	76	73	68	82	89	71	90	76	82	72	67	66	68	82	81	168	79	76	82	74	73	73	124	68.5	81
centroid_1017940	IVTT.AG	gram-negative pili assembly chaperone, C-terminal domain protein	80.132	80	64	75	249	66	71	70	73	75	87	74.5	79.5	86	76	122	74	75	76	81	77	75	77	73	67	78	88	70	89	73	75	77	72	65	63	72	77	145	80	73	88	82	78	75	123.5	65	82
centroid_685212	IVTT.AG	signal recognition particle-docking protein FtsY	80.032	82.5	61	76	258	69	71	70	73	95	77	73	80	88	69	126	75	77	72	77	72	74	72	69	62	73	83.5	71	80	63	70	72.5	66	63	70	76	84	150.5	79.5	75	99	74.5	78	82	113	60	92
centroid_318503	IVTT.AG	polysaccharide biosynthesis family protein	79.962	109	50.5	96	230	107	97	113.5	82	80	77	77	75	90	71	128	61	61	61.5	72	61	72	65	55	49.5	67.5	79	65	69	60	73	61	62	56	72	76	121	204.5	98	80	116	99	103	66	108	54	68
centroid_207350	IVTT.AG	2-keto-3-deoxy-L-rhamnonate aldolase	79.852	77.5	58	74	233	77	68	70	76.5	70	85	69	78	84.5	66	153	79	96	69	80	88	80	63	72.5	60	68	74	67	81	65	75	64	63	59	65	70	76	144	78	66	80	75	72	70	162	62	79
centroid_378046	IVTT.AG	D-xylose ABC transporter, D-xylose-binding protein	79.514	76.5	55	70	255	61	62.5	65	68	64	69	65	74	78.5	64	159	64	64	69	107	62.5	89	63	63	59	66	77	65.5	69.5	61	73	66	60	59	55	66	65	147	75	69	83	68	74	68	119	56	73
centroid_857538	IVTT.AG	phage tail fibre repeat family protein	79.474	74.5	68	71	215.5	65	69.5	66	68	67	83	71	77	81	69.5	238	81	85	78	108	93	86	63.5	70	62	71	80	73	77	67	71	68	65	59	59	74	79	140.5	73.5	73	87	79	71	66	132	64.5	71
centroid_833337	IVTT.AG	putative acyl transferase	79.364	73	58	65	174	69	62	63	71	81	77	74	78.5	82	75	125	85	84	71.5	72	76	76	63	65	67	67	72	76	77.5	68	77	56	69	70	58	71	83	132	82	79	94	74	69	68	93	62	136
centroid_331714	IVTT.AG	conserved hypothetical protein	79.278	88.5	62	79	231	68	70	68	75	77.5	96	79	88	99	78	128	82	83	80	84	83	82	72	71	66	81	89	69.5	82.5	71	76	70	67	67	64	81	79	122	69	77	83	73	69	68	114	60	81
centroid_93348	IVTT.AG	putative membrane protein	79.268	82	63	79	220.5	81	73	74	76	76	85.5	78	84	96	76	123	71	75	72	75	76	84	75	76	63	78	80	74.5	75	68	78	72	68	64	61	77	77	149	83	78	107	82	79	83	105	66	76
centroid_618651	IVTT.AG	cupin domain protein	79.246	81.5	67	72.5	208.5	70	72	76	83	80	90	80	85	91	82	120	80	86	79	79	82	83	79	75	69	79	88	78	82	73	79	72	72	70.5	70	80	81	122	74	76.5	84	74	76	71	105	61	83
centroid_233093	IVTT.AG	HNH endonuclease family protein	79.246	61	50	67	220	55.5	54	58	66	72	68.5	63	71.5	79	62	149	64.5	77	69	71	68	62.5	54.5	55	63	59	63.5	88	66	60	62	58	55	51	61	64	75	170	65	58	71	81.5	74.5	57	116.5	55	62
centroid_421483	IVTT.AG	membrane AbrB duplication domain protein	79.244	75	59	68	242.5	70	69	68	76	77.5	81	74	87	86	79	149	75.5	85	76	73	78	90.5	65	68.5	72	70	84	76	79	73	79	63	67	67	63	77	78	132	77	74	83.5	80	73.5	68	115	60	76
centroid_101920	IVTT.AG	phenylalanine-specific permease	79.166	73.5	60	74.5	220.5	65	68	69	68	72	78	68	71	85	63	124	65	62	65	70	63	71	66	62	58	73	74	68	81	57	76	61	61	58	52.5	70	66	141	76	78	89	71	67	67	102	57	74
centroid_203360	IVTT.AG	branched-chain amino acid transport system / permease component family protein	79.126	67	55	68	254.5	51	56	58.5	63	55	68	58	58	66	56	98.5	69	72	54	68	58	1	52	59	1	71	61	1	55	54	1	55	48	41.5	56	69	89	128	54	8	73	64	54	52	87	48.5	59
centroid_64926	IVTT.AG	coat protein	79.116	89	65	82	267.5	79	82	78	73	72	93	75	84	90.5	79	132	75	77	73	82	79	81	76	74	72	81	93	73	86.5	72	85	71.5	65	65	66	72.5	80	140	83.5	80	92.5	78	83	77	132	62	90
centroid_920580	IVTT.AG	putative methylation subunit, type III restriction-modification system	78.808	81	57	72	348.5	70	71	66	72	67	79	76	80	81	77	131	74	71	73	79	69	84	67	69	66	74	92	64	90	69	75	67.5	66	62	60	75	74.5	169	77	70	82	71.5	70	68	149.5	68	80
centroid_855334	IVTT.AG	putative exonuclease	78.73	97	54	91	254.5	87	79	81	90	82	87	90	82	90	74	135.5	70	71	71	79	75	79	68.5	70	63	80.5	84	73	75	63	79	66	66	60	63	85	80	177	89	79	93	85	77	65	114	57	69
WS_3504D_04432	IVTT.AG	NA	78.708	90	61	84	234	75	75	73	80	79	79	80	75.5	85.5	74.5	122.5	77.5	76	75	83	74	78	67	71	67	80	81.5	69	76	71	80	73	77	67	65	80	77	183	86	79	103	83	75	65	121	62	74
centroid_911951	IVTT.AG	transporter associated domain protein	78.698	93	56	82	452	74	70	75	75	73	85	78	77.5	91	67	189	68	70	71	84	83	88	66	64	57	77	95	67	84	63	81	63	62	54	59	81	76	199	82	69.5	102	79	79.5	67	160	52	69
centroid_1033566	IVTT.AG	resolvase, N terminal domain protein	78.632	62	53	65	268	55	47	54	60	55	71	55	77	69	57	133	55	65	55	60	56.5	57	53	52	44	56	69	48	102	56	65	49	49	46	53	51	55	235	51	50	69	58	63	56	122	49	69
centroid_737042	IVTT.AG	cagE, TrbE, VirB , component of type IV transporter system family protein	78.628	71	58	76	163.5	75.5	77	66	68	80	78	73	79	88	75	111.5	71	77	69.5	76	77	72	75	65	70	71	78.5	74	78	69	73	68	69	68	59	67	81	108	76.5	80	165	74	71	66	99	60	86
centroid_1004823	IVTT.AG	integrating conjugative element protein, PFL_4711 family	78.612	79	56.5	82	358	73	76	73	70	72	79	74	74	93	75	156	70	73	69	72	71	75	63	67	60	74	85	63	74	64	80	70	65	58	59	76	75	182	86	78	89	75	71	65	144	62	73
centroid_174248	IVTT.AG	conserved hypothetical protein	78.61	79	62	76	254	75	88	69	82	76	80	76	80	87	76	122.5	70	67	70.5	70	72	83	67	70	64	75.5	87	71	77	68	78	66	66	61	59	80	72	148	83	76	81	76	70	67	128	62	76
centroid_894346	IVTT.AG	type I restriction modification DNA specificity domain protein	78.608	82	55	71.5	288	70	63	65	65	65	80	68	73	85	67	132	65	65	69.5	74	74	74	64	67.5	60	65	77	68	80	64	74	65.5	59.5	55.5	62	66	64	154	78	81	77	69	67	67	144.5	65	72
centroid_700572	IVTT.AG	PTS system, maltose and glucose-specific subfamily, IIC component domain protein	78.594	79	65	83	230	76	69	71	76	78	84	80	84	89	74	128	74	75	73	78.5	75	78	75	69	66	81	82.5	70	78	67	72	73	72	61	67	79	79	124	78	69	91	80	80	70	114	63	82
centroid_1079345	IVTT.AG	conserved hypothetical protein	78.522	102	57	134	251	86	87	93	87	74	80	79	83	92	71	150	67	78	72	77	71	81	66	67.5	56.5	74	81	68	74	65	77	63.5	64	56	57	77	77	158	86	70	97	77	74	76	150	56	69.5
centroid_1085027	IVTT.AG	conserved hypothetical protein	78.488	62	52.5	58	251	62	63	51.5	72	73	71	65	69	77	60	208.5	91	103	73	71	77	78	60	60	53	63.5	73.5	59	73.5	55	58	61	57	56	53	69	71	158	63	68	71.5	68	65	64	125	60	72
ETEC_1243_S2	IVTT.AG	side tail fiber protein from lambdoid prophage	78.488	93	48	102	249	99	99	124	97.5	75.5	89	80.5	78	111	104	125	61	62	59	65	62	63	56	69.5	66	63	77	71.5	63	51	67	51	52	45	53.5	62.5	54	129	55	47	68	61.5	61	50	105	44	62
centroid_498232	IVTT.AG	transposase IS66 family protein	78.448	105	47.5	102	226	87	83	96	96.5	91	80	95	77.5	92	63	284.5	65	67	66	76	66	70	61	72	53	75	86	67.5	83	61	80	62	64	50	72	94	86	179	84	74	117	92	97	54	98	46	62
centroid_728674	IVTT.AG	conserved hypothetical protein	78.418	81.5	63	78.5	388	73	68	74	73	70	85	77	82	92	75	119	74	71	71	81	77	81	69	71	64	78	81	75	84	67	80	74	68	58.5	68	75	81	146	95	74	97	86	74	69	103	61	81
centroid_1064352	IVTT.AG	thiamin/thiamine pyrophosphate ABC transporter, thiamin/thiamine pyrophospate-binding protein	78.408	87	63	88.5	259	81	73	77	81	82	79	80	76	94	72	152	65	73	70	69.5	77	80.5	67	68	59	74	80	71	77	65	77	60	66	59	59	81	72	172	93	77	84	77	78	72	170	59	77
centroid_1075991	IVTT.AG	outer membrane autotransporter barrel domain protein	78.338	81	58	82	242.5	74	74	83	77	80	78	83	70	89	73	114	73	74	68	76	68	69	75	65	58.5	81	86	68	81	66	76	78	70	67.5	74	79.5	83	155	82.5	76	113	80	77	68	114.5	60	70
centroid_263603	IVTT.AG	conserved hypothetical protein	78.314	88	55	70	297	72	73	70	69	67	76	67	77	85	66	150	70	72	68	73	65	75	72	66	60	63	80	64	86	66	78	64	61	59	64	74	74	172	79	77	85	73	71	65	165	58	69.5
centroid_249989	IVTT.AG	transposase family protein	78.266	78	61	72	239	74	72	67	77	78	83	80	83.5	83	75	128	78	79	76	78.5	79	85	71	74	70	83	89.5	73	79	72	75	75	70	69	73	78	79	136	77	72	83	77	75	71	109	65.5	85
centroid_761933	IVTT.AG	mannose-1-phosphate guanylyltransferase/mannose-6-phosphate isomerase	78.25	89	61	83	236.5	69	65	77	75	78.5	86	85	81	89.5	75	129	79	79	75	81	72.5	81.5	74	69	64	77	82	74	76	74	87	79	74	68	79	81	77	142	74	65	99	87	85	72	109	63	81
centroid_367811	IVTT.AG	cyclic peptide transporter family protein	78.216	73	51	70	308	64	63	62	67	66	78	64	76	84	68	138	67	67	68	76	63	75	66	61	52	65	83	66	80	66	72	66.5	64	58	67	69	70	149.5	69.5	70	74	61	65.5	84	212	89	93
centroid_170416	IVTT.AG	conserved hypothetical protein	78.106	120	60	129	214	108	95	119.5	112	109.5	91.5	115	88	115	82	135	71	82	78	80.5	75	82	74	73.5	66	91	94	79	88	71	93.5	81	73	68	74	99	98	182.5	103	88	133	110	104.5	68.5	85.5	61	71
centroid_985984	IVTT.AG	pyruvate formate-lyase 1-activating enzyme	78.092	86	58	71	230	66	70	70	91	77	75	79	79.5	100	83	132	66	70	68	68	65	73	63	65	59	69	87	72	85	68.5	101	67	68	64	63	71	71	139.5	75	71	144	67.5	68	65	129	61	71
centroid_687572	IVTT.AG	resolvase, N terminal domain protein	78.018	73	62.5	73	212	77	74	71	77	73	85	78.5	83	89	76	119	75	73	74	82	77	79	75	73.5	64	82	84	68	81	70	81	68	64	63	65	75	79	168	89.5	75.5	99.5	87	81.5	68.5	106	64	78.5
centroid_561913	IVTT.AG	3-beta hydroxysteroid dehydrogenase/isomerase family protein	77.982	84	45	87	250.5	70	66	78	80	75	71	78	68	81	58	263	77	87	82.5	134	96	101	55	56.5	50	66	78	58	68	56	71.5	54	54	47	60	75	69	157	75	60.5	96	77.5	73	52	99	44	60
centroid_241808	IVTT.AG	PAP fimbrial minor pilin protein	77.97	85	66	79	238	81	78	75	81	81	75.5	75	82	86	76	132	74	79	73	73	78	81	73	72	70.5	78	86	79	76	69	75	73	70	68	63	87	79	144	89	79	85	75	74	72	126	62	74
centroid_55635	IVTT.AG	hypothetical protein	77.942	96	59	87	276	78.5	67	73	77	74	83	80	80	89	69	242	111	154	90	93	91	95	67	73	60.5	70	81	68	75	65	72	65	68	59	58	78	70	158	76	64	91	74	67	64	119	60	76
centroid_558359	IVTT.AG	alcohol dehydrogenase	77.91	79	62	75	229	82	77	76	76	79	85	77	80.5	89	72	125.5	74	82	70	78	77	82.5	75	74	70	76	80	76	79	66	78	68	67.5	66	64	82.5	77	136	89	79	88	77	73	75	100.5	61	82
centroid_146115	IVTT.AG	D-lactate dehydrogenase	77.906	73.5	61	75	214.5	68	71	76	73.5	68	85	76	82	86	74	108	79.5	74	71	85	77	80	73	69	66	81	83	73	82	74.5	76	76	72	68	65	78	77	140	91	83	87.5	76	78.5	70	107	62	77
centroid_593771	IVTT.AG	ammonia channel	77.846	81	60	74	210	70	65	69	72	69	79	70	74	83	72.5	127.5	72	75	69	67	74	78	66	69	60	67	76	64	75	63.5	71	61	60	56	54	69	75	137	73.5	68	99	70	68	76	118	58	79
centroid_991170	IVTT.AG	invasion plasmid antigen IpaD family protein	77.838	78	59	75.5	264	64	63.5	67	69	74	76	72	74	84.5	72	142	76	75	75	70	74	79	69	63	59	72	83	67	80	65	69	69	65	65.5	61.5	76	72	149	72	71	84	74	69.5	66	143	57.5	74
ETEC_3013	IVTT.AG	prepilin peptidase-dependent protein A	77.83	69	56	68	226	71	67	65	74	71	76	67	73	83	68	125.5	78	80	73	70	74	80	62.5	66	59	71	80	75	75	65	71	63.5	64	64	62	75	76.5	144	80	73	79	74	74	67.5	114	62	74
ETEC_0875	IVTT.AG	hypothetical protein	77.706	68.5	55	59	211	62	55	61	61	62	71	63	60	71	67	93	67	68	61	68	70	63	66	63	54	68	94	61	67	60	68	56	60	54	59	71	69.5	124	70	60	83	75	70	68	95	56	76
centroid_800227	IVTT.AG	type-1 fimbrial protein, A chain	77.58	70	57	64	229	58	61	58	73	78	77	70	83	79	75	143	71	74	61	67	61	67	59	62	61	63	74	67	69	63	68	62	63	61	56.5	65	69	127	66	59	75	59	64	57	126.5	55	69
centroid_104589	IVTT.AG	conserved hypothetical protein	77.574	82	60	75	241	72.5	76.5	75.5	73	77.5	85	78	85	92	73	124	76	81	78	82	79	83	72	72	68	80	84	77	80	69	75	71	66	65	67.5	82	74.5	136	78	77	90	76	74.5	72	127	66	78
ETEC_3241	IVTT.AG	accessory colonization factor(YghJ)	77.548	59.5	42	53.5	96	41.5	39	55	46	56	58.5	51	56	75	53	89	57	53	57	50	52.5	56	60	50	50	61	64	57	68	58	67	56.5	60	60	66.5	68	72	82.5	48	51	185	127	86	68	85	57	85
ETEC_0910	IVTT.AG	hypothetical protein	77.476	76	54	69.5	239	67	67	67	67	69	78	72.5	84	85	72.5	136.5	74.5	78	77	81	75	80	67	70	67	77	86	73.5	76	71	74	72	69	66	62	85	78.5	146	76	73	84	82	75	68	108	60	80
centroid_184851	IVTT.AG	glycosyl transferases group 1 family protein	77.432	71	47	64	225	61	62	60.5	61	60	67	57	63	72	58	117	63	63	62	69	61	65	50	57	52.5	53.5	73	74	69	62	63	58	56.5	55	54	74.5	62	133	72	69	79	59	67	58.5	122	50	72
centroid_59528	IVTT.AG	conserved hypothetical protein	77.418	85	60	83	242.5	73	65.5	74	79	71	81	87	88	88	73	136	70	72	71	78	76	88	68	68	62	75	78	68	84	65	80	70	65	63	60	75	70	148	80	69	92	69	65.5	66	123	64.5	80
centroid_259156	IVTT.AG	phage antitermination Q family protein	77.402	79.5	55	73	292	70	64.5	65	80	82	81	75	79	87	71	141	75	75	73	74	72	77	65	63	63	70	82	67	74	62	70	61	64	61	58	79	71	152	73	73	86.5	72	71	65	144	59	70
centroid_687081	IVTT.AG	pyridine nucleotide-disulfide oxidoreductase family protein	77.368	93.5	66	98	220	90	80	84	84	89	83	90	84	93	74	120	71	71	70	72	74	79	72	72	61	77	86	76	72	74	81	66	65	57	69	89	77	138	81.5	71	97	83	84	72	99	60	75
centroid_262466	IVTT.AG	3-hydroxyacyl-CoA dehydrogenase, NAD binding domain protein	77.362	73	55	68	173	76	75	68	62	65	78	68	72	81	63	166	96.5	118.5	77	84.5	77.5	76	65	66.5	60	72	72	65	69	62	68	61	61	54	54	61	63	130	75	81	88	86	89	76.5	103	65	81
centroid_168303	IVTT.AG	caudovirales tail fibre assembly family protein	77.332	89	62	72	199.5	69	67.5	71	71.5	73	92	77	87	94	73	124	70	80	76	75	79	75	73	74	70	80	81	72	76	73	80	79	75	71	147.5	80.5	75	112.5	68	68	87	79	76	69.5	107	62	84
centroid_166801	IVTT.AG	conserved hypothetical protein	77.302	81	63	77	215.5	78.5	80	75	74	72	89	79.5	84	89	75	120	76.5	72	75	79	78	79	70	72	68	81	80	69	81	72	81	73	68	68	68	78	81	137	90	69	94	86	76	70	103	62	82
centroid_177179	IVTT.AG	mu DNA-binding domain protein	77.294	86.5	69.5	79	223.5	77	76	78	85	85	81.5	75	102	104	78	136.5	71	75	69	80	65	73	70	63	62	73	71	65	75	67	76	69	66	64	68	87	70	139	76	73	81	65	69	68	127	56.5	78
centroid_758042	IVTT.AG	conserved hypothetical family protein	77.276	97	48	100	218.5	86.5	78.5	86	95	89	79	95	75	91	65	97	67	67	65	72	67	75	67	70	61	80	90	67	72.5	66	78.5	70	67.5	55	74	91	82	167	81	69	116	100	89	54	104	53	66
centroid_18440	IVTT.AG	conserved hypothetical protein	77.24	79	59	75	252.5	77	73	71	76	78	81	82	79	87.5	67	132	62	69	70	73	71	80	69	77	63	79	82.5	71	76	71	76	67	67	58	59	76	76	160	86	77	84	67.5	75	67	148	57.5	71
centroid_503253	IVTT.AG	fimbrial family protein	77.228	73	57	70	254	67	63	72	70	70	79	77	78	89	73	135	69.5	71	67	74	77	77	69	74	58	72	87.5	69	75.5	66	71	62	61	57	59	84	76	144	74	68	76	65	69	67	123	65	72
centroid_1023212	IVTT.AG	putative transporter protein AatB	77.194	80	62	76	219	69	68	64	72.5	75	83	74	84	87	73	137	74	83	77	76	75	77	69	66	61	73	77	69	76.5	70	69	71	65	62.5	59	79	75	135	81	82	82	69	70	71.5	100	62	86
centroid_689773	IVTT.AG	conserved hypothetical protein	77.166	72	55.5	69	233	65	65.5	62	69	74	82	74	77	83	66	131	73	87	70	77	72.5	74.5	64	64	62	68	79	70	74	66	70	63	65	62	60	76	77	125	71.5	68	71	68	70	65	103	57	77
centroid_1075229	IVTT.AG	hypothetical protein	77.134	70	52	67	199	56	59	57	65.5	66	75	68	73	84	69.5	126	63	67	65	66	63	63	62	55	54	60	69	63	70.5	60.5	65	57	60	55	58	69	66	109	50	58	78	63	62	63	120	57	75
centroid_1045001	IVTT.AG	fe(3+) dicitrate transport system permease protein FecD	77.108	69	50	64.5	337	57.5	59	56	67	73	78	66	76	89	64	158	74	75	67	74	70	79	59	64	58	67	89	60	73	60.5	68	57	62	57	54	75	75	177	70	65	84	69	64	56	143	57	70
centroid_225892	IVTT.AG	acetate--CoA ligase	77.082	108	58	101	240	82	78	88	84	82	87	94	84	98	69	116	70	67	66	73	68	74	70	67	61	78	84.5	65	74	70	82.5	67	70	54	70	93	79	159	78	67.5	111	100.5	85	58.5	108	53	64
centroid_269748	IVTT.AG	inner membrane protein YlaC	77.004	82.5	60	78	239	72	70	71	77	74	84	74	84	93	73	132	70.5	74	68	81	80	84	72	69	62	77	81	77	73	69	76	70	64	64	61	81	75	142	81	74	87.5	73	74	78.5	108	60	78
centroid_636800	IVTT.AG	twin arginine-targeting protein translocase TatC	76.9	95	53	101	276	85	80	87	86.5	88	80	92	73	90	73	144.5	69	77	70	72	67	79	69	69	57	72	81	68	76	64	80	63	64	56	72.5	83	86	209	102	85	223	90.5	89	81	137	84	83
centroid_237519	IVTT.AG	ABC transporter family protein	76.9	69	54	69.5	226	56.5	60	61	71	70	76	68	74	83	66	143	69	80	67	76	67	74	61	61	56.5	64	76	63	69	62	64	64.5	60	53	168	68.5	65	118	64	59	73	63	68	76	116	63	93
centroid_1040867	IVTT.AG	bacterial regulatory, luxR family protein	76.888	74	59	78	223	75	70	69	69	70	72	68	75	80	67	147	66.5	69	66	68	67	71.5	78	60.5	58	122	73	63	77	68	70	61	63	57	57	77	73	139.5	79.5	74	115.5	127	84	75	142	58	73
centroid_12391	IVTT.AG	conserved hypothetical protein	76.81	86	55	135	333	75.5	70	70	74	70.5	74	76	77	91	68	123	65	67	65	75.5	71	82	67	69	61	76	89	69	83	66	76	64	61	53	65	72	69.5	164	79	62	81	70	69	58	133	54	68
centroid_943953	IVTT.AG	dnaJ domain protein	76.786	76	63	71	174	61	66	62	74	71	80	73	76.5	76	70	135	73	81	67	69	69	71	63	61	62	71	74	67	73	62	75	67	65	61	58	69	76	111	67	65.5	85	68	66	65	102	61.5	84.5
centroid_500364	IVTT.AG	toxin co-regulated pilus biosynthesis Q family protein	76.776	84	60	73	249	74	74	69	76	73	92	74	86	90	75	129	77	84	73	80	79	78	72	70	68	76.5	85	71	74	70	80.5	73	68	64	66	75	76	126	72	65	80	73	72.5	67	111	63	79
centroid_1080873	IVTT.AG	excisionase-like family protein	76.77	75	60	72	231	70	74	67	67	71	77	69	77	80	69	156	85.5	98	77	80	80	85	68	70	61.5	70	91	75	77	67	70	68.5	65	66	62	75	69	143	69	68	121	85	76	68	128	59	75
centroid_1008118	IVTT.AG	16S rRNA (guanine(527)-N(7))-methyltransferase GidB	76.722	75.5	60	73	236	68	68	69	69	75	83	76	81	90	72	124	77	75	70	84	77	77	73	69	66	73	73	70	74	64	67	63.5	60	58	62	71.5	87	138.5	72	68.5	82	71	73	72	105	61	78
centroid_777666	IVTT.AG	conserved hypothetical protein	76.702	76	60	73	259	75	68	72	69	68.5	82	70	81.5	81	73	148	68	71	70	79	77	75	67	67	63	72	79	67	78	66.5	77	62	61	59	61	76	81	164	81	75	83.5	69	74	67	127	57.5	77
centroid_858561	IVTT.AG	putative glucose-6-phosphate 1-epimerase	76.694	70	45	60	236	55	54	57.5	56	54	69	61	67	73	57	108.5	76	66	59	66	60	60	62	57	48	77	69	61	70	60	64	64	55	52	54	68	61	144	63	60	82	64	64	65	107	53	68
centroid_570820	IVTT.AG	rare lipoA family protein	76.65	71	44	57	190	47.5	54	61	57	55	62	54	57	62	54	109	60	65	55	56	50	57	50	50	53	65	54.5	54.5	62	46	54	47	47	43.5	117	50	60	92	46	46	65.5	60	55	52	85	41	57
centroid_535229	IVTT.AG	hypothetical protein	76.634	82	60	50	190	46	43	53.5	61	65.5	63	57	59	64	55	180	79	76	56.5	67	66	67	56	49	45.5	52	61	53	55	48	58	48	49	48	46	57	74	242	53	52	82	74	53	51	77	39	61
centroid_452466	IVTT.AG	DNA polymerase III subunit chi	76.628	92	57	80	252	73	71.5	77	74	68	75	73.5	78	85	69.5	137	68	73	63	78	66	82.5	72	77	73	89	92.5	77.5	77	62	76.5	67	62.5	55.5	60	76	79	146.5	83	68	86	70	77	66	152	59	75
centroid_36739	IVTT.AG	binding-protein-dependent transport system inner membrane component family protein	76.608	65	45	54	237	54	50	54	59	53	70	54	67	71	55	125	54	57.5	49	60	51	57	51	51	44	52	65	49	63	54	60	52	48	45	50	52	60	134	49	57	61	59	65	58	102	50	61
centroid_1011894	IVTT.AG	hydrogenase-1 small chain	76.496	95	50	93	194	81	75	82	89	84	80	97	79	92	69	115	66	69	67	73	68	77	64	68	64	76	78	70	72.5	65	75	65	60	54	67	84	80	154	83	67	104	86	83	58	98.5	53	64
centroid_63623	IVTT.AG	conjugal transfer family protein	76.484	81.5	59	71.5	252	72	63	69	207	143	171.5	138	172	199	154	120	68	68	67	76	71	74.5	67	64	59	67	78	66	71	69	75	69	61	59	58	66	73	141	75	73	77	74	71	66	108	61	78
centroid_83629	IVTT.AG	RNA polymerase sigma factor RpoD	76.33	77	70	79	270.5	69	67	76	72.5	80	72	72	78.5	80	65	140	69	74	64	67	71	76	62	77	58	67	77	62.5	73	59.5	64	62	61	58	64	74	75	155	71.5	64	77	71	73	66.5	128	61	73
centroid_817089	IVTT.AG	sensor histidine kinase DpiB	76.328	79.5	69	70	210	72	73	70	75	77	86	73	85	82	73	120.5	73	77.5	84	81	79	84	71.5	68	61	78	79	67	82	70	71	71	63.5	66	63	78	74	127.5	74	70.5	89	74	73	75	104	64	95
centroid_553504	IVTT.AG	phage integrase family protein	76.316	84	46	64	279.5	60	64	67	60	60	72	59	67	75	61	189	92	89	77	104	80	106.5	55	53	49	72	72	54	65	54	63	55	48	49	58	68	64.5	129	53	48	90	63	61	60	147	53.5	71
centroid_865518	IVTT.AG	conserved hypothetical protein	76.286	76	62.5	73	227	71	71	68	70	68	88	73	82	85	73	115	72	71	69	81	80.5	74.5	70	71	67	78	80	69	78	72	78	71	61	64	64	74	74	140	77	71	87	78	77	68	112	65	75
centroid_334532	IVTT.AG	glycosyltransferase Family 4 family protein	76.234	71	50	60	327	59	55	60	62	64	74	65	66	79	64	140	73	70	63	69.5	73.5	78	55	61	52	69	76	55.5	70	57	57	57	59	52	56	67	58	159.5	66	56	103	67	63	62	143	49	69
centroid_844596	IVTT.AG	mechanosensitive ion channel family protein	76.138	67	44	54.5	232.5	49	47	52	53	56	63	56	62	65	56	115	56	57	54	58	55	59	54	49	45	74	65	52	63	52	54	49	44	45	55	66	61	110	52	54	56	50	58	57	102	45	65
centroid_41433	IVTT.AG	DNA recombination-mediator A family protein	76.13	85	58	83	219	79	75	78	79	78	81	80	82	87	68	106	75	72	69	78	76	81	72	73	64	82	83	74	74	70	84	71	71	59	68	88	78	147	78	69	97	95	79	66	106	60	74
centroid_561735	IVTT.AG	bacteriophage CI repressor helix-turn-helix domain protein	76.126	70.5	51	66	198.5	55	55	54	72	75	76	70	73	102	62	125	64	69	63	64	59	64	90	106	64	121	103	92	141.5	58	56	58	58	54	56	66	67	145	63	64	76	62	65	67	126	51	88
centroid_946496	IVTT.AG	conserved hypothetical protein	76.022	84	60	83	217.5	79	72	77	80.5	85	86	86	82	88	71	114	73	72	74	79	76	84	71	71	65	80	83	68	78	68	81	85	71	62	62	80	73.5	153.5	88.5	72	91	84	75	62	107	59	72
centroid_956535	IVTT.AG	bacterial transferase hexapeptide family protein	76.016	74	58	76	217	76	68	66	81	79	86	84.5	85	95	78	122	74	72	72	77	75	75	73.5	67	64	72	77	68	85	67	71.5	69	66	62	67	79	73	130.5	74	72	85	75	74	74	109.5	61.5	89.5
centroid_227054	IVTT.AG	bacterial Ig-like domain family protein	76.002	92	74	79	270	73.5	62	67	64	66	65	74	66	88	60	331	116	183	72	101	94	105	48	82	44	70	72	58	68	50	65	49	52	41	61	65	62	152	60	48	381.5	60	47	49	111	45	66
centroid_305688	IVTT.AG	conserved hypothetical protein	75.99	76.5	58.5	73	198	63	63	68	66	72	73	68	82	81	69	113	65	72	66	72	69	72	69	68	56	74	73	62	70.5	62	67	66	61	61	64	74	70.5	124	70	70	79	67	70	71	107	60.5	87
centroid_850696	IVTT.AG	sulfate ABC transporter, permease protein CysW	75.97	82	51	80.5	208	69.5	72	74	104.5	83	64	83	64	85	67	218	96	123	74	68	77	81	51	54	47	63	76	54	60	52	63	47	56	45	55	70	77.5	139	63	61	93	72	70	53	96	43	58
centroid_505451	IVTT.AG	GDP-mannose 4,6-dehydratase	75.93	74	57	70	247	66	68	65	68	66	75	70	80	84	68	162.5	74.5	78	70	77	75	75	69	68	60	72	75	70.5	79	65	71	64	66	60	56	69	74	132	70	82	79	65	68	74	115	62	86
centroid_571618	IVTT.AG	ribonucleoside-diphosphate reductase 2 subunit beta	75.922	84	56	81	224	73	66	79	80	80	80	78	75	85	67	100	70	70	69	75	68	77	64	62	61	75	78	70	73	65	74	70	69	60	69	82	72	153	80	63	100	90	80	64	109.5	57	76
centroid_574426	IVTT.AG	D-alanine--D-alanine ligase family protein	75.888	77	59	81	248	76.5	74	71	118.5	87	95	156	110	105	97	122.5	85	69	70	78	74	75	63	68.5	66	72	77	73	73	68	79	70	66	64	57	74	73	157	83	74	84	75	72.5	67	105	63	74
centroid_264899	IVTT.AG	putative ygeA protein	75.836	90	53	74	166	76	60	91	59.5	65.5	70	65	68	83.5	66	94	68	68	63	68	69	63	60	58.5	52	61	66	62	75	57	67	59	52	56	60	64	69	124	78	74	97	79.5	75	65	103	53	77
centroid_197987	IVTT.AG	CRISPR-associated family protein	75.796	82	64	74	219	67	65	66	67	69	81	77	73	83.5	70	170.5	85	98	74	90	87	90	69	68	58	69	80	66	75	67	72.5	67	68	66	67	78	78	186.5	76	75	93	69	72	67	104	59	75
centroid_423264	IVTT.AG	sugar (and other) transporter family protein	75.77	80	55	66	249.5	68	63	64	67	66	77	68	77.5	81	69	172.5	103	127	83	88.5	93	92.5	71	74	59.5	77.5	79	65	79	66	67	67	67	59	59	71.5	66	161.5	80	68.5	82	76	73	63	110	58	62
centroid_262324	IVTT.AG	copper resistance protein C	75.762	76.5	61	68	258	68	62	66	71	73	82	68	79	87	72	138	73	71	72	79	77	78	68	67	57	73	84	67	79	67	69.5	66	65	61	65	77	77	131	68	71	89	73	70	69	116	63	83
centroid_149821	IVTT.AG	helix-turn-helix domain protein	75.726	77	59	74	194	73.5	67	68	69	74	82	77	80	87	73	118	75	77	70	79	74	75	72.5	69	60	75	72	67	72	67	74	69	62	62	65	77.5	73	128	74.5	71	83	72	76	64	99	59	77
centroid_368990	IVTT.AG	putative membrane protein	75.714	87	63	81	284	63	64	79	78	71	80	76	80.5	89	71	146	77.5	73	70	78	70	78	66	73	61	74	77	66	81	67	76	67	62	58	60	72	73	166	62	59	89	81.5	74	71	140	60.5	76.5
centroid_616121	IVTT.AG	conserved hypothetical protein	75.672	82	56	76	238	67	70	69	69	73	75	68	80	84	69	145	68	77	69	76	70	76	66	65	61	71	81	67	72	67	76	70	64	65	58	70	72	155	76	67	47	82	69	69	134	62.5	87
centroid_826766	IVTT.AG	putative translation initiation factor IF-2	75.632	100	47	109	239.5	96	85	101	100	90	80	98.5	73.5	89	67	128	64	73	65	72	66	66	68	64	56.5	78	89.5	71	73	57	80	62	64	54	71.5	90	84	171	86	74	105	83	83.5	57	96	49	63
centroid_270647	IVTT.AG	inner membrane symporter YicJ	75.588	99	46	104.5	262	91.5	77	99.5	94	93	76	97	76	93	66	121.5	65	66	61	68	64	67	65.5	66	55	78	85	64	75.5	60	79	59	59	53	64	76	76	168	77	69	97	78.5	88	57	105	50	66
centroid_268133	IVTT.AG	bacteriophage replication gene A family protein	75.456	79	60	72	196.5	68	69	69	73	74	85	77	84.5	89.5	73	122	78	83	73	83	79	82	69	69	67	79.5	82	73	79	68	69	71	68	63	65	76	73	133	77	72	84	76	73	73	107.5	60	79
centroid_871109	IVTT.AG	papC C-terminal domain protein	75.42	71	41	64	135	54.5	51	61	61	62	77	60	57	68	50	301	105.5	173	88	77	92	104	53	50	49	71	63	63	62	51	62	50	49	42	50	62	72	148	55	55	104	62	69	52	84	43	61
centroid_236144	IVTT.AG	mannose-1-phosphate guanylyltransferase/mannose-6-phosphate isomerase	75.306	101	53	97.5	238	89	80	92.5	104.5	95	83.5	103	91	106	82	132	69	70	65	70	67	73	67	70	62.5	83	94	71	93	61	87	67	63	57	67	93	88	166	92	76	131	101	94	58	132	58	68
ETEC_p948_0110	IVTT.AG	Two-partner secreted adhesin EtpA	75.278	56	34	60	169	48	41	50	54	50	56	55	52	82	47.5	127	48	53	45	48	46	55	44	47	40	51	58	47	50	44	49	43	44	38	47	56	60	135	50.5	39.5	66	53	51	46	136	43	53
centroid_513587	IVTT.AG	colanic acid biosynthesis pyruvyl transferase WcaK	75.274	63	44	59	175.5	47	46	51	55	54	66	55	60	68	52	107.5	52	56	55	57	52	56	66	65	59	113	115	100	102	53	82	52	49	48	70	59	54	105	53.5	57	84.5	65	61	57	110.5	50	65
centroid_1076628	IVTT.AG	transcriptional regulatory , C terminal family protein	75.244	96	59	89	247	93	89	86.5	70	72	78	70	77	82	68	136	70	73	69	76	72	75	68	65	59	73	75	64	79	66	71	66	60	60	57	64	68	131.5	67	61	82	70.5	72	74	135.5	62	84
centroid_174237	IVTT.AG	helix-turn-helix domain of transposase ISL3 family protein	75.212	78.5	55	76	299	69	63	65	75.5	72	78	75	81	89	72	143	66	68	65.5	73	66.5	79	61	67	58	71	81	66	74.5	64	74	68	59.5	54	56	77	67.5	163	73	58	79	67	68	61	130.5	57	66
centroid_11265	IVTT.AG	type-F conjugative transfer system mating-pair stabilization protein TraN	75.202	81	62	71	233	69.5	69	79	73	66	87	72	83	86	70	120	71	68	70	77	73	77	75	71	62	78	81	69	89	68	79	71.5	67	63	58	73	69	133	72	69	85	70	76	72	102	62	80
centroid_9875	IVTT.AG	phosphoadenosine phosphosulfate reductase family protein	75.138	69	46	64	169	57	48	57	69	67	70	62	66	81	57	249	79	118	71	61	65	70.5	49	53	47	60	80	82.5	90	49	61	56	48	46	52	58	85	173	59	56	79	61.5	94	53	99	46	60
centroid_635465	IVTT.AG	phage tail tape measure protein, lambda family	75.13	76	48	66	402	54	51	57	60	61	76	65	63	81	59	179	61	59	59	78	62	77	57.5	55	45	61	73	57	69	52	67	54	53	48	48	64	60	190	58	56	91	62	61	61	152	55	59
centroid_39364	IVTT.AG	fimbrial family protein	75.128	62.5	46	58	165.5	49	52	55.5	61	70	114.5	59	67.5	71	60	107	61	57	55	62	56	55	53	50	47	56	62	55	60	54	56	55	51	50	52	64	64	103.5	54	54	66	60	55	50	107	45	69
ETEC_2366	IVTT.AG	autotransporter	75.094	54	32	43.5	165.5	43	38	38	43	69	82	80	55.5	93.5	102	103	41	43.5	41	46	41	41	49	39	34	56	55	38	85.5	37	38	38	36	34	34	50	42.5	291	42	43	51	41	41	40	147	38.5	45.5
centroid_1087671	IVTT.AG	yniB-like family protein	75.082	77	52	75	258	80	76	68	76	72	76	78.5	70	84	69	127	67	73	63	69	68	78	64	65	56	71	80.5	67	70.5	63	72	61	62	59	59	75	69	169	94	76	83	69	72	67.5	124	65	71
centroid_381102	IVTT.AG	conserved hypothetical protein	75.03	68	50	59	220.5	60	58	59	66	74	72	66	68	83	63	137	62	63	63	68	59	64	57	56	60	62	67	53	68	55	62	60	57	56	53	70	67	142.5	63	62	70	59.5	63	63	123	54	69.5
centroid_576611	IVTT.AG	asmA-like C-terminal region family protein	75.03	90	56	89	218	84	75	80	84	81	80.5	91	79	96	71	123	63	69	70	73	71	75	72	70.5	62	80	86	73	76	71	81	68	71	63.5	68	89	82	151	87	72	91	82	76	69	103	55	74.5
centroid_379999	IVTT.AG	phage integrase family protein	74.978	74	53	67	345	66	64	62	71	71.5	70.5	68	70	78	65	144	65.5	70	65	67	70	74	60	66	55	68	88.5	64	73	63	66	58	62	57	56	77.5	72	163	73	66	77.5	72	68	64	145.5	57	64
centroid_220078	IVTT.AG	hypothetical protein	74.956	85	60	73	235.5	74	69	69	73	71	130.5	68.5	71	82	67	121	68	66.5	60	70	66	74	61	67.5	62	65	76	63.5	73.5	64	70	78	64	65.5	54	65	66	137	81	71.5	77	69	70	69	153	66	75
WS_3504D_03421	IVTT.AG	Lateral flagellin (FliC-like) protein	74.952	61	36.5	53.5	253.5	45	42	48	54.5	59	63.5	55	53	63	46	100	56	57	53.5	58	56	57	46	49	40	62	70	47	59	50	69	53.5	62	44	69	70	67	145	51	49	69	55	51	39	86	41	45
centroid_231675	IVTT.AG	pilS N terminal family protein	74.944	85	57	89	258	81	78.5	78	1	81	84	88	77.5	100	70	127	69	68	68.5	72.5	69	79	73	114	63	72	84	68	73	66	75	65	66	54	55	77.5	74	156	94	76	91	91	73	66	125	62	77
centroid_105023_s1	IVTT.AG	NA	74.902	77	59	64	229.5	69	69	63	67	64	76	71	77	77	74	123.5	68	65	66	71.5	70	71	63.5	68	63.5	71	78	72	74	67	73	70	62	62	57	66	74	151	86	75	74	72	68	66	107	67	74
centroid_216074	IVTT.AG	alanine racemase	74.846	89	62	70	240	70	65	69	73	70	82	79	78	87	73	126	70	74	69	77	74	75	73	70.5	64	81	87	67	76.5	64	70	66	62	61	67	73	77	127	70	73.5	85	71	71	67	118	64	76
centroid_746017	IVTT.AG	HNH endonuclease family protein	74.828	88.5	57	86	164	73	68	85	82	74	78	87	81.5	95.5	73	122	67	67.5	69.5	72	70	74.5	74	66	59	82	75	67	74.5	62	79	69	65	60	61	73	70	121	70	62	98	74	74	62	95.5	63	76
centroid_524053	IVTT.AG	putative gp13	74.806	95	53	94	259	81	79	88	88	83	85	108.5	74	91	64	139	62	74	65	68.5	64	73.5	66	62	68	73	85	67	74	62	74	61	63	56	64	79	77	173	81	69	94	83	77.5	62	124	51	68
centroid_637581	IVTT.AG	magnesium-translocating P-type ATPase	74.758	82	57	75	278	67	65.5	70	75	69.5	78	75	78	86	70	127	71	65	69	80	72	76	63	67	58	69	79	63	77	67	73	67	60	55	54	69	71	151.5	74	69	83	76	69	69	129.5	57	72
centroid_628202	IVTT.AG	voltage gated chloride channel family protein	74.734	87	58	88	231	79	69	80	79	75	81.5	92	79	91	68	129	67	71	73	74	69	75	69	68	61	78	83	67	72	66	75.5	70	66	55	62	84	98.5	160	85	64	93	80	82	61	104	57	69
centroid_1063328	IVTT.AG	glycosyl transferase 2 family protein	74.728	88	56	80	212	75	69	78	77	77	85	79	85	87	69	125	69	70	70	79	71.5	78.5	74	68	60	80	81	68	79	67	77	69	63	63	61	74	73	131	71.5	67	80	72	75.5	67	96	56	74
centroid_64839	IVTT.AG	hypothetical protein	74.718	73	57	70	253	64.5	69.5	63	75	73	73	75	68	84.5	69.5	132	71	73	66	74	68.5	80	68	66	62	73	75	68	78	67.5	74	64	61	63	63	72	68	147	79	77	77	71	75	70	119	58	76
centroid_1070814	IVTT.AG	ATP-dependent DNA helicase RecQ	74.714	85	54	79.5	215	73	72	74	78	86	77	82	76	90	68	119	74	76.5	66	71	63	72	61	62.5	61	73	81	66	66.5	61	78	65	66	56	62	71	69	141	77	65	94.5	75.5	72	66	103	52	69
centroid_64750	IVTT.AG	type IV conjugative transfer system coupling protein TraD	74.706	69	56	66	271.5	64	66	58	66	65	76	65	76	80	67	137	74	72	65	79	70	76	75	68	64.5	69.5	77	67	75	67	66	66	59	61.5	61	76	74.5	145	74	74	81.5	69	66	68	115	59	81.5
centroid_209280	IVTT.AG	putative dNA transfer protein gp20	74.698	90	62	78	260.5	75	67	73	74	71	75	71	75	84	69	152	72.5	77	70	76	78	84	69	69	62	71	81.5	70	79	67	71	65	64	62	60	78.5	74	140.5	78	71	82	73	75	75	123	58.5	74
centroid_511547	IVTT.AG	repFIB replication protein A	74.644	84	58	69	282	62.5	60	70	69	64	84	70	76.5	85.5	64	127	73	64.5	70	73	70	75	67	68	60	72	84	69	74	66	70	63	57	62	61	67	69	118	70	69	75	69.5	74	67	115	56	81
centroid_676165	IVTT.AG	multidrug resistance protein MdtK	74.584	84	53	74	1	60	64	73	72	70	97	78	85	86	67	117	75	76	66	71	68	71	64	64	56	73	73	58	71	63	74	65	61	53	60	74	87	159	76	60	96	72	76	60	104	51	68
centroid_152161	IVTT.AG	trk system potassium uptake protein TrkG	74.55	69	45	71	172	61	55.5	72	73	67	68	79	64	78	58	123	64	88	58	75	67	63.5	57	56	49	61	65	58	61.5	56	66	56	55	47	50	66	72	120	69	56	82	64	54	60	98	52	61
centroid_624613	IVTT.AG	phage terminase large subunit family protein	74.54	81	55	74	249	62	58	71	73	78	95	81	77	90	77.5	128	74	77	71	79	76	72	72	68	63	70	87	67	75.5	68	71	65.5	69	64	69	76	73	128	66	60	85	78	74	68	116	60	78
centroid_247414	IVTT.AG	phage integrase family protein	74.52	88	52	93	180	77	71	86	88	86	76	95	72	88	64	89	65	63	64	69	64	71	75	67	60	79	84	64.5	72	63	75	71	69	57	70	88	77.5	154	81	63	111	93	83	58	94	50	60
centroid_152137	IVTT.AG	L-2-hydroxyglutarate oxidase LhgO	74.518	212.5	50	279.5	332	273	231.5	312	61	62	86	63	69.5	75	58.5	171	78	80	65	66	66	72	57	64	50	64	67.5	58	67	56	63	56	56	53	51	67	67	149	59	57	74	61	66	61	101	52	63
centroid_986003	IVTT.AG	tolA C-terminal family protein	74.502	59	43	50	196	44	41	52	47	51	59	48	57	59	48	104	51	52	49	76	49	54	45	47	40	47	56	47	67	47	56	48	43	40	45	48	52	105	47	49	62	66	61	55	100	41	59
centroid_26802	IVTT.AG	efflux transporter, outer membrane factor (OMF) lipo, NodT family protein	74.432	78	59	76	214.5	79	69	75	71	71	81	71	81	90	71	128	69	77	70	71	70	77	67	68	57	73	74	68	71	67	70	66	59	61	60	71	72	137	77.5	64.5	89	73	68	66	114	57	75
centroid_182247	IVTT.AG	ribosomal protein L15	74.41	78	51	78.5	249	66	58	71	80.5	77	75	80	74	102	68	136	60	66	61	63	64	71	64	58.5	54	68	85	67	73	60	70	61	56	54	58	69	67	152	71	56	75	63	66	63	106	51	65.5
centroid_210164	IVTT.AG	phage tail-collar fibre family protein	74.384	94	50	90	229.5	81	88	84	90	80	73	100	74	95.5	70	127	68	72	69	74	68	76	69	67	61	77	82.5	68	72.5	64	77	62	67	56	69	92	82	168	102	80	93	78	78	58	104	49	67
centroid_715880	IVTT.AG	DNA (cytosine-5-)-methyltransferase family protein	74.378	55	42	55	173.5	43	46	49	57.5	60	62	58	58	69	52	96	52	54	52	53	48	57	45	48	45	50	53	49	55	50	63	52	44.5	41	48	60	52	96	45	46	60	52	53	50	88	44	58
centroid_182458	IVTT.AG	bacterial Peptidase A24 N-terminal domain protein	74.256	69	50.5	60	337	53	54	51	66	62	67.5	62	68	74	59	134	63	61.5	58	59	57	66	56	58	47	56	80	54	73	54	59	58	54	52	51	64	69	141	63	65	74	58.5	60.5	59	139.5	51	84
centroid_28416	IVTT.AG	rod shape-determining protein MreD	74.252	82.5	58	70	254.5	68	64	66	68	68	80	66	74	86.5	71	122	72	68	68	75	68	74.5	71.5	66.5	59	73	76	63	71	66	71.5	67	61	60.5	63	68	65.5	115	66	68	82	64	66	69	110	58	85
centroid_230502	IVTT.AG	tRNA ribosyltransferase-isomerase	74.198	90	55	90	202	82	69	90	86	85	81	92	78	91	71	113	66	69	64	72	67	71	71	68	62	81	83	68	75	66	85	70	69	57.5	72	93	80	156	87	68	102	94	84	59	100	50	66
centroid_476438	IVTT.AG	putative entS/YbdA MFS transporter	74.152	62.5	45	62	259	52	51	69	59	56.5	61	64	60	69	55	129.5	58	71	53	59	58	63.5	56	58	46	55	63	51	61	53	59	49	55	46	48	62.5	61	132	58	48	65.5	51	64	53	96	47	64
centroid_569314	IVTT.AG	putative upf86.8	74.1	73	55	70	257.5	72	64	65	73	72	73	70	73	87	75	131.5	67	66	65	74	69	75	65	69.5	56	76	82	66.5	75	65	73	63	64	57	57	76	78.5	152	79	76	75	65	70	68	116	57	73
centroid_1027555	IVTT.AG	polysaccharide biosynthesis family protein	74.092	70	56	65	218.5	61.5	68	64	71	72	81	72	79	81	73	140	66	75.5	71	71	76	73.5	66	66	63	68	77	65	75	62.5	71	63.5	65.5	61	55	70	75	139	71	64	137	70	68	64	114	56	74
centroid_350940	IVTT.AG	transposase DDE domain group 1 family protein	74.012	68	40	54	295.5	46	47	52	71	82	69	55	64	81	59.5	150.5	56	59	57	65	53	63	49	51	43	53.5	69	57	63.5	47	55	49	44	44	49	50	59	156	53	51	81	57	62	55	126.5	44	60
centroid_85489	IVTT.AG	putative phage tail protein	73.944	74	61	76	228	72	70	72	71	68	82	78.5	83	90	74	123	72	73	72	84	74	76	71	70	68	78.5	82	68	81	69	75	72	61	64	68	79	77	144	79	70	91	79	74	74	116	64	80
centroid_996027_s2	IVTT.AG	NA	73.936	72	53.5	64	200	61	60	65	64	60	65	64	65	67	57	116	56	57	57	61	60	60	57	54	47	65	72	60	62	54	72	48	49	47	52	78	58	101	51	51	68.5	57	57	46	82	42	63
centroid_242414	IVTT.AG	conserved hypothetical protein	73.858	87	43	100	231	75	73	82	93	83	74	87.5	71	111	62.5	124	55	59	57	63	56	66	58	64	46	66	84	57	66	54	69	55	55	45	65	73	74	143.5	70	64	92	74	76	50	97	39	58
centroid_96143	IVTT.AG	putative endoprotease	73.844	64	49	56	226	46	48	50	57	64	69	58	64	74.5	57	141	63	71	57	68.5	57	60	51	50	46	57	65	74	61	51	58	52	55	49	52	69	64.5	135.5	54	52	73	61	60	54	125	47	65
centroid_3316	IVTT.AG	hypothetical protein	73.826	68	56	67.5	183	64	62	63	68.5	74	79	71	73	76.5	66	121	65	79	68	71	71	70	65	62	57	71	76	68	70	64	75	66	64	59	61	71	76	118	72	68	76	69	71	66	94	58	124
centroid_998018	IVTT.AG	ribosomal protein S3	73.77	73	55.5	67	254	67	59	66	67	62	71	68	68	78	64.5	124	69	67	66	68.5	64	69	64	63	54	66	75	61	75	60	67	69	60	57	57	61	63	136	66	67	76	63	65	67	147	71	77
centroid_1012463	IVTT.AG	phage tail family protein	73.748	73	60	71	229	61	62	65	69	65	82.5	69	78	79.5	70	114	71	71	66	75	71	76	60	66.5	60	65.5	80	66	75	68.5	74	68	67	62	58.5	71.5	78.5	137	77	73	77	72	71	66	114	60	80
centroid_734702	IVTT.AG	sensor protein PhoQ	73.598	91	51	98	221	80	74	86	90	86	71	89	71	82	62	104	65	71	64	66	60	72	62	62	55	79	80	65	73	62	75	67	68	52	69	88	79	183	88	66	107	91	81	51	100	47	59
centroid_480534	IVTT.AG	protein TolQ	73.574	82	62	83	203.5	80.5	70	84	78	81	85	84	88	97	75	107	70	67	70	76	72.5	80	70	70	63	79	77	68	73	68	80	73	68	60	64	79	78	133	80	63	97	75	73	65	105	58	74.5
centroid_378563	IVTT.AG	conserved hypothetical protein	73.572	84	58	73	308.5	69	64	69	67.5	74	73	70	72	78	68	126	68.5	70	64	73	73	78	68	65	55	71	85	69.5	78	59	70	65	58	57	58	77	71	153.5	63	64	79	66	69	69	132.5	60	76
centroid_351286	IVTT.AG	conserved hypothetical protein	73.52	61	41	55	232	49	44	49	54	58	58	52.5	58	67	55	134	57	52	49	64	47	60	49	44	43	53	65	82	71.5	50	59	45	48	43	45	58.5	62	147	56	54	77	66	55	54	133	51	62
centroid_478180	IVTT.AG	integrase core domain protein	73.47	76	61	68	169.5	59	57	67	73	78	85	78	82	89	82	115	72	84	69	82	76	80	69	77	71	74	84	77	85	75	80	73	73	73	73	79	79	96	67	65	82	80	80	78	101	63	76
centroid_887393	IVTT.AG	phage tail-collar fibre family protein	73.446	73	45	76	108	67	57.5	69	73	66	66	79	63	77	56	85	54	60	54	58	55	58	51	56	53.5	63	60	56.5	59	53	64	54.5	54	47	54	62	64	108.5	69.5	55	115	80	74	63	91	48	67
centroid_1010446	IVTT.AG	putative dNA-binding transcriptional regulator domain protein	73.436	92	54	84	282	71	70	78	75	73	82	75.5	78	90	70	128	64	68	68	75	70	76	76	68	60	78	82	70	90	62	74	70	62	59	59	71	69	137	73	72	87	78	74	69	114.5	57	75
centroid_914938	IVTT.AG	conserved hypothetical protein	73.436	78	55	70	273	63	60	72	72	67.5	81	70	75	83	72	134	71	71	66	73	70	74.5	72	65	56	70.5	80	67	77	64	74	67	62.5	62	53	70.5	70.5	164	69	63	83.5	70	69	68	123	57	70
centroid_240835	IVTT.AG	conserved hypothetical protein	73.408	100	59	63	232.5	79	71	74	71	68	82	76	79.5	85	71	123	68	72	75	114	77	76	67	67	64	94	85	66.5	81	67.5	73	70	65	61	79	69	70	168	88	79	80.5	79	67	63	99	58	75
ETEC_0546	IVTT.AG	acyl-coA thioesterase I	73.384	57	42	53	151	48	51	45	83	58.5	60	57	62.5	69	54	101	57	66	58	54	60	59	53	49	44	58	57	51	54	51	57	49	48	47	50	64	59	111	55	57	74	58	72	58	92	47.5	55
centroid_261240	IVTT.AG	FKBP-type peptidyl-prolyl cis-trans isomerase SlyD	73.38	69	55	68	252	65.5	62	63	71	68	74	70	71.5	81	72	142	66	71	65.5	69	69	70	60	69	57	65	78	81	71	67	71	62	63	58	60	73	71	139	78	70	74	67.5	72	62	125	59	68
centroid_115716	IVTT.AG	conserved hypothetical protein	73.372	73	47	65	292.5	57	57	65	59	56	68	63	66	76	56	115	71	59	60	63	59	62	56	57	48.5	61	68.5	54	64	56	64	56	55	50	52	60	59	147.5	67	64	76.5	67	58	59	119	51.5	66
centroid_246007	IVTT.AG	putative ATP binding component of ABC-transporter	73.348	80	62	73	235	74	69	68	67	67	86	69	73	84	69	122	71	77	67	78	70	75	70	65	59	71	81	66	79	63	69	68	59	59	57	66	69	130	78	76.5	86	73	67	71	116.5	62	80.5
centroid_754474	IVTT.AG	type VI secretion system effector, Hcp1 family protein	73.344	80	63	73	202	74	67	70	73	75	87	78	84	85.5	88	121	77	79	71	77.5	75	82	73	70	66	76.5	81	76	75	71	76	69	65.5	61	61.5	67	74	113	64	63	78	72	69	68	97	59	76.5
centroid_172676	IVTT.AG	putative membrane protein	73.33	106	56	81	489	77	66	75	66	62	70	63	67	74	56	111	66	68	61	70	58	74	53.5	56.5	46	64	96.5	57	78	52	61.5	56	53	49	54	67	63	159.5	59.5	59	60	66	56	57	155	48	73
centroid_7507	IVTT.AG	helix-turn-helix domain protein	73.21	77	55	70	243	68	65	67	73	68	75	71.5	75	86	68	120	64	66	65	71	72	79	65	64.5	59	68	74	68	70.5	62	69	62	60	57.5	57	76	70.5	123	71	71	76	65	70	71	111	61	77
centroid_729164	IVTT.AG	negative modulator of initiation of replication	73.182	78	49	83	225	67	65	77	83.5	77	79	82.5	79	86	66	125	57	62	58	67.5	62	70	74	61.5	51	71	75	62	68	57	69	60	57	52	61	76	68	147.5	73	63	91	73	73	61	112	49	68
centroid_1048041	IVTT.AG	phage minor tail protein L	73.18	83.5	55	86	215	79	74	78	79	78	83	87	86	97	70	116	68	63	68	74	73	73	69	71	63	79	80	74	73	67.5	77	67	65	56	57.5	74	72	137.5	79	65	87	71	76	69	98	55	74
centroid_179741	IVTT.AG	conserved hypothetical protein	73.168	74	55	73	228	65	69	70	69	79	79	68	78.5	86	68.5	118.5	71	69.5	69	72	68	84	70	63	60.5	75	77	67	73.5	66	64	65	64	59	60	74.5	75	134	79	71	84	68	70	72	100	61	74
centroid_120982	IVTT.AG	phosphopantothenoylcysteine decarboxylase / phosphopantothenate--cysteine ligase	73.13	69	55	59.5	217.5	57	60	58	67	70	73	65	79	80	69	132	72	73	67	69	61	69	59	63	55	58	68	62	66.5	59	81.5	59.5	59	57	59	68.5	99	132	67	67	77	75	62	63	113	53	73
centroid_211620	IVTT.AG	UDP-N-acetylglucosamine 2-epimerase	73.118	76	65	69	205	67	60	69.5	77	76.5	90	77	86.5	87	86	118	72	77	74	76	71.5	80	73.5	65	62	71	77.5	71	75	67	79	64	67	61	58	69	70	115	69	68	75	71.5	65	62	98	53	69.5
centroid_825805	IVTT.AG	glutaredoxin, GrxB family	73.064	88	52	89	288	73	72	75.5	78	75	76	81	69	89	64	130	61	65.5	63.5	68	62	71	65	67	55	74	98	65	74	66	75	58	65	57	69	82	83	156	81	70	90	74	72	63	121	51	69
centroid_262606	IVTT.AG	polysaccharide pyruvyl transferase family protein	73.064	80	57	84	221	77	75	78	76	78	73.5	78	77	89	68	127.5	66	68	63	70	67	70	62	65	61	65	80	64	71	65	73.5	61	60	62	62	75	73	155.5	79.5	72	89	73	76	61	118	53	73
centroid_1056775	IVTT.AG	conserved hypothetical protein	73.05	71	57	67	212	65	63	64	73	75	88	69	80.5	82	71	121	69	73	69	84	68	79	61	67	60	69	77	62	75	61	71	61	61	57	56	68	72	132	71	68	77	62	68	67	110	59	81
centroid_100912	IVTT.AG	phosphate ABC transporter, ATP-binding protein	73.016	94	76	88	262	84	73.5	81	64	66	70.5	70	66	75	58	110	62	60	59	66	60	66	53	79	51	65	71	61	64	58	69	59	54.5	49	56	71	75	157	66	55	89	81.5	69	53	112.5	49	61
centroid_64220	IVTT.AG	helix-turn-helix family protein	73.008	69	58.5	69	127.5	64	62	64	60	60	74.5	64	71	77	65	85	62	66	62	69	66	69	65	64	62	66	68	66	74	68	66	64	63	62	68.5	78	75	106	80	71	109	96.5	77	74	83.5	57	84
centroid_4576	IVTT.AG	bifunctional glutathionylspermidine synthetase/amidase	72.922	73	55	63.5	233	62.5	62.5	62	62	64	78	60	73	81	65	152	73	69	64	70	66	79	64	63	60	65	71	65	73	62	70	64	57	60	57.5	69	76	146	76	69	93	67	66	66	114	54	77
centroid_180133	IVTT.AG	fimbrial family protein	72.916	80	55	79	252	77	71	72	73	65	69	68	69	77	59	120	65	65	63.5	62	67	71	61	69	58	66	72	61	73	62	74	63	61	53	57	78	79	155	86	66	102	75	74	56	120	54	59
centroid_290818	IVTT.AG	putative protein TraS	72.902	93	52	94	248	80.5	76	88	91	82.5	78.5	86	76.5	92	66	134	66	67.5	64	70.5	68	75	64	66	58	78	86	70	80	61	80	67	64	55	68	90	84	164	84	75	97.5	80	84	58.5	102	50	70.5
centroid_241421	IVTT.AG	transporter, betaine/carnitine/choline transporter family protein	72.9	59	43	62	119	52	52	58	62	58	65.5	62	61	70	57	91.5	51	58	53	58.5	57	64	60	72	48	64	66	56	60	54	64	57	52	52	55	61	63	113.5	66	59	89	64	75	63	107	57	73.5
centroid_1031227	IVTT.AG	mobA/MobL family protein	72.854	73	52	69	238	61	62	60	73	68	74	66	68	77	65	139	71	80	67.5	73	70	74	62	58	58	64	70	65.5	72	63	68	65	61	61	56	68	68	126	83	70	80	67	70	68	116	57	75
centroid_85158	IVTT.AG	conserved hypothetical protein	72.834	70	56	62.5	258.5	61	58	61	62	66	73	69	68.5	88	68	123	74.5	72	66	69	72	70.5	66	62	56	74	74	67	70	62	71	64	61	58	61	80	71	145	71	70	77	69	65	63	117	55	68
centroid_374044	IVTT.AG	type II secretion system (T2SS), F family protein	72.828	85	50	66	184	60	61	52	64	61	69	60	66	72	59	121	63	70	61	68	60	61	64	58	51	84	81	58	70.5	55	56	55	58.5	52	58	71	64.5	203.5	65	67	76	62.5	58.5	57	92	50	72
centroid_131141	IVTT.AG	1,2-phenylacetyl-CoA epoxidase, subunit A	72.816	73	59	68	226.5	72	65.5	63	68	73	78	68	78	84	68	122.5	69	70	71	79	75	78	66	66	59	70	75	68	74	63	66	66	63	60	62	76	75	130	74	71	78	66	71	74	111	58	88
centroid_173902	IVTT.AG	conserved hypothetical protein	72.794	73	50	62	312	53	54	54	70	66	74	63	63	81	62	111	68	71	63	71	63	76	58	60	53.5	69	80	64	75	58	65.5	59	59	54	57.5	66	62	134.5	63	59.5	66	57	62	61	117	54	63
centroid_146657	IVTT.AG	glucose-1-phosphate adenylyltransferase	72.774	79	60	78	188	63	61	77	67	69	78.5	68	82	82	76	157	80	96	73	75	79	79	70	69	64	72	81	67	79	73	81	69.5	67	68	70	137	71	107	62	60	81	72	71	71	96	57	78
centroid_250219	IVTT.AG	flagellar biosynthesis protein FlhA	72.75	80	60	78.5	206	73	70	75	73.5	75	79	72	79	86	73	121	71	71	69	73	69	71	64.5	63	64	71	71	71	70	65	73	68	61	65	63	73	73	123	77	68	85	70	73.5	75	105	59.5	80
centroid_1046417	IVTT.AG	putative dNA-damage-inducible protein	72.746	86	58	80	198	75.5	69	71	64.5	62	76	70.5	74	75	63	109	64	64	65	75	60	67	61	57	56	70	68	62	73	58	71	65	59	62	58	68	71	124	70	76	84	67	75	70.5	98	58	77
centroid_758983	IVTT.AG	putative pmgP	72.728	72	46	58	206	58	49	62	69	69	80	78.5	64	83	59	546	131	118	68.5	109	85	88	47	79	43	51	59	49	74	49	59	53.5	51	45	60	64	160	160	81	63	147	76	70	66.5	119	47	78
centroid_248289	IVTT.AG	istB-like ATP binding family protein	72.614	86	46	86	281.5	71	67	80	81	74	74	86	71	85	63	140	64	63	64	66	63	69	63	61	49	74	75	65	67	56	68	62	61	53	60.5	76	71	159	72	61	85	70	73.5	55.5	158	43	62
centroid_230672	IVTT.AG	hypothetical protein	72.558	55	44	55	126	48	43	52	53	53	61	60	55	63	55	84	53	55	52	54	47.5	50	49	47	42.5	53	50	46	53	46	53.5	49	44	43	49.5	52	55	91.5	51	46	62	57.5	51	49	72	40	54
centroid_99199	IVTT.AG	PAP2 superfamily protein	72.53	73	52	71	219.5	65	63	66	69	66	76.5	66	79	80	66	127.5	65	65	61	67	67.5	71	65	63	56	68	73	68	70	61	70	61	60	53	51	73.5	73	139.5	73	67	81	70	68	69	111	58	72.5
centroid_318982	IVTT.AG	hypothetical protein	72.518	74	58	67	242.5	73	66	65.5	73	68	78	71	73	81	73	120	66	69	61	70	67.5	71	69	68	60	68	78.5	64.5	69	65	71	64	59	58	58	74	76	135	82	75	76	69	69	70	102	57	75
centroid_512316	IVTT.AG	KR domain protein	72.516	60	44	55	222	49	49	52	58	88	72	54	66	76.5	64	137	68	67	58	73	63	70	52	54	46	55	60	52	54	46	54	51	50	45	56	60	61	120.5	60	49	61.5	64	59	52	132	52	69
centroid_240873	IVTT.AG	phosphotriesterase family protein	72.492	66	43	56	258	47	47	55	57	51	68	54	59	68.5	55	120	71	73	59	79	54	65	51	45.5	43	95	63	47	60	62	82	65	63	50	76	77	60	131	50	52	72	52	56	56.5	244	51	69
centroid_673998	IVTT.AG	CTP synthase	72.484	82	57	88	166	69	62	77	79	73	81	94	78.5	90	64	127	79.5	87	74	77	70	78.5	65	61.5	58	68	76	65	63	60	74	69	57	55	54	68	69	103	69	64	96	71	71	61	93	53	69
centroid_12193	IVTT.AG	antA/AntB antirepressor family protein	72.358	85	56	84.5	296	80	69	76	74.5	74	77	81.5	71	87	64	142	62	67	65	71	66.5	74	66	69	55	74	88	65	71.5	59	73	63	63	56	64	73	71	158.5	82	67	96	79	76	61	125.5	56	72
centroid_430076	IVTT.AG	RHS Repeat family protein	72.314	106	46	105.5	219	87	83	96	96	91	76	100	76	95	62	226	91	111	67	78	77	81	61	62	55	79	83	70	69	55.5	85.5	59.5	61	49	66	85	80	162	77	70	100	82.5	82	51	95	45	58
centroid_79132	IVTT.AG	bacterial regulatory, luxR family protein	72.29	71	54	64	282	56	59	58	73	76	71	70	68	75	66	166	67.5	70	62.5	69	65	74	55	61	58	61.5	82	64	76	60	67	69	61	61	53	65	74	124	53	60.5	65	64	75	61	193	53	69
centroid_928096	IVTT.AG	origin of replication binding family protein	72.268	71	45	72	141.5	63.5	55.5	71.5	75	66	68	71	66	74	60	100	72	55	58	65	55	68	59	65	49	76	68	66	62	57	73	64	62	55	62	73	74	117	63	64	93	70	74.5	54	92	45	59
centroid_234591	IVTT.AG	phage integrase family protein	72.246	72	55	71	247	67	62	65	66	71	73	73	71.5	80	68	125.5	65	72	68	69	69	73.5	57	58	54	67	71	60	70	58	64	58	61.5	55.5	57	67	68	136	67	65	74.5	66	70	64	131	54	88
centroid_481794	IVTT.AG	GTP pyrophosphokinase	72.186	86	59	76	223	76	67	70	75	80.5	76.5	73.5	76	84	69	120	73	72	72	80.5	72.5	78	68	69	62	75	79	67	79	66	79	70	69	59	63	74	78	154	84	64	89	74	78	60	111	60	69
centroid_845557	IVTT.AG	acetolactate synthase, large subunit, biosynthetic type	72.164	74	55	66	185	62	58	63	62	58	82	69	73.5	72	68	112	62	62	64	69	65	69	68	62.5	58	69	74.5	62	69	62	69	62	59	56	58	62	74	107.5	68	63.5	80	72	73	63	108	56	69
centroid_399765	IVTT.AG	von Willebrand factor type A domain protein	72.162	85	57	84	243	80	75	75	75	75	80	75	76	88	68	145	68	74	69	73	69	77	70	70	59	71	82	64	72	63.5	79	62	67	61	65	81	75	159	87	75	90	75	74	67	119.5	59	77
centroid_387248	IVTT.AG	sulfate ABC transporter, ATP-binding family protein	72.12	73	60	71	223	69	69	63	69	71.5	82.5	66	78	81	70	135.5	68	79	68	76	77	78	73	73	62	85	79	68	122	65	76	68	61	59	59.5	72	77	140	73	71	83	71	70	75	122	61	79
centroid_148325	IVTT.AG	conserved hypothetical protein	72.084	78	56	71	198	69	66	66	69	76	78	73	75	84	69	129	73	81	65	70	69	84	65	67	57	68	71	66	71	60	65	67	59	58	64	70	76	132	65.5	69.5	78	73	72	67	104	59	75
centroid_238622	IVTT.AG	transposase family protein	72.076	74.5	46	57	447.5	52	53	51	59	56	70	73	62	89	59	138	56	52	56	66	55	63.5	50	52	47	57	88	52	73.5	53.5	62	52	47	44	49	57	56	193	56	62	73	58.5	57	55	172.5	55	67
centroid_262102	IVTT.AG	conserved hypothetical protein	72.05	103	45	102	240	82.5	79	93	100	86	76	97	72	94	58	119	60	62	61	73	57	65.5	62	62	50.5	77	85.5	63	68	54	75	62	61	45	65	82	77	162	73.5	68	100	81	81	57	114.5	47	100
ETEC_2823	IVTT.AG	NA	71.912	64.5	47	63	164.5	61	53	62	60	59	68	57	65	71	62	154	92	112	72	63	72	77	58	70	50	64	69	63	62	56	66.5	58	59	57	60	66	60	120	65	59	86	66	66	65	98.5	58	69
centroid_972413	IVTT.AG	putative aBC transporter ATP-binding protein	71.868	74	59	69	217	64	63	67	71	70.5	83	70	79	88	69	121	69	72.5	66	72	65.5	69	62	60	57	72	74	70	75	66	66.5	65	58	60	67	72	70	119	65	67	94	69	72	68	105.5	55	80.5
centroid_121368	IVTT.AG	fimbrial family protein	71.866	75	45	69.5	244	63	53.5	67	66	60	68	73	69	76	56.5	121.5	62	58.5	60	65	57	64.5	77.5	81	58	102	97	101	90	53	64	53	59.5	44	55	66	67	152	66	54	87	66	71	56	120	48	67.5
centroid_11381	IVTT.AG	histidine transport system permease protein HisQ	71.864	59	48	60	140	48	53	57	56	52	65	60	61	64	62	94	60	57.5	54	58	55	55.5	52	53	48	55	61	58	58	56	60	54	52	50	52	59	64	110	60	58	69.5	71	64	54	103	56	62
centroid_546243	IVTT.AG	protein UmuD	71.804	74	52	69	197.5	65	60	66	69	68	76	69	75	79	68	110	72	70	64	72	68	68	63	63	60	77	72	60.5	69	60.5	64	63	59	54	62	76.5	73	128.5	74	72	82	80.5	67	62	93	51	72
centroid_554951	IVTT.AG	istB-like ATP binding family protein	71.754	94	52	54	206.5	49	47	52	54	54	77	51	78	70	53	120	52	55	55	58.5	53	61	53	48	44	55.5	61	49	61	51	58	50	47	46	46	54	55	160	57	54	81	57	58	53	97	46	60
centroid_633833	IVTT.AG	copper-translocating P-type ATPase	71.606	75	51	69	231	63	65	62	68	63	74	60	69	77	69	124	64	66	59	67	60	66	58	62	52	68	71	62	72	61	69	61	59	53	55	66	75	147	74	70	80	71	67	63	110	55	71.5
centroid_261470	IVTT.AG	hypothetical protein	71.604	73	55	71	220	63	64	66	63	59.5	79	72.5	76	83	66	108	66	65	64	70	68	73	65.5	62	58	71	74.5	64	73	62	71	65	55	58	51	63	68	127	69	60	82	77	65	66	100	58	73.5
centroid_244729	IVTT.AG	conserved hypothetical protein	71.474	88	60	71	222	64	63	67	77.5	68	80.5	71	77.5	84	76	113	68	71	67	75	72	71	69	65	57	72	77	67	74	58	66	58	63.5	59	60	72.5	73	116	67	68	74	62	63	62	126	59	76
WS_2773E_fliC_AA175-681	IVTT.AG	NA	71.472	63	40	63	231	49	40	58	148	134	115	323	124	175	90	104	49.5	51	49	57	55	61	50	51	46	58	62	62	58	50	64	52	46	43	50	65	55	117	52	39	65	57	56	47	96	42	52.5
centroid_164154	IVTT.AG	spoU rRNA Methylase family protein	71.45	58	41	57	232.5	46	46	52	233	739	177	487.5	78	380.5	53.5	206.5	51	62	53	54.5	53	56	72.5	50	45.5	56	58	51	57	45	48	48	48	43	51	59	56	115	51	48	63	50	51	51	88	41.5	64
centroid_711063	IVTT.AG	cytidyltransferase-like domain protein	71.444	77.5	56	72	259	72	63.5	72	74	69	72	73	70	78	65	116	64	63	62	70	71	73	63	68	59	70	76	65.5	70	63	76	66	60.5	55	57	74	134	218	150	84	192	116.5	113	66	115.5	55	63
centroid_970808	IVTT.AG	conserved hypothetical protein	71.424	75	54	71.5	270	67	68	69	66	76	75.5	71	70	77	69.5	137	73	73	66	73	69	72	64	65	56	66	74	63	71	60	69	64	64	58	61	71	68	147	71	66	75	75	67	61	114.5	56.5	69
centroid_999870	IVTT.AG	methyltransferase domain protein	71.382	79	57	79	274	67	62	72	72	70	75	75	78.5	90.5	68	133	60	65	65	71	67	74	60	68	57	72	80	67	69	65	74	61	58	56	75	72	70	146.5	74	64	80	64	70.5	65	108	51	67
centroid_5833	IVTT.AG	conserved hypothetical protein	71.338	73	43	72	258	73	53	61	63	59	65	74	64	72	56	139	56	57	56	68.5	54	61	50.5	54	44	61	67	54	60	48	66	51	46	42	49	64	65	144	64	51	72	61	64	48	105.5	42	56
centroid_29946	IVTT.AG	conserved hypothetical protein	71.33	69	44	55	372	49	45	48	58	60	62	57.5	63	76	55	126	54	59	57	62	54	70	50	50	46	52	70	51	73	49	54	50	52	45	50	65	61	143	56	52	60	52	52	54	143	55	60
centroid_686820	IVTT.AG	L-arabinose isomerase	71.32	55	91	56	201	48	51	52	124	59	62	52.5	59	65	48	106	55	60	56	70	54	59	48	51	44	48	54	47	53	52	64.5	55	54	46	81	157.5	56	119.5	54	52	91	74	51	52	90	47	58
centroid_177121	IVTT.AG	conserved hypothetical protein	71.254	56	42	54	190	43	42	51	52	49	57	58	53	68	47	94.5	47	47	46	44	46	51	122	44	39	44	55	42	50	45	48	41	41	39	41.5	52	56	114.5	50	43	58	49	53	48	109	46	56
centroid_858005	IVTT.AG	mannose-1-phosphate guanylyltransferase/mannose-6-phosphate isomerase	71.246	86	53	73	201	64	62	68	66	69	82	74	77	84	67	113	70	71	68	73	69	81	66	62	58.5	71	73	64	81	66	67	66	62	58	59	73	67	125	61	61	84	70	70	64	110	52	81
centroid_60420	IVTT.AG	conserved hypothetical protein	71.226	64	53	64	236	56	55	54	65	65	74	66	73	74	64.5	117	61	69	63	63	62	68	56	57	54	60	73	63	67	59	70	56	57	57	57	61	63	127	61	59	67	62.5	59	57	101	51	67
centroid_337397	IVTT.AG	conserved hypothetical protein	71.226	76	52	80	279	66	64	69.5	71	72	79	78	78	89	68	119	63	62	61	70	64	74	60	61	57	69	81	63	75	60	71	59	57	49.5	58	73	68	156	76	67	82	68	68	60	121	54	70
centroid_800141	IVTT.AG	outer membrane autotransporter barrel domain protein	71.222	81	55	67	230	63	66	69	64	63	81	68	78	82	71	111	65	67	64.5	72	66	68	68	63	60	70	74	63	73	64	72	63	59	57	64	64	67	130.5	72.5	72	77.5	63	70	68	108	55	76
centroid_523518	IVTT.AG	DNA (cytosine-5-)-methyltransferase family protein	71.21	85	56	69	212	65	62	64	66	63	79	62	68	116	66	130.5	68	69	63	73	62	67.5	65	59	56	69	72	60	68	58	68	59	62	56	86	70	70	123	60	65	82	68	67	64	115	54	74
centroid_771854	IVTT.AG	molybdenum cofactor biosynthesis protein C	71.176	79	39	76	207	56.5	56.5	73	93	68	77	72	61	73	87	118.5	52	55.5	52	55	53	55	56	54	46.5	63	71	63	67	57	83	71	61	54	166	76	59	123.5	56	54	108	76	65	56	92	41	62
centroid_20836	IVTT.AG	conserved hypothetical protein	71.164	64	46	68	261	56	51	66	63	68	73	68	66	80	62	128	61	67.5	62	65.5	64	70	61	66	50	66	84	66	69	63	70	59	59	49	57	73	66.5	162	70	56	76	62	66.5	55	111	49	62.5
centroid_397626	IVTT.AG	undecaprenyl-phosphate glucose phosphotransferase	71.132	80	55	83	170	68	63	77	72	75.5	78	84.5	78	89.5	64	99	64	64.5	61	74	64	67	61	64	59	72	71	64	67	61	69.5	67	62	59	53	69	73	110	72	63	90	73.5	77	62	87	51	70
centroid_743391	IVTT.AG	phage late control gene D family protein	71.086	99.5	50	101	192	79	73	95	86	78	80	100	75	95	65	102	66	63	61	64	57	68	63	64	56	80	74	61.5	65	58	74	66	63	50	63	77	75	150	74	64	107	94	85	51	85	49	62
centroid_120519	IVTT.AG	conserved hypothetical protein	71.042	75	53	65	249	65	62	64	64	69	75	68	72	80	67	133	66	74	66	71	70	79	68	64	61	66.5	78	66	75	61	70.5	63	63.5	57.5	58	64	66	121	64	61.5	84	70	68	64	112	57	71
centroid_508853	IVTT.AG	colanic acid biosynthesis glycosyltransferase WcaI	71.032	70	51	67	264	56	57	56	76	73	78	71	70	77	62	114	64	66	62.5	70	65	75	58	62	55	63	73	55	78	57	64	60	58	52	56	71	70	151	70	62	73	63	61	58	123	55	60
centroid_747759	IVTT.AG	conserved hypothetical protein	70.97	73	57.5	69	206	64	62	64	64	63	82	67	75	78.5	65	111	69	66	63	73	67	67	68	63	62	66	74	63.5	69	68	75	62	61	58	53	62	68	133	72	73	76	72	70	65	99	57	71
centroid_1044592	IVTT.AG	ubiquinone/menaquinone biosynthesis methyltransferase ubiE	70.938	90	43	89.5	195	81	70	88	88	82	86.5	88	69	81	61	112.5	59	63	58	66	57	66	66	65	53	68	76	61	67	58	71	57	58	51	62	78	76	140.5	76	64	92	76	77	55	93	44	61
centroid_266142	IVTT.AG	putative ea22 protein	70.876	72	58	70	215	67	68	70	73	70	75	74	79	81	65	125	68	72	65	68.5	70	74	63	66	58	73	79	65	76	66.5	73	68	66.5	58	55	73	73	143	81	74	85	66	64	65	102	56	72
centroid_425308	IVTT.AG	heat-responsive suppressor HrsA	70.858	64	51	64	201	58	54	62	61	65	67	62	64	77	62	126.5	61	62	57	65.5	59	67	60	62	53	61	70	60	71	58	68	57	62	51	53	71.5	67	136.5	72	65	77	64	68	62	114	57	68
centroid_648480	IVTT.AG	RND transporter, hydrophobe/amphiphile efflux-1 family protein	70.824	93	48	92	254	73	69	81	86	77	76.5	88	71	85	65	120	65	66	61	67.5	60	65	61	63	57	75.5	81	60	68.5	59	77	63	63	54	68	85	76	164.5	76	68	96	83	78	52	107	47	62
centroid_405316	IVTT.AG	type VI secretion ATPase, ClpV1 family	70.818	89	54	82	186	70	62	79	77	76	77.5	78	76	89	65.5	108.5	57	69.5	61	67	58	67	62	59	54.5	71	72	64	87.5	58	71	62	61	54	63	67.5	65	133	73	65	111	79	74.5	60	106	54	64
centroid_761934	IVTT.AG	ankyrin repeats family protein	70.764	82	53	82	157	64.5	69	74	79	68	81	83	78.5	88	66	104	63	63	67	74	64	71	64	62	59	69	71	66	66	62	74.5	68	58	59	52	73	70	109	76	62	103	74	74	63	88	53	68
centroid_242183_s2	IVTT.AG	NA	70.678	60	39	56	196	45	42	51	52	52	70	50	56	61	48	150.5	59	63	50	55	54	66	53	46	41	57	50	46	54	44	53	44	43	42	46	53	50	110.5	44	46	61	51	51	52	94.5	41	61.5
centroid_881250	IVTT.AG	putative lF_82	70.658	92	45	87	201	73	69	79	77	72	66	80	67	78	56	124	62	68	64	73	61	76.5	58	57	49	68	76	60	64	54	73	59.5	57	46	59	78	71	151	71	59	96	100	75	49	93	43	55
centroid_996860	IVTT.AG	bacterial Ig-like domain family protein	70.656	72	55	76	247	69	66	68	77	72	77	77.5	77	83	66	122.5	66	68	62	69	66	74.5	66	66	58	69	84.5	70	73	66	73.5	61	60	55	60	77.5	69	146.5	77	68	79	70	68	63	111.5	56.5	69
centroid_235540	IVTT.AG	MATE efflux family protein	70.562	71	54	67	236	60	56	62	67	59	79	65	75	75	69	124	66	64	67	71	67	71	57	63	54	68	75.5	64	74	66	69	63	58	56	50	61	67	134.5	65	65	75	68	67	65	118	60	65
centroid_23137	IVTT.AG	conserved hypothetical protein	70.482	74	51	64	231.5	60.5	58	50	62	65	75	67	69	78	62	129	69.5	74	60	67	66	67	60	62	60	63	75	65	64	59.5	67	64	58.5	57	56	74	70	144	71	72	79	67	69	59	120	56	73
centroid_323017	IVTT.AG	tRNA 5-methylaminomethyl-2-thiouridine biosynthesis bifunctional protein MnmC	70.48	78	57	75	203	72	74	66	70	73	76	75	80	81.5	71	110	76	81	71	74	72	77	69.5	69	59.5	75	78	61	70.5	63	75	68	61	56	60.5	72.5	68	123	70	63	78	67	74	61	91	57.5	69
centroid_726379	IVTT.AG	conjugative transfer relaxase protein TraI	70.448	68	44	60	265	48	48	55	64	62	63	130	62	80.5	57	181.5	74	95	63	62	77	72	50	53	43	58	64	49	55	53	51	49	49	46	53	62	62	145	53	48	97	60	58	52	114	46	61
centroid_618572	IVTT.AG	protein sxy	70.442	72	54	59.5	254	58	57	63	59	63	69	87	64	73	64	123	66	62	60	71	65	65	60.5	58	56	66	73	57	74	62	66	69	58	56	135	64.5	68	125	55	65	78	64	65	64	116	53	75.5
centroid_895582	IVTT.AG	acyl-CoA thioesterase II	70.386	62	41	59	242	47	51	49	51	58.5	64	54	65	68.5	52	122.5	59	65	58	58	53	59	48	53	47	54.5	62	56	58	48	52	52	47	46	46	54	54	129	47	48	70	52	53	51	107	45	62
centroid_1047698	IVTT.AG	conserved hypothetical protein	70.378	52	42	57.5	204	43	45	53	55	49	62	58	52	63	45	106	54	54	47	43.5	47	46	45	49	42	49	53	43.5	65	43	54	44	42	39	41	62	56	117	48	65.5	60	51	51	45	84	39	54
centroid_890298	IVTT.AG	fimbrial family protein	70.37	70	51	65	202.5	55	55	64	69	74	76	69	68	78	68	160	83	90	71	71	69	71	56	57	53	60	67.5	61.5	63	56	69.5	58	53	56	61	71	74	126	60	55.5	71	63	60	56	108	49	63
centroid_388081	IVTT.AG	putative protein cim	70.346	73	53	66	281	54	50	56	63	64	73	63	70	76	62	128	68	70	62	70	67	72	61	63.5	60	62	78	60	1	56	63	59	59	56	55	66	67.5	116	56	60	74	61	67	59	116	55	75.5
centroid_5856	IVTT.AG	conserved hypothetical protein	70.308	70.5	61	68	189	67	64	64.5	74	76	84	77	79	88	74	107	71.5	69	64	70	69	73	68	62	60	71	72	65	69	61	65	67	63	60	57	74	74	128	71	67.5	79	67	66	64.5	104	56	71
centroid_594095	IVTT.AG	hypothetical protein	70.282	78	54	68	253	63	61	66	67	60	74.5	72	72	86	69	120	73	75	67	73	66	72	66	68	59	67.5	74.5	64	71	61	71	62	62	58.5	57	68	73	159	72	74	76	68	68	63	117	57	68.5
centroid_570880	IVTT.AG	conserved hypothetical protein	70.274	88	42	93	214	77	72	87.5	85	75.5	67.5	93	68	87	58	109	59	56	54	61	57	61	56	60	49	66	79	61	71	53	75	64	54	44	57	80	68	134	71	59	90	73	78	51	91	48	60.5
centroid_1034571	IVTT.AG	conserved hypothetical protein	70.242	67	49	68	234	54	64	61	61	72	69	66	65	74	61	137	64	71	61	69	67	68	68	56	56	66	68	62	69	58	68	66	61	56	62	75	74	127	62.5	55	79	70	68	61	122	54	85
centroid_301525	IVTT.AG	sodium-dependent inorganic phosphate (Pi) transporter family protein	70.24	69.5	54	66.5	263.5	57	58	59	66	67	79	64	73	82	65	120	69	73	65	73	70	75	65	65	59	63	75	67	75	62	64	59.5	59	54	54.5	67	63	133	65	64	76.5	62	63	63	108	56	69
centroid_509437	IVTT.AG	conserved hypothetical protein	70.23	77	57	70	235	66	64	70	67	65.5	73	67	70	79	65.5	163	88	94	66	72	76	78	64	64	59	68	79.5	62	71	62	71	63	58	59	60	68	67	142	71.5	64	74	64	66	65	103	56	73
centroid_385133	IVTT.AG	conserved hypothetical protein	70.214	67	42	56.5	224	47	49	61	51	53	62	60	59	62	51	150	64	73	62	66	54	57	52	49	44	54	56	49	60	50	62	50	48	45.5	47	49	53	139	53	51.5	70	55	54	53	113.5	45	55
centroid_562018	IVTT.AG	coproporphyrinogen-III oxidase, aerobic	70.21	78	48.5	73.5	162	61	57	61	66	62	79.5	70	69	73.5	63	108	59	58	58	59	59	61	62	50	46	59	61	51	56	53	59	56	54	46	58	56.5	98	173	71	62.5	166	70	67	54	106	47	62
ETEC_0582	IVTT.AG	fimbrial protein (type-1A pilin)	70.2	68	51	59.5	243	58	57	55	64.5	67	70	60	71	77	57	127	68	78	69	70	68	71	62	59.5	56	58	75	63	70	60	62	61	59.5	56	58	72.5	65	128.5	64	60	77	68	62.5	59.5	112	53	70
centroid_856540	IVTT.AG	antirepressor protein ant	70.098	67	51	67	205	60.5	57	61	75	68	86	78	84	94	72	118	66	65	64	71.5	69	69	63	68	55	62	70	64	70	68	70.5	61.5	57.5	58	53	63	71.5	131	69	64	72	71	68	61	115	61	65
centroid_856950	IVTT.AG	3-dehydroquinate synthase	70.082	130	54	78	187	78	57	78	71	70	80	73	78	84	70	108	66	67	65.5	78	68	97	64	60	53	70	68	58	69	58	67	62	57	54	56	66	64	117.5	67	64	88	72	71	61	102	55	64
centroid_386392_s2	IVTT.AG	NA	70.05	83	56	60	217	49	49	52	56	57	66	60	60	66	56	127	60	60	52	69	55	56	53	75	51	59	86.5	56	69.5	52	61	48.5	40	45	51.5	65.5	191	163	52	58	72	84	67	49	109.5	45	77
centroid_309579	IVTT.AG	branched-chain amino acid transport system / permease component family protein	70.01	77	43	61	444	54	50	63	60	59	63	55	57	72	54	161	63	76	54	58	59	66	51	58	45	55	94	54	63.5	49.5	58	49	48	44	48	59	55.5	159	55.5	49	65	50	56	54	137	47	59
centroid_977881	IVTT.AG	conserved hypothetical protein	69.994	75	58	68	216	65	65	63	70	70	73	71	73	78	66	144	73.5	75	66	78	65	72.5	64	67	57	70	73	60	72	61	70	63	58	53	55.5	65	67	122	66.5	64.5	77	63	65	63	129	56	79
centroid_245631	IVTT.AG	phage integrase family protein	69.978	82.5	44	72	393.5	56	54	60	63	61	61	62.5	60	72	55	109	48	58	55	52	51	61	53	53	45	58	87	57	72	52	63	51	53	50	56	71	63	147.5	60	58	72	65	62	56	134.5	45	58
centroid_233240	IVTT.AG	virB8 family protein	69.968	74	53	72	222	67	62	65	70.5	69	73	70.5	75	77	64	101	68	67	70	78.5	69	77	65	68	61.5	74.5	76	66	74	63	71	66	66	59	61	76	72	137	73	59	83	77	70	61	109.5	55	68
centroid_160932	IVTT.AG	phage tail-collar fibre family protein	69.936	63	39	63	272.5	51	48	55	76	58.5	68.5	63	58	72	56	128	47.5	51	52	71	57	60	48	65	38	50	71	50	56.5	51	76	50	52	41	73	66	52	147	57.5	48	68	57	55	49	109	42	75.5
centroid_212458	IVTT.AG	mannosylglycerate hydrolase	69.91	85	44	89	179	70	63	78	77.5	75	71	85	64	80	56	93	60	61	56	63.5	55	58	55	58	51	64	70	54	60	56.5	72	58	59.5	51	63	79	73	135	74	60	109	90	82	49	99	46	58
centroid_715161	IVTT.AG	conserved hypothetical protein	69.878	76	56	73	189	60	61	65	70	69	76	74	77	76	67	118	70	74	70	68	76.5	76	64	64	58	69	71	73	73	60	63	60	60	57	57	70.5	73	113.5	63	68	75	70	67	65	109	55	73
centroid_769669	IVTT.AG	RHS repeat-associated core domain protein	69.872	89.5	44	94.5	215	75.5	68	84.5	86	81	69	87	67	82	56	93	61	58.5	57	63	56	63	58	62	52	73	81	66	70	61	77	67	66	49	72.5	91	84	173	87	65	103	96	83.5	47	97	42	55
centroid_133475	IVTT.AG	conjugal transfer family protein	69.856	68	53	61	241	61	63	52	62	60	69	62	73	76	63.5	132.5	67	73	63	72	70	67	58	67	56	67	74	66	66	61.5	65	59	57	58	58	72	69	137.5	67	64	73	66	64	62	118.5	50	69.5
centroid_263012	IVTT.AG	glycosyl transferases group 1 family protein	69.852	83	50	89	143	80	69	79	84	72.5	73	87.5	68	84	63	89	65	67	63	68	60	65	66	60	59	75	73	69	73.5	61	75	64.5	64	58	64.5	80	82	127	87.5	65	113	96	80.5	56.5	82	50	68
centroid_176742	IVTT.AG	type IV conjugative transfer system protein TraE	69.848	62	47	64	304	52	48.5	57	56	59	64	55	60	75	55	145	92.5	62	58	65	56	63	52	48	45	55	60	53	63	50	54	54	49	43.5	50	66	58	153	52	52	60	51	55	58	122	44.5	62
ETEC_1580_S1	IVTT.AG	lipoprotein	69.83	65	40	57	307	52	54	53	67	61	72	57	71.5	79	59	122	53.5	56	53	75.5	53	63	56	58	44	115	62	53	69	54	64	59	52	44	48	56	53	153	56	53	62	53	54	49	114	49	55
centroid_1087118	IVTT.AG	putative membrane protein	69.828	59	37	56	295.5	43	44	45	52.5	49	64.5	48	56	63	53	136	59	67	59	77.5	53	62	45	45.5	40	51	57	47.5	63	53	55	47	47	42	46	48	51	130	52.5	51	232	46	52	49	105	43	56
centroid_622840	IVTT.AG	DNA methylase family protein	69.816	65	49	64	169.5	54	52	67	60	64	68	64	64	71	59	118	65	64	62	68	59	65.5	61	58	57	67	76.5	64	67	58	69	58	57.5	57	56	61	70	117.5	62	63	83	62.5	68	62	100	51	75.5
centroid_948579	IVTT.AG	conserved hypothetical protein	69.804	70	54	74	170.5	60	59.5	60	67	70	74	70	69	77	65	108.5	69	75	67	72	70	68	63	69	59	73	77	67	68	61.5	70	65.5	64	60	55	70	70	115.5	68	62	76	68	69	63	96.5	56	70
ETEC_0634	IVTT.AG	thiol:disulfide interchange protein	69.758	69	38	54	159	46	45	69	115	99	117	119	137	173	92.5	100.5	51	49	46	51	50	43	40	38	39	41	47	37	51	41	53	35	46	38	41.5	51	49	106	48	48	52	51	54	47	81	45.5	49
centroid_132084	IVTT.AG	conserved hypothetical protein	69.702	76	55	79	211	74.5	64	65	70.5	75	68.5	75	62.5	84	63	106	65	67	63	64	62	73	62	62	59	67	71	61	73	56	69	63.5	62	55	59	73	68	155	83	61	84	72	69.5	58	112	52	66
centroid_1034784	IVTT.AG	RHS repeat-associated core domain protein	69.672	63	39	55	218.5	43	42	52	52	53	61	55	61	64	50	116	54	57	52	56	52	57	47	47	42	48	54	48	61	47	56	46	47	43	48	51	54	123	46	49	63	48	52	72	134	49	64
centroid_266152	IVTT.AG	putative protein involved in utilization of DNA as a carbon source	69.642	89	47	86	211	74	63	75.5	82	73	74	85.5	69	83.5	60	105	61	61	57	64	57	63	66	65	53	91	79	68.5	79	54	73	60	57	49	61	77	72	148.5	76	63	96	90	71	48	107	46	60
centroid_210603	IVTT.AG	peptidase M60-like family protein	69.636	69	52	69	243.5	59	58	59	63	69	79.5	69	74	82	68	133	71	71	67	70.5	68	75	67	63	56	69	80.5	64	74	61	68	63	59	55	56	79	68	148	71	61	78	67	64.5	60	120	52.5	68
centroid_1056216	IVTT.AG	galactose mutarotase	69.622	71	54	65	266.5	60	57	54	72	75	74	64	69	80	60	163	69	73	66	69	65.5	65	54	58	54	63	73	57	66.5	58	62	58	58	58	60	65	165	147	61	68	74	63	66	61	130	50.5	72
centroid_704780	IVTT.AG	putative dNA-binding plasmid partitioning protein	69.622	89	44	91	211.5	73	67	82.5	82	80	72	87	63	78	59	99	62	66	62	66	56	65	62	61	51	72	78.5	64	69	57	74	62	64	52	66	81	74	161.5	79	61	104.5	88	79	50	96	46	57
centroid_482918	IVTT.AG	bacterial Ig-like domain family protein	69.58	84	42	92.5	179	75.5	70	83	84.5	79	83	87	65	82	61	104.5	58	58	58	64	58	62	57	56	49	71	70	63	62	54	73	55	54	49	61	74	71	142	77.5	65	84	76	75	51	94	42	63
centroid_238247	IVTT.AG	superoxide dismutase [Fe]	69.554	72	40	65	402	52	53	57	61	59	61	62	60	76	54	123	55	53	54	60	54	71	49	52	45	59	82	57	62	50	62	50	51	1	50	64	60	149	56	1	76	56	55	46	156	45	53.5
centroid_168268	IVTT.AG	conserved hypothetical protein	69.536	80	39	73	203.5	64	54	62	66.5	61	61	71	58	75	56	120	53.5	54.5	52.5	57	52	55	52.5	51	46.5	62.5	76	61	88	53.5	71	57	56	44	63	72.5	62.5	138	63	51	79	67	63	51	92	42	56
centroid_262404	IVTT.AG	hypothetical protein	69.482	56	44	56	200.5	47	45	48	58	81	79	82	68	72.5	67	112	54	60.5	53	58	53	56	50	50	46	50	62	50	60	50	53	52	51	48	56	68	59	114	51	51.5	65	55.5	56	49	88.5	44	64
centroid_424053	IVTT.AG	transketolase	69.48	79	51	78	243.5	69	60	71	72	69	70	72	74	80.5	67	126	60	63	58	65	62	73	60	63	56	68	83.5	64	70.5	59	70	59	59	53	60	69	63	136	67	57	93	79	78	64	113	49	64
ETEC_1476_S3	IVTT.AG	putative autotransporter heamagglutinin	69.462	54	86	59	180	50	48	47	54.5	48	61	56	56	62	52	101.5	62	54	53	77	51	67	42	43	36	49	50	42	48.5	45	71	45	44	38	52	58	47	145	61	54	3	56	55	43	97.5	40	50
centroid_482337	IVTT.AG	RHS repeat-associated core domain protein	69.458	69	47	69	149	59	52	62	64	60	61	66	62	69	55	97	60	60	55	61	63	66	55	55.5	51	65	64	56	63	57	65	54	57	47	58	65	63	129	66	54	96	79	69	51	97.5	49	56
centroid_541151	IVTT.AG	UTRA domain protein	69.438	65	40	52	345.5	46	42	48.5	53	53	61	50	59	63	47	180	54	58	54	86	48	65	47	85	39	45	68	53	55	45	57	48	43	39	43	51	55	163	51	53	67	54	52.5	51	165	45	58.5
centroid_691501	IVTT.AG	type II secretion system protein E	69.412	60	45	56	204	47	45	50	57	54	57	50	56	62	52	172	60	59	54	65	54	63	46	47	42	50	55	48	59	47	52	50	47	45	51	59	55	112	50	50	65	45	52	58.5	116	49	72
centroid_830223	IVTT.AG	putative wcnJ	69.39	63	46	60	369.5	57	53	58	63	68	63	60	63.5	73	60	107	55	57	54	58	58	58.5	52	69	50	59	82	54	61.5	50	53	51	51	49	49	62	56.5	131	60	53	66	56	58	56	127	49	61
centroid_1048614	IVTT.AG	papC C-terminal domain protein	69.376	100	46	65	214	51	50.5	62	59	75	76	64	68	83	64	265	112.5	200.5	76	112.5	117	112	51	62	46	58	75	84	147	52	65	53	48	50	48	57	62	114	56	49	91	57	56	61	91	45	69
centroid_617970	IVTT.AG	acyltransferase family protein	69.354	91	58	68	191	64.5	63	67	109	98.5	90	95	97	134	78	97	55	58	54	62	52	54	58	52	47	62	66	56	63	56	62	60.5	51	50	57	81	66	117	62	60	142	67	64	56	86	43	78
centroid_584985	IVTT.AG	tniQ family protein	69.346	73	54	74	223	66	60	68	71	66	74	72	74	82	69	101	68	67	63	68	70	72	64	66.5	61	71.5	81	67	70	65	75	64	62	56	63	77	75	157	74	64	86	81	70	64.5	120	54	69
centroid_164711	IVTT.AG	tail fiber assembly protein	69.344	87	47	89	240.5	67	57	66	69	63	71	71	66	75	61	116	71.5	71	62	65	57	66	59	57	49	65	68	57	61	57	79	64	60	55	71	79	66	119	62	49	115	77	64	57	119.5	107.5	72
centroid_464640	IVTT.AG	ABC 3 transport family protein	69.338	66	51	56	216.5	55	56	53	59	61.5	72	60	68.5	123	61	120	60	65	63	62	61	65	56	59	57	59	63	60	65	56	62	55	54.5	54	56	63	63	130	63.5	55	68	58	60	56	118	52	61
centroid_396661	IVTT.AG	inner membrane protein YcfZ	69.334	76.5	42	74	211	63.5	61	69	67.5	65	73.5	70	59	79	53	120	51	56	56	59.5	53	62	75	65	55	97	100	97	89	51	59	48	50	43	54	60	68	144	61	56	90	69	65	53	91	43	61
centroid_79098	IVTT.AG	fimbrial family protein	69.33	71.5	43	69	211	63	56	66	68	66	85	68	62	73	57	174	71	91	61	67	74	75	55	57	49	68	74	59	65	55	65.5	58	59	49	61	70	69.5	151.5	71	65	82	68	70	57	102	47	63
ETEC_1143	IVTT.AG	flagellar basal-body rod protein FlgG	69.328	55	34	59	171	43	48	44	56	77	50	51	45	61	46	98	41	43	39	45	42	43	43	44	36	46	58	45	46	39	46	39	38	35	39	52	48	193	47	55	57	47	49	42	85	37	47
centroid_64369	IVTT.AG	baseplate J-like family protein	69.306	81	60	79.5	157	68	63	70	71	71	82	83.5	86	90.5	74	98	67	65	70	73	68	73	73.5	74	57	88	82	73	79	59.5	77	70	61	56	59	66	66.5	111	69	57	74.5	65.5	63	60	93	53	70
centroid_382024	IVTT.AG	hypothetical protein	69.3	70.5	50	76	241	70.5	64.5	74	73.5	66	80	76	71	89	65	125	60	61	60	68	63	69	64	62	53	65	76.5	60	72	60	69	57	61	52	61	71	70	142	73	64	79	66	68	59	105	54	66
centroid_996602	IVTT.AG	phage integrase family protein	69.258	73.5	44	60.5	320.5	55	50	59	68	68	68	65	63	78.5	53	128	54	57	54	60	53	65	56	56	47	60	78.5	57	71	56	66	51	49	45	47	63.5	57	146	57	50.5	69	58	62	58	152	54	64
centroid_295587	IVTT.AG	conserved hypothetical protein	69.254	102.5	47	112	211	86	81	91.5	93	84	78	99	71	93	60	126	60	68	60	70	62	68	62	61	53	77	81	63	69	56	76	60	61	52	61	86	78	164.5	84	70	103	77	79	55	94	43	61
centroid_1064894	IVTT.AG	potassium uptake protein	69.254	80	51	78	264	68	66	72	78	82	66	75	67	84	63	135	59.5	61	62	67	61	72	67	58	54	70	76	62	73	56	71	56	57	53	53	66	65	153	69.5	66	77	69	69	61	118	52	67
centroid_1148	IVTT.AG	putative bacteriophage protein	69.244	66	54	63.5	203.5	65	60	60	67	69	81	71	72	84	66	120	66	72	63	74	70	72	66	64	56	71	74	66	69.5	63	70	62	59.5	56	62	71	71	137	78	70	77	69	68	62.5	110	53	75
ETEC_4164_S2	IVTT.AG	formate dehydrogenase-O, major subunit	69.24	70	45.5	61	244	55	50	57	61	61	62	70	58	73	54	109	57	55	50	57	59	57	49	53	50.5	58	60	52	65	50	63	53	53	44	52.5	64	454	1005	66	52	295	94	465	53	107.5	49	65
centroid_181080	IVTT.AG	SEFIR domain protein	69.23	63	45	55.5	249	50	44	54	52	55	66	59	56	63	55	99	58	56	53	65	52	58	52	51	46	54	61	51	70.5	51	59	53	49	46	49	59	58	166	55	48	67	58	53	52	111	50.5	59
centroid_534799	IVTT.AG	putative selenium-dependent hydroxylase accessory protein YqeC	69.216	74	52	69	260.5	60	62	61	63	68	71	69	72	79	64	123	93.5	67	65	72.5	68	74	60.5	60	57	69	72	66	73	59	60	61	57	55	56	67.5	68	122	63	60	67	62	66.5	66	112	55	71
centroid_562021	IVTT.AG	ACT domain protein	69.144	65	43	68	185	53	56	60	60	64	72	64	64	79	54	241	56.5	62	58.5	57	55	60	51	50.5	48	61	64	53	60	47	57	54	50	45	55	64	60	110	56	52	78	60	56	57	86	47	64
centroid_1033901	IVTT.AG	putative membrane protein	69.052	57	43	51	237	49	44	49	59	61.5	66	61	63	72	55	116	58	58	54	59	54	57	52	53.5	46	110	60	49	60	46	54	52	47	46	47	60.5	62	141	54	51	68	56.5	52	52.5	98	43	60
centroid_426451	IVTT.AG	anaerobic C4-dicarboxylate transporter DcuA	69.034	67	52	62	233	57	51	60.5	64	66	71	69	74	77	66	125	60	66.5	63	64	66	64	64	59	50	64	67	63	68	56	61	55.5	54	51	54	68	150	113	62	57	65	59	57	64	99	53	66
centroid_692030	IVTT.AG	ribonuclease III	69.03	80	47	76.5	216	62	61	67	108	95	100	104	93	130	85	120	52	59	57	62	63	69	56	57	51	63	73	58.5	65	58	65	53	55	48	53	66	63	115	64	53	84	69	69	61	105	48	70
centroid_750545	IVTT.AG	glycyl-radical enzyme activating family protein	69.016	69.5	49	62	233.5	62.5	59	59	62	62	75	65	70	78	67	118	76	71	66	72	71	76	62	67	60	70	77	68	68	62	64	64	61	57	55	72	68	132	66	65	78.5	66	65	59	102	54	65
centroid_602332	IVTT.AG	isoleucine--tRNA ligase	68.982	68	55	68	185	64	64	66	68	64.5	81	71	72	79	63	106	67	69	67	67	65	67	61	63	56	73	72	62	72	56	72	65	57	57	56	66	65.5	130	75.5	66	76	71	66	62	94	61	73
centroid_750265	IVTT.AG	binding-protein-dependent transport system inner membrane component family protein	68.976	57	38	52	189	45	45	49.5	56.5	51	56	55	52	58	48	78	51	54	48	53	49	53	47	46	42	51.5	53	45	50	46	52	46	47	42	46	52	70	122	54	50	70	51	69.5	50	73	43	48
centroid_1016396	IVTT.AG	hydrogenase-1 large chain	68.926	76	50	69	235	55	56	64	64	60	80	67	71	81	70	122	58	64	64	72	65	70	66	65	55	70	73.5	60	73	62	67	64	60	54	53	63	67	144	65	64	72	63	73	61	108.5	53	69
centroid_180086	IVTT.AG	phage major tail tube protein	68.924	74	54	72	225.5	63	56	65.5	64	68	73	68	79	74	68	123.5	65	66	62	68	64	69	61	59	56	69	70	64	64	66	65	62	59	55	56	68	71	129	66	60	75	69	71	65	97	58	70
centroid_265343	IVTT.AG	5-carboxymethyl-2-hydroxymuconate Delta-isomerase	68.892	69	50	60	217	54	53	54	59	71	76.5	58	73	77.5	57	126	62	68	63	66	64	68	58	55.5	52	63	72	60	71	55	60	58	53	53	57	69	64	163	65	64	66	59	59	60.5	106	51	70
centroid_616470	IVTT.AG	tonB-dependent siderophore receptor family protein	68.868	84	47	73	324	67	54	64	58	67	72	69	76	78	64	113	60	62	60	64	59.5	71	58	61	53	64	79	57	71	55	71	56	56	46	55	68.5	63	141	64.5	51	77	67.5	72	55	129	55.5	63.5
centroid_723932	IVTT.AG	orn/Lys/Arg decarboxylase, C-terminal domain protein	68.812	70	46	71	248	56	53	65	67	60.5	66	69.5	66	80	57	137	64	65.5	58	62	63	46	53	54	48	61	70	45	65	53	67	57	52	44	54	66	59	150	63	52	80	64	63	56	122	46.5	54
centroid_1340	IVTT.AG	conserved hypothetical protein	68.758	98	41	102	222	87	75	94.5	95.5	84	74	103	70	96	60	115	59	62	58	63	62	64	61	63	50	76	83	65	73	57	76	62	65	49	68	86	82	155	75	65.5	103	86	77.5	53	97	44	59
centroid_1011192	IVTT.AG	phage antitermination Q family protein	68.728	88	39	91	196	77	65	81	80	76	69	88	69	88	67	108	57	60	51	60	56.5	66	60	58.5	54	70	78	64	69	55	74	66	65	50	66	78	76	148	82	69	97	79.5	77	53	95	45	60
centroid_402260	IVTT.AG	DEAD/DEAH box helicase family protein	68.724	68	50	63	230	55	55	56	60	68	70	62	71	75	64	152	74	83	64	71	63	72	61	52	55	61	67	56	65	56	56	60	57	52	50	62	64	129	64	64	65	62	60	62	113	58	67
centroid_198964	IVTT.AG	putative traO	68.712	62	42	59	198	47	44	50	51.5	53	61	52	58	70.5	52	102	53	51	49	50	47	52	47	45	38.5	49	54	46	52	47	54	44	43	40	43	48.5	48	101	47	48	58	46	52	52	94	41	57
centroid_715494	IVTT.AG	conserved hypothetical protein	68.708	72	56	75	201	62.5	66	66	64	67	153.5	70	75	81	67	121	64	64	68	68	69	71	61	62	56.5	65	74	65	67	59	63	66	58	56.5	57.5	73	68	116	72	65	77	65	69	71	99	56	75
centroid_40076	IVTT.AG	conserved hypothetical protein	68.698	140	47	69	256	56	59	64	52	53	59.5	56	57	59	50	114	54	57	49	56.5	51.5	56	48	51	44	49.5	60	48.5	68	49.5	54.5	49	50	44	63	59	121	186	70	112.5	259	129	200	50	106	44	60
centroid_238067	IVTT.AG	putative dNA-binding helix-turn-helix protein	68.62	98	44	93	267.5	97	69.5	102	60	57.5	64	56	61	75	52	115	52	59	50	56	51	61.5	51	48	44	58	61	49	60	51	56	44	45	43.5	53	62	55	132.5	49	46	63.5	51	53	53	116	47	61
centroid_91262	IVTT.AG	CFA/I fimbrial subunit E	68.618	96	52	93	230	80	74	80	80	83	76	85	77	88	62	122.5	65.5	62	62	73	63	73	61	60	54	74	79.5	66	66	59	75	60	64	54	58	78.5	77	151.5	81	67	98	77	76	57	95.5	47	65
centroid_515779	IVTT.AG	WGR domain protein	68.61	71	46.5	58	258	55	47	58	62	51	67	54	61	68	55	131	57	72.5	68	80	70	65	53	50	45	53	59	53	64	50	55	55	48	45	50	58	60	125	47	50.5	64.5	50.5	55	53	105	48	68
centroid_180300	IVTT.AG	YGGT family protein	68.604	58	40	49	192	43	42	51	51	49	57	51	52	65	53	105	49	49	46	51	44	51	44	43	39	47	51	45	57	50	75	57	52	40	61	67	122	121	57	46	87	83	62	53	116	44	62
centroid_148	IVTT.AG	DNA methylase family protein	68.592	82	52	77.5	193	66	65	72	70	66	81	78.5	77	83	68	104	65	62	61	70	63	68	63	59	56	73	71	60	68	60	73	64	64	53.5	65.5	74	68	136	66	62	96	77.5	75	63	96	55	65
centroid_88720	IVTT.AG	tetratricopeptide repeat family protein	68.588	70.5	47	59	373.5	52	47	52	58	56	69	58	62	75	58	172	59.5	58.5	58	66	53	63	50	53	42.5	53.5	75	53	68	53	61	51	48	46	45	61	60	175.5	52	52.5	65	54	57	59	187.5	48	60
centroid_539725	IVTT.AG	conserved hypothetical protein	68.568	59.5	41	54	208	44	41	50	49	44	62	49.5	53	62	55	97	51	51	51	52	49	48	46	45	40	46	54	46	57	46	54	46	45	41	45.5	44	49	111	46	46	78.5	50	56	52	94	41	58
centroid_618570	IVTT.AG	putative P4-specific DNA primase	68.526	80	57	71.5	235	65	65	73	66	71	76	69	70.5	79	64	137	69	71	61	69	63	69	63	63	53	67	73	61	62	55	66	60	58.5	57	60	66	69	124.5	65	67.5	84	68	73	67	113	58	74
centroid_78587	IVTT.AG	tape measure domain protein	68.496	69	49.5	59	271	55	52	56	62	61	71	73	70.5	74	62	132.5	70.5	70	63	69	66	69.5	60	63	52	64	72	60	67	57	62.5	56	58	51	53.5	66	63	134	60	58	70.5	65	58	56	123	51.5	61
centroid_457051	IVTT.AG	D-alanyl-D-alanine endopeptidase	68.484	69	57	65	227	55	56	61	68	77	72	69	81	74	67	142	67	73	68	68	70	72	62	59	57	65	79	68	76	67	71	64	62	65	52	72	84	125	61	62	81	62	67	61	123	56	75
centroid_172937	IVTT.AG	bacterial extracellular solute-binding, 3 family protein	68.48	64	46	53	319	52.5	51	50	57	67	71	59	62	77	56.5	125	59	62.5	57	67	60	70	54	54	48	61	69	57	69	52	56.5	51	58	49	51	64	60	139.5	58	57	62	54	58	56.5	115	52	61.5
centroid_298526	IVTT.AG	cell division protein FtsA	68.46	68	46	73	236	59	55	58.5	67	66	66	64	65	72	59	124.5	52	60	53	55	56	58	47	52	49	60	66	55	61	48.5	68	50	52	45	55	64	80	142	62	57	82.5	69	61	54	109	46	70
centroid_103534_s1	IVTT.AG	NA	68.424	72.5	54	62	223.5	63	59	66	60	70	75	67	73	81	63	137	71	69.5	68	71	66	71	59.5	61	57.5	67	74	62	68	62	68	62	58	61	58	66	72	130	61.5	65	76	65	67	58.5	118	54	63.5
centroid_874805	IVTT.AG	parB	68.396	67	51	63	249.5	74	78	61	66	66	66	68	63.5	72	65	117	67	64	61	64	64	69	58	59	52	62	70	59	68	53	62	61	58	56	58	66	67	154	89	74	73	63	59	59	100.5	48	66
centroid_1032571	IVTT.AG	phage tail-collar fibre family protein	68.392	74	55	68	228	61	58	65	67	63	68	63	61	74	61	116	60	62	59	65	57	71	58	58.5	53	64.5	66	61	70	61	71	61	58	55	61	73	63	124	60	59	72	61	66	63	105	55	70
centroid_653997	IVTT.AG	conserved hypothetical protein	68.388	72.5	47	65	283.5	61	56.5	63	63	58.5	69	64	61	73	59.5	122	61	62	57	62	58	60	55	58	54	61	72.5	50.5	62	55	73	59	55	48	53	62	59	148.5	62	47.5	70	62	62	52	119	48	58
centroid_620749	IVTT.AG	histidine phosphatase super family protein	68.376	72	52	72	188	67	61	65.5	68	65	75	64	74	74	68	119.5	64	66	62	66	65	72	63	66	55.5	65.5	70.5	65	68	63	72.5	62	58	57	55	69	66	138	70.5	65	83	70	68	67	97	52	71
ETEC_1753	IVTT.AG	putative transmembrane anchor protein	68.356	58	46	63	99	43	41	57	60	56.5	63	54	59	75	57	81	60	61	60	58	54	57	57	55	51	64	63	59	61	56	68	55	56	56	58	64	61	79	47	40.5	111	73	73	63	83	49	77
centroid_482990	IVTT.AG	phoH-like family protein	68.35	70	47	65	173	55	53	58	61	62	67	63	67	78	58	158	58	59	60	57	60	62	51	54	48	60	67.5	57	64	52	58	49	50	47	49	59	133.5	108	61	60	85	132.5	71	60	94	51	67
centroid_853362	IVTT.AG	colicin-Ia	68.33	94.5	42	104	207	81	77	90	88	84	76	93	67	87	64	127.5	59	67	57	63	57	67	67.5	61	53	76	76	62	72	55	71	62	60	48	71.5	90	85	162	85	78.5	116	88	78	51	81	42	57
centroid_260646	IVTT.AG	transcriptional regulatory , C terminal family protein	68.312	75	52	76	239.5	78.5	66	72	76	69	69	70	72	77	66	133	58.5	67	59	62	62.5	64	60	57	54	66	73.5	62	72	60	71	59.5	56	52	53	70	70	145	69	61	82	66	70	54	117	50	64
centroid_307223	IVTT.AG	description family protein	68.28	93.5	45	89	209	73	65	82	83	72	70	83	63	80	58	105	59	54	56	62	51	66	55	63	49	71	75.5	56	66	59	73.5	58	59	45	62	80	71	142	69	58.5	105	88	77	48	98	44	57
centroid_537629	IVTT.AG	AAA domain protein	68.274	79.5	54	74	194	67	63	71	71	68	82.5	77	78	83	70	102	66	65	67	70	67	69	66	60	54	69	74	63	72	59	72	70	64	57	56.5	69	71	133	66	56	91	71	68	60	99	55	68
centroid_322653	IVTT.AG	protein FdrA	68.194	69	51	64	220	56	58	55	62	69	70	68	72	75	62	134	66	71	64	67	71	68.5	59	56	57	61.5	67.5	62	67	63	65	63	56.5	56	53	64	62	136	59	58	66	60	63	59	106	56	75
centroid_882886	IVTT.AG	SIR2-like domain protein	68.176	84	58	65	246	61	57	71	65.5	64	77	64	67	74.5	65	135	67	71	65	72	62	68	59	61	53	68	69	63	74	60	67	61	51	56	60	69	71	123	60	60	78.5	62	68	64	125.5	50	75
centroid_101418	IVTT.AG	TMAO reductase sytem sensor TorS	68.166	105	40.5	110	195.5	88	80	96	101.5	87	71	99.5	69	93	62	112	55	56	58	67	56	64	66	63	54	79	81.5	66	70	58	77	64	64	50	69	96	82	165	89	73	112	85	87	47	88	45	50
centroid_88578	IVTT.AG	von Willebrand factor type A domain protein	68.142	69	44	65.5	230	58	59	63	63	60	72	94	68	77	60	119.5	60.5	64	60	63	57	61	57	57	53	63	68	57	67	55.5	66	59	58	52	55	65	71	153	66	61	77	72	70	52	108	50	58
centroid_458521	IVTT.AG	flagellar basal-body rod protein FlgG	68.118	76	47	71	283	65	61	67.5	70	66	70	69	63	75	61	148.5	56	59	59	64	57	66	58	60	49.5	64	79.5	59.5	67.5	54	67	54	56	52	55	72	65.5	165	73	57	78	69	69	58	120	46	58
centroid_64654	IVTT.AG	aminotransferase class-V family protein	68.114	94	45	104.5	223.5	81	74	95	93.5	82	71	91	66	92	60.5	115	57	61	57	63	57	66	60	62	49	73	82	65	68	53	73	59	63	47	63	91	77.5	154.5	84	69	99	86	81	48	101	44	56.5
centroid_769593	IVTT.AG	alpha amylase, catalytic domain protein	68.104	81	45	82	204	67.5	55	76	73	70.5	69	85	69	79	57.5	108	63	64	59	63	58	63	63	62.5	53	70	76	59	71	59	76	61	58	45	62	70.5	70	138.5	67	57	95.5	84.5	83	55	93	43	58
centroid_246168	IVTT.AG	transposase family protein	68.014	67	55	60	244	56	52	58	65	66	70	63	69	70	63.5	134	62	64	63	66	59	63	56	56	54	59	69	56	67	60	65	58	52	54	53	63	75	141	55	56	69	65	69	62	186	50	73.5
centroid_32713	IVTT.AG	adenylylsulfate kinase	67.972	67	53	65	181	57	57	64	62	58.5	73	64	70	77	64	113	61	65	61	67	62	65	61	60	56	62	67	58	65	60	67	58	58	58	55	58	64	121.5	64	64	73	59	67	65	96.5	48	72
centroid_801797	IVTT.AG	RHS Repeat family protein	67.932	101	40	105.5	219	93	81	104	98	89	77	101	70.5	94	63	112.5	64	63	59	67	61.5	64	63	61	52	79	84	64	70	59	77	61	62	47	68	91	85	165	85	72	108	84	81.5	53	97	42	57
centroid_254438	IVTT.AG	beta-xylosidase	67.922	75	43.5	68	314.5	61.5	55	63	74	58	61	66	62	75	61	152	54.5	67	57	62	55	63	51	54	43	58	70	53	61	50	61	49	46	43	44	62.5	65	163.5	64	53	98	55	200	52.5	119	45	56
centroid_339829	IVTT.AG	conserved hypothetical protein	67.904	66	53	69	215	58	58	66	68	69	73	65	69	77.5	64	125	64	64.5	58	64	64	72	63	59	54	63	75	63	67	64	66	56	60	54	55	74	66	136	70	56	72	65	63	64	114	52	70
centroid_701410	IVTT.AG	phage terminase large subunit family protein	67.894	70	50	65	260	64	61	65	64	67	72	67	70	74	65	112	62.5	67	61	65	63	67	60	63	54	66	78	60	68	60	62	57	58	51	57	70	67	134	69	61	78.5	65	70	59	106	51	66
ETEC_p948_0880	IVTT.AG	ABC transporter protein AatB	67.89	53	34	44	212	41	37	40	42	42	48	43	50.5	54	41	114.5	42	46	44	41.5	46	45	40	41.5	35	43	53	44	49	40	48	36	37	37	35.5	44	41	112	40	40	51	44	45	42	86	37	49
centroid_641870	IVTT.AG	conserved hypothetical protein	67.884	73	50	67	178	59	53.5	60	66	66	74	70	71	77	69	119	70	76	62	60	61	69	60	59	50	62	65	60	65	55	65	48	58	53	56.5	63	63	121	56	63	75	68.5	64	57.5	98.5	48	63
centroid_354813	IVTT.AG	DNA methylase family protein	67.88	98	65.5	79	235	64	59	70	68	68	71	69	73	81	61	112	63	65	66	65.5	63	66	56	62	50	68	69	60	64	60	75	61	58	50	60.5	76	69	150	66	52	80	76	69	58	105	49	65
centroid_207189	IVTT.AG	type II secretion system protein E	67.866	75	52.5	70	142	61	58	60.5	65	67	74.5	67	73	79	65	103	67	68	63	69	68.5	71	62	61	60	71.5	74	65	70	63	63	64	61	61	59	69	69	116	62	65.5	79	72	70	63	91.5	53	76.5
centroid_241222	IVTT.AG	antitoxin Phd_YefM, type II toxin-antitoxin system family protein	67.858	75.5	54	79	210	70	67.5	71	77	69	73	75	69	85	67.5	126.5	63	67.5	62	65	61	71	63	59.5	54	68	76	66.5	67	60	74	60.5	57	58	60	69	66	140	75	61	92	67.5	63	60	118	52	70
centroid_40522	IVTT.AG	phage integrase family protein	67.856	76.5	49	74	248	69	64	66	70	61	72	67	68	77	64	119	64	71	61	60.5	67	62.5	57	60	56	66	70	63	65	56	60	55	57	53	66	71.5	66	156.5	74	67	80.5	63	65	60	100	49	68
centroid_996027	IVTT.AG	cyclopropane-fatty-acyl-phospholipid synthase	67.828	81	42	78.5	210.5	62	59	71	76	62	65	76	63	85	52	106	55	54	49	59	52	57	54.5	52	47	63	69	54	65	52	67	58	58	47	67	80	75	146	67	56	86	77	69.5	53	99.5	42	57
centroid_159109	IVTT.AG	conserved hypothetical protein	67.818	76	54	69	240	58	56	65	57	60	73	60	66	76	61	116	62	65.5	59	69	65	70	62	56	53.5	63	64	60	68	62	73	66	61.5	56	65	76	64	124	62	59	66	59	64	62	98	49	74
centroid_469562	IVTT.AG	conserved hypothetical protein	67.81	71	50.5	69	225	66.5	61.5	66	70	66	70	69	69	75	63	112	61	60	63	64	63	66	61	60	52	68	70	61	66	59	58	57	57	52	53.5	67	68	112	65	60	75	62	63	63	100	53	71
centroid_63950	IVTT.AG	phage tail fibre repeat family protein	67.796	69	50	60.5	230	56.5	52	56	55	64	75	67	69	78	67	124	64	69	62	65	64	71	61	61	51	61	74	62	71	58	65	57	56	55	52.5	67	61	134	63	58	68	63	62	69	138	66	85
centroid_19453	IVTT.AG	conserved hypothetical protein	67.772	71	49	64	204.5	53	52	65	65	63.5	79	68	71	79.5	69	118	64	73	63	63	64	66	67	61	57	67	71	61	71	65	71.5	62	58	56.5	60	65	66	124.5	63	53	77	64	67	64	98	51	71
ETEC_1113	IVTT.AG	glucans biosynthesis protein G	67.772	51	56	54	196	46	40	50	58	55	58	54	54.5	62	54	101	59	57	53	62	62	59	48	51	47	53	60	51.5	93	46	54	49	49	46	54	57	54	108	52	55	62	55	57	54.5	97	47	62
centroid_173032	IVTT.AG	serine protease EspC	67.77	98	43	107	194	93	80	101	102	91	73	102	69	95.5	59	105	55	58	56	64	55	63	63	62	52	77	87	66	67	55.5	74	60	59	47	66	83	72	145	79	66	101	88	84.5	47	88	43	54
centroid_535867	IVTT.AG	CRISPR-associated endonuclease/helicase Cas3	67.77	97	46.5	90	161	78	71	85	83	73	71.5	91	67	86.5	59	97	56	57	54	60	55	53	60	59	49.5	67	70	56	59	55	67	52	56	46	59	70	69	126	64	56.5	99	86	78	49	81	44	58
centroid_254590	IVTT.AG	inner membrane protein YqiK	67.766	84	48	87	177.5	70	66	77	80	77	74	83	66	81	60	95	64	68	64	68.5	63	66	58	60	56	68	70	63	67	59	68	62.5	61	53	64	80	73	146	74	59	114	96.5	80	54.5	89.5	51	60
centroid_369989	IVTT.AG	conserved hypothetical protein	67.76	67	52	65	201	61	61	62	68	70	82.5	68	75	81	69	118	70	74.5	64.5	71	66	73	65	61	61	66	73.5	64	73	59	73	61	55	55	56	65	66	108	56	57	70	60	65	60.5	95	54	67
centroid_792273	IVTT.AG	molybdopterin guanine dinucleotide-containing S/N-oxide reductases family protein	67.754	88	45	90.5	193	75	66	84	86	77.5	71.5	94	70	88	60	104	60	58	59	60	57	64	61	64	52	74	78	63	69	59	75	62	61	51	64	81	74	155	78	60	105.5	84	77	51	81	42	57
centroid_885792	IVTT.AG	hlyD secretion family protein	67.752	82	45	83	222	71	67	79	81	76	67.5	91	72	87	59	124	56	60	58	64	56	59	59	56	51	69	76	59	67	57	72	55	59	45	59	77	68.5	152	69.5	62	91	76	77	50	101.5	41	60
centroid_625394	IVTT.AG	phage capsid scaffolding (GPO) serine peptidase family protein	67.73	76	53	78	155	59.5	62	68	64.5	63	77	62	69	87	61	92.5	62	66	62	67	66	66	63	62	55	68	73	60	68	59	70	68	57	63	59	65	72.5	116.5	75	71	86.5	72	67	67	91	55	73
centroid_997645	IVTT.AG	dnaJ domain protein	67.71	55	45	52	218.5	48	51	51	51	72	67	57	61	68	61	127	68	58	58	67	59	62	51	53	48	51	61	52	58	48	52	52	50	49	51	60	61	120	55	52	58.5	49	57	57	110	49	64
ETEC_3367	IVTT.AG	NA	67.694	63	44	53	207	48	47	57	61	272	61	61	60	72	56.5	159	60	67	60	63	62	67	51	56	48	55	63	52.5	59	50	54.5	56	50	50	51	60	60	123.5	53	55	67.5	61	60	60	103	64	68
centroid_91627	IVTT.AG	putative binding protein YgiS	67.678	70	47	76	153.5	66	60	69.5	71	67	67	70	67	75	55	103	53	56	55	58	56	60	55	58	50	65	73	59	61	57	63	55	56	47	58	67	65	131	66	55	75	65	66	56	107	45	63
centroid_1051566	IVTT.AG	tRNA sulfurtransferase ThiI	67.674	63	51	57	232	50	49	53	80	63	70	62	69	71	58	119	61	66	54	62	61	59	50	53	49	54	61	80	59	52	59	52	51	50	51	56	74	181	58	78	79	116	70	50.5	96	46	62
centroid_173990	IVTT.AG	caudovirales tail fibre assembly family protein	67.672	76	47	61	254	57	53	62	62	65	64	65	61	68	59	117	56	58.5	56	65	56	68	51	58.5	49	61	68	56	60	53	61	53	51	43	50	58.5	58	130	54	43.5	71.5	57	60	58	109	47.5	64
centroid_261392	IVTT.AG	putative dsORF-h1	67.64	79	48	70.5	271	65	58	59	64	64	67	69	66	76	60	129.5	63	72	63	61	61	70	59	63	54	65.5	74	60	69	57	68	59	55	48	62	74	68	159	73	59	84	75	69	53	119	51	64
centroid_852782	IVTT.AG	sucrose-6-phosphate hydrolase family protein	67.614	65	47	60	254	57	50	56	61	65	68.5	64	65	81	57	159	79	92	67	72	67	67	55	53	49	58	70	53	72.5	55.5	55	58	61	52	57	68	62	139	68	65	71.5	55	61	60	121	51	70
centroid_235727	IVTT.AG	CRISPR associated family protein	67.596	68	52	59	179	56	55	55	60.5	66	73	62	69	70	58	101.5	60.5	66	60	62	62	63	54	56	54	61	68	54	63	55	57	53	54	50	56	66.5	70	110	59	60	140	62	67	54	97	49	64
centroid_78365	IVTT.AG	nicotinate (nicotinamide) nucleotide adenylyltransferase	67.586	64	47	59.5	209.5	53	56	56	57	56	70.5	60.5	62	65	60	102	65.5	61	55.5	67	59	66	55.5	56.5	50	66	69.5	55	69	56	64	58	54	54	60	59	63	123	67	64	77	65	64.5	58	109	55	67
centroid_853295	IVTT.AG	hypothetical protein	67.586	70	50	70	268	63	56	68	71	66	69	66	67	76	57	134	59	58	59	58	55	66	54	53	45	62	73	55	65	52	65	49.5	51	43	55.5	64	70	152	69	64	81	67	69	54	111	50	64
centroid_122617	IVTT.AG	conserved hypothetical protein	67.578	66	47	57	280	48	52	51	57	63	68	57	64.5	69	57	146	65	63.5	66.5	70.5	62	71	55	57.5	51	62	69	57	66	51	58	55.5	54	48	51	62	64	152	63	59	68	62	61	57	118.5	52	67
centroid_279440	IVTT.AG	DEAD/DEAH box helicase family protein	67.566	77	50	74	259	57	60.5	61	68	69	78	73	72	80.5	66.5	125	64.5	69	66	69	71	70	62.5	60.5	54	72	79	61.5	79	58	63	59	57	55	60	80	80	106	64	65.5	70	64	65	57	119	51	70
centroid_997773	IVTT.AG	P-protein	67.558	75	49	67	292	60	55	60	64	65	67	70	64	78	58	128	57	65	58	66	60	68	55	57	50	61	70.5	56	66	54	68	57	56	47.5	56	62	57	150	64.5	48	76	60.5	63	54	134	51	60
centroid_199007	IVTT.AG	AAA domain family protein	67.548	89	41	92.5	217	76	74	87	83	77	64	85.5	67	81	61	108.5	49	53.5	57	63	56	63.5	58.5	61	52	74	91	67	66	56	74	56.5	60	53	64	86	76	154	80	67.5	95	80	78	55	88	46	59
centroid_172394	IVTT.AG	electron transfer flavodomain protein	67.54	77	45	75	253	62	60	63	69	64	74	72	67	78	60	145	61	61	61	65	62	69	55	59	51	65	73	63	67	57.5	67	61	57	49	56	71	67	171.5	70	59	85	72	67	55	130	48.5	60
centroid_174351	IVTT.AG	conserved hypothetical protein	67.526	72.5	48	57	244.5	57	53	77	58	56	70	61	67	70	61	108	59	58	57.5	69	59	63	57	59.5	51	60	62	58	151	55	67	60	52	49	55	65	60	140.5	63	55	71	60	59	59	107	52	61
centroid_242096	IVTT.AG	ferredoxin (flavodoxin) oxidoreductase	67.514	93	43	104	223.5	81	74	88.5	88.5	79	70	93	69	91	59	114	54	56.5	56	62	54	66	58	60	47.5	71	83	62	73	56	78	55	60	47	67	86	76	158	79	67	101	81	79	50	99.5	43	57
centroid_716174	IVTT.AG	arginine--tRNA ligase	67.504	66	52	65.5	182.5	60	60	59	60	62	67	59	64	74	59	155	79	100	70	69	66	71	72	58	50.5	59	65	57	63	53	66	54	54	50	56	65	62	134.5	68.5	63	69	66	62	56	95.5	51	62
centroid_168840	IVTT.AG	beta-aspartyl peptidase	67.472	63	48	111	233	55	60	53	56	53	62	53	60	67	52	112	50	50.5	50	57	48	58	48.5	47	45	51	60	50	60	50	60	51	47	45	48	54	54	122	53.5	48	68	56	58	54	95.5	45	52
centroid_559039	IVTT.AG	conserved hypothetical protein	67.458	64	44	61	156	52	48	55	59	58	64	56	59	70	50	201	54.5	54	54	55	53	62	50	55	45	55	59	48	55	55	68	53.5	59	52	59	66	58	106	56	52	70	57	64	59	92	52	60
centroid_711558	IVTT.AG	multiphosphoryl transfer protein 1	67.448	64	50	59	206	54.5	58.5	57	62	66	75	67.5	72	76	72	117	65	74	66	70	69	73	64	65	62	67	74	66	73	63	68	61	62	62	61	64	73	123	59	61	69	70	64	63	101	56	72
centroid_878803	IVTT.AG	methionyl-tRNA formyltransferase	67.44	68	47	55.5	241	54	53	51	60	65	73	59	71	77	58	132	62	67	60	60	60	68	55	58	50	61.5	66	55	63	54	61	51	54	50	48	59	68	131.5	56	53	68	66	58.5	57.5	109	50.5	61
centroid_358177	IVTT.AG	protein SbmA	67.438	63	48	61	268.5	52	50	58	63	61	68	58	65	74	55	136	60	62.5	57	60	60	63	51	50	47	56	64	54	64	53	60	58	52	49	49	60	60	143	57	55	70	55	58	60	136	50	67
centroid_615776	IVTT.AG	conserved hypothetical protein	67.438	70	50	71	218	63	52	68	74	69	73	77	73	83	68	125.5	66	69	60	72	66	68	65	62	59	72	79	65	73	70	73.5	61	62	56	61	70	70	142.5	68	53	83	70	68	60.5	99	51	68.5
centroid_129733	IVTT.AG	papC C-terminal domain protein	67.436	86	47	87	236.5	72	59	78	77	74	67	79	62	77	55	95.5	58	59	54	63	55	61	56	59	49	68	75	58	67	57	69.5	58	58	46	63	78	69	151	72	56	106	84	74	49	93	43	55
centroid_411137	IVTT.AG	glycosyltransferase Family 4 family protein	67.406	70	49	62	256.5	54	54	52	58	62	64	58	63	66	54	166	72	80	60	69	64	71	53	51	49	56	62	56	67	54	58.5	54	51	48	52	61	61	142	58	62	66	56	91	60	146	49	71
centroid_582765	IVTT.AG	methyltransferase domain protein	67.382	56	39	57.5	236.5	44	44	50	56	52.5	61	51	56	71	63	119	52	56	52	56.5	52	61	47.5	51	42	50	57	47	62	51	61	45	46	43	47	52.5	57	123	52	49	63	50	54	55	105.5	46	56
centroid_629768	IVTT.AG	carboxymuconolactone decarboxylase family protein	67.382	71	49	64	281	64	64	53	64	63.5	61	70	69.5	81.5	65	126	58	63	59	62	60	72	52	58	55	64	68	58	67.5	58	66	54	55	53	51.5	65.5	65	144	75	64	69	63	60	55	143.5	59	64
centroid_547015	IVTT.AG	conserved hypothetical protein	67.352	63	46	57	190	52	51	51	51	51	62	51	58	64	52	97	54	55	52	54	51	52	51	48	46	51	59	49.5	58.5	52	55	53	46	47	48	50	51	110	61	60	62	54	57	54	84	42	62
centroid_877675	IVTT.AG	SNF2 family N-terminal domain protein	67.35	96	47	91	192	72	61	87	80	75	73	85	63	77	60.5	100	58	58	55	60	56	62	60	63	53	71.5	72.5	62	69	55	74	61	62.5	50	71	81.5	72	140	69	59	95.5	86	77	50	86	44	1
centroid_618890	IVTT.AG	pyruvate kinase	67.308	70	56	63	212	59	55	59.5	61	56	76	60.5	67	75	63	130.5	75	69	61	77	62	67	59.5	56	53	64	69	57	71	60	66	61	58	51	50	61	63	126.5	63	63.5	76	70	66	57.5	109	58	68
centroid_847100	IVTT.AG	DNA polymerase III, alpha subunit	67.294	86	50	87	187	65	59	71	75	74	67.5	83	68	79	58	103	60	62	57	58	54	61	53.5	54	47	66	66	62	66	50	62	50	50	45	52.5	60	69	129	65	76.5	106	72	90	51	83	47	83.5
centroid_895456	IVTT.AG	P22 coat - gene 5 family protein	67.268	57	37	55	226	43	45.5	52	49	48	57	50	53	59	49	119	58.5	63	54	72	53	56	45	48	42	53	70	48	58	46	54	47	44	42	48	52	55	224	52	48.5	82	53	55	45	94.5	46	120
centroid_108824	IVTT.AG	vitamin B12-binding protein	67.266	67	54	65	249	61	57	60	65	73	70	69	66	73	63	134	67	71	62	64	67	69	55	57	51	60	69	55	65	56	65	59	57	52	57.5	68	69	141	65	58	97	63	64	59	152	51	64
centroid_173040	IVTT.AG	serine protease EatA	67.254	86	49	90	194	77	75	78	78.5	71	73	79	75.5	79	61	105.5	63	59	60	64.5	58	66	60	59	55	75	75	61	72	61	75	62	59	51	61	78	80	140	80	65.5	106	73.5	75	56	90	50	61
centroid_1080587	IVTT.AG	phage integrase family protein	67.25	76	52	72.5	247	69	62	66	66	65	65	72	65	74	62	126.5	64	67	60	63	63	67	58	61	55	64	72	57	67	58	69	59	55	49	55	68	68	146.5	68	58	78	71	62	57.5	146.5	50	66
centroid_426363	IVTT.AG	conserved hypothetical protein	67.234	90	44	98	204.5	74.5	65	82	77	69	64	82	63	78	56	82	51	54	50	58	49	55	55	63	48	69	82	60	67	50	70	51	56	48.5	68	80	74	154	77	66	130	79.5	73	53	87	41	57
ETEC_3163	IVTT.AG	iron(III) dicitrate-binding periplasmic protein	67.23	54	33	54	191	46.5	44	49	49	47	250.5	49	49.5	57	44	105	42	47	44	48	45	48	40	120	38	47	57	42.5	44	44	50	42	39	38	37	46.5	51	108	64	47	86	55	52.5	58	131	47	157
centroid_82332	IVTT.AG	tatD related DNase family protein	67.192	59	38	59	113	47	46	61	68	56.5	72	56	63	69	53	82.5	50	49	44	53	45	46	45	44	41	51	52	46	57	47	59	49	44.5	40	44	47	50	448	45	42	67	54	52	49	125	41	54
centroid_192093	IVTT.AG	DEAD/DEAH box helicase family protein	67.19	71	41	66	236	57	52	63	65	59	63	66	63	74	54	137	57	57	54	67	53	61	48	54	47	59	72	54	62	52	61	51	49	43	52	64	58	137	55	49	74	61	62	54	135.5	43	55
centroid_741036	IVTT.AG	conserved hypothetical protein	67.176	61	47	61	203	50	50	48	69.5	87	72	61	71	97	62	157	64	71	57	60	58	58	49	49	45	52.5	56	47.5	60	49	55	49	45	45	50	56	63	110	51	47	64	49.5	53	55	144	48	67.5
centroid_119578	IVTT.AG	L-galactonate transporter	67.164	53	41	51	149	44	41	44	48	52	56	47	54	57	47	96	52	51	47	50	46	49	44	45.5	45	50	57	46	52	41	48	45	42	43	52	53	50	95	43.5	41.5	55	46	51	51	79	43	86
centroid_737913	IVTT.AG	conserved hypothetical protein	67.164	74	49.5	72	253	62	64	67	68	65	69	74	1	84	66	152	78	93	64	70	70	76	57.5	59	55	68	77	66	68	59	70	65	57	53	54.5	69	64	149.5	71	55	78	63	64	58	113	53	60
centroid_906029	IVTT.AG	conserved hypothetical protein	67.156	59	46	58	265.5	50	53	53.5	60	64	65	57	66	64	57.5	112	63	62	54	58	57	62	48	50	50	54	73	58	68	52.5	70	54	50	49.5	55	64	60.5	118	51	51	61	54	57	56	110	49	65
centroid_344198	IVTT.AG	outer membrane protein N	67.142	97.5	40	108	211.5	78	70.5	91.5	89	82	71	96	67	87	58	106	59	61	56	66	59	62	62	59.5	51	74	76	61	70	58	77	63	58.5	46	67	85	79	168	78	67	102	83	78	50	92	42	73
centroid_43436	IVTT.AG	1-phosphofructokinase	67.134	64	49	61	208	56.5	53	55	60	65	66	64	68	70	58	108	60.5	66	59	64.5	59	66	59	56	50	61	73	56	62.5	53	60	59	54	49	53	64	62	134.5	64	56	66	61	63	54	108	48	64
centroid_87528	IVTT.AG	phosphoethanolamine transferase EptB	67.05	70	50	73	254	63	64	67	64	61	70	70	64	78	62	116	61.5	57	57	66	60.5	65	56	61	50	65	70	58	70	60	64	59	58	53	57	71	69	141	66.5	59	79	68.5	67.5	59	98	49	63
centroid_32838	IVTT.AG	glycosyl transferase 2 family protein	67.042	69	47	64	282	59	54	61	65.5	61	90	65	66	76	59	137	60	61.5	59	64	60.5	67	57	56.5	51	64	73	56	64	52	65	55	53	48	52	60	59	155	61	57	72	55	63	58	108	49	60
centroid_1057731	IVTT.AG	tetratricopeptide repeat family protein	67.024	66	50	67	155.5	68	56	57	59	63	69	63	66	73	64.5	109	65	64	64	66	66	65	59	56	57	66	63	62	65	60	62	54	56	58	51	61.5	65	87	51	57	75	58	64	62	82	50	75
centroid_959538	IVTT.AG	dipeptidyl peptidase IV (DPP IV) N-terminal region family protein	67.012	81	48	80	183	64	58	71	78	71	76	87	76	84	62	97	61	57	58	61	64	62	59	56	50	69	74	57	65	54	67	54	51	48	57	67	71	112	61	52	84	70.5	65	50	87	48	64
centroid_962210	IVTT.AG	tape measure domain protein	67.004	94.5	40	94	229	71	66	85	84	78	78	86.5	68	84	61	107	51	56	56	63	55	63	56	58	47	70	83	62	72	55	73	54	58	46	63	83	74	161	77	66	98	72	78	50	95	46	57
centroid_986666	IVTT.AG	conserved hypothetical protein	67	80	52	76	246	67	61	70	71	64	71	70	73	85	61	122	63	64	62	69	65	71	62	62.5	54	70	77	62	69	61	73	63	59	51	52	74	68	147.5	71	62	81	70	65	60	103	49	67
centroid_268325_s2	IVTT.AG	NA	66.998	64	50	60	209	51	49	54	57	56	62	56	59	66	55.5	123	73	65	56.5	60	63	59	58	127	50	68.5	63	54	64	48	52.5	53	51	44	52	66	58	133	58	49	71.5	55	57	52	95	47	60
centroid_372403	IVTT.AG	ATP synthase F1, beta subunit	66.98	78	55	70	187	56	56	64	68	77	71	77	69	87	69	114	60	59	59	60.5	53	61	60	60	54	70	68.5	59	75	56.5	68	57	56	55	58	64	64	110	60	53	70	59	68	59	91	48	72
centroid_999140	IVTT.AG	UDP-2,3-diacylglucosamine hydrolase	66.98	72	54	67.5	216	68	62	67	69	69	75.5	74	73	79	70	109	63	63.5	60.5	64	70	69	65	63	56	71	78	65	69	64	73	58	58	54	59	69.5	65	131	69	57	77	68	66	62	96	49	66
centroid_575555	IVTT.AG	multidrug resistance-like ATP-binding protein MdlB	66.962	75	47	71	287	58.5	54	63	54	62	64	54	59	70	56	136	61	59	59	58	56	60.5	53	48	47	58	61	55	60	48	53.5	54	52	45	48	67	59	149	54.5	50	72	55	54	56	156	46	64
centroid_70117	IVTT.AG	putative protease SohB	66.94	85	58.5	66	152	65	56.5	61	71	73.5	78	74	73	98	75	124	74	80	72	70	69	71	66	63	58	71	78	60.5	68	60	65	58	53	54	67	77	68	102.5	63	64	75	70	68	62	98	48	78
centroid_1068990	IVTT.AG	peptidase S24-like family protein	66.922	69	49	67	188	60	58	61	66	66	69	63	67	69	60	92	61	60	59	66	59	66	61	59	51.5	62	65	56	61	56	63	56	57	50	58	57	61.5	126	62	53	72	61	60	51.5	97	48	60
centroid_33062	IVTT.AG	putative pantothenate kinase Pantothenic acid kinase	66.914	61	39	59	204	52	44	61	55	51	60	58	60	65	51	114	55	49	53	53	48	53	51.5	46	43	55	53	48	54.5	47	53	48	44	42	47	51	71	111	49	44	66	62	65	51	99	46	61
centroid_1066820	IVTT.AG	ATP synthase alpha/beta family, nucleotide-binding domain protein	66.884	75	52	68	265.5	55.5	63	63	65	74	75	66	72	80	65	128	65	68	62	74	67	72	59	59	55	63.5	77	63	67	60	66	61	58	54	54	65	62	135	63	58	70	64	63.5	59	113	51	67
centroid_858334	IVTT.AG	CFA/III pilin	66.882	71	49	62	281	62	52	62	66.5	62	69.5	68	64	80	63	127	62	63	54	62	65	71	56	59	51	60	75	57	64	53.5	68	53	52	49	54	67	64	152	67.5	55	67	58	62	55	110.5	54	60
centroid_149628	IVTT.AG	nickel-dependent hydrogenase family protein	66.834	75	44	81	204	68	60	68	75.5	71	69.5	75	71	77	59	117	56	59	57	63	60	65	57	57	53	65	77	60	67	59	71	54	55	48.5	58	67	68	118	69	52	80	64	66	54	102	46	66
centroid_1058967	IVTT.AG	type-F conjugative transfer system pilin acetylase TraX	66.828	73	52.5	65	266	65	61	62	63	63	73	62	69	76	58	126	62	61	59	71	68	65	62	63	53	63	69	59	78	61	63	63	54	54	54	65	63	118	61	61	73	59	65	66	101	53	82
centroid_30567	IVTT.AG	conserved hypothetical protein	66.818	79	46.5	63	291	61	53	62	61	59	71	60	64	78	63	143	66	63	58	71	60	68	57	61.5	49	60	71	57.5	70	56	64	55	57	49	47	58	60	152	61	63	69	57	60	59	129	49	63
centroid_217032	IVTT.AG	regulatory protein RepA	66.79	75.5	51	68	221	57.5	58	59	62	65	71	63	69	74	62	131.5	68	74	68	69	67	67	79.5	66	56	66	72	62	74	63	68	65	57	53	56	62	64	113	66	66	72	68	65	64	114	56	80
centroid_121823	IVTT.AG	glycosyl transferase 2 family protein	66.776	60	40	58.5	247	44	46	48	51	51	65	57	55	61	51	113.5	48	52	48	60	51	53	47	47	42	53	64	52	74.5	45	56	48	44	40	47	48	53	123	49	49	70	60	54	50	121	46	57
centroid_334633	IVTT.AG	dynamin family protein	66.772	64	51	63	176.5	62	53	58.5	57	62	69	58	67	72	61	121	59	65	63	76	63	65	54	57	52	60	68	59	63	57	65	54	55	56	51	61	67.5	106	50	53	90	56	61	59	92	51	69
centroid_887328	IVTT.AG	lysR substrate binding domain protein	66.748	81	42	75	295	68	70	66	74	67	68	78.5	66	82	60	123	56	62	56.5	62	59	65.5	56	57	49	66	83	58	67	54	65	56	58	48	60	74	71	154.5	68	57	91	69	70	51	120	45	58
centroid_243811	IVTT.AG	caudovirus prohead protease family protein	66.726	96	42	103	210.5	86	81	97	97	87	77.5	103	68	97	63	116	59	60	58	68	59	62	62	64	51	75	86	64	79	56	76	58	58	46	67.5	81	79	169	83	74	112	80	78	50	85	41	58
centroid_1055036	IVTT.AG	phage major capsid E family protein	66.716	61	44	54	197.5	44.5	43	50	86	72	98	70.5	78	118	79	130	59	63.5	52	63	54	67	48.5	43	44	50	60	58	58	46.5	54	46	45	41	57	49	54	92	50	46	62.5	52	57.5	50	97	41.5	59
centroid_263753	IVTT.AG	alpha amylase, catalytic domain protein	66.7	63	46	63	211.5	52	54	57	53	55	70	57	59	66	57	99	63	59	53	58	57	61	51	51	45	57	64	57	65	57	59.5	57	55	51	51	60	58	125	58	59	81	63	62	56	109.5	53	63
centroid_110934	IVTT.AG	NADH oxidoreductase (quinone), F subunit	66.686	60	47	59	166	50	49	53	56	61	66	60	67	67	59	104	59	63	57	58.5	56	59.5	55	56	51	57	65	54	63	52.5	56	51	55	52	47	56	58	94	54	53	60	58	55	55	91	48	66
ETEC_2268	IVTT.AG	beta-glucosidase	66.676	96	36	45	143	39	40	43	92	86	77	78	63	135.5	107	86	51	51	50	102	45	80	37	39	35	40	46	41	51	35	41	36	36.5	34	38.5	53	44	110	42	38	54	41	46	42	79	37	45
centroid_774484	IVTT.AG	putative dNA transfer protein gp20	66.676	65	42	63	263.5	54.5	61	58	57.5	56	58.5	57	58	67	57	94.5	53.5	55	50	57	50	59	48	52	43	57	58	49	62	47	59	50	50	42	52	60	54	117	53	41	72	69	58	46	109	42.5	51.5
centroid_607779	IVTT.AG	PTS system, alpha-glucoside-specific IIBC component domain protein	66.656	92	44	91	180	77	72	86.5	82	73	70	90.5	69	81	58	102	57.5	60	56	58	55	60.5	57	58	50	64	69	59	66	52	69	56	58	46	63	76	70	144	71	59	97.5	82	79	49	86	46	60.5
centroid_586440	IVTT.AG	recF/RecN/SMC N terminal domain protein	66.65	75	48	73.5	204	63	60	65	70	68	70	73	67	82	60	121	62	70	64	64	65	69	60	61	49	66	73	45	64	58	71	57	54	48	53	65	62	135	68	56	78	71	68	57	142	53	59
centroid_801647	IVTT.AG	conserved hypothetical protein	66.64	63	68.5	62	177	50	48	58	59	56	69	65.5	66	69	59	104	61	58	56	61	63	60	51	55.5	49	69	66	58	64	60	70	52.5	57.5	52	59	71.5	70	128	62	61	94	64	67	51	93	48.5	64
centroid_961532	IVTT.AG	pentapeptide repeats family protein	66.628	70	49	65	222	59	54	58	61	56.5	71	64	68	76	58	108	62	59	59	62	61	63	56	57	53.5	66	73	59	76	57	67	59	55	51	56	61	65	126.5	63.5	58.5	79	68	64	65	101	54	65
centroid_1039424	IVTT.AG	PTS system mannitol-specific EIICBA component	66.564	77	53	79	158	64	60	69	71	68	74	79	74	85	61.5	95	60	57.5	62	67.5	60	65	61	61	54	72	67	60	65	59.5	69	62	58.5	51	55	72	66	103	65	53	89	68	68	58	79	48	68
centroid_837209	IVTT.AG	transposase family protein	66.552	63	42	58	243	55	48	58	61	58	63.5	61	56	73	54	132	60	72	51	60	59.5	62	49	53	45	56	70	59	56.5	52	164	49	48	44	50	59	64	141	69	50	79	66	62	51	108	44	58
centroid_621844	IVTT.AG	conserved hypothetical protein	66.552	91	46	93	185	77	77	87	83	77	75	90.5	68	85	60	105	58	58	56	62	53	60	58	56	48	67	72	58	58	53	66	58	58	44	58	75	68.5	137	70	53	98	77	78	53	87	44	55
centroid_123085	IVTT.AG	glycosyl transferases group 1 family protein	66.542	87.5	43	91	199.5	76	67.5	81	83	75	70	85	65	80	55	92	60	59	55	59	55	59	58	60	51	69.5	74	55	60	55	68	56	57	47	61	77	72	142	69	56	100	79	76.5	49	97	44	54
centroid_866302	IVTT.AG	filamin/ABP280 repeat family protein	66.54	72	50	69	184	57	59.5	70	69	63	83	69	71	76	59	102	61	62	60	70	64	64.5	61	59	51	67	69	60	64	58	64	58	52	53	55	64	62	108	64	58	87	65	63	62	96	50	72
centroid_773240	IVTT.AG	exodeoxyribonuclease V, beta subunit	66.54	73	47	63	185.5	55	53.5	57	55	64	71	62	66.5	74	55	109.5	80	63	59	67.5	66	61.5	55	56	52	92	66	86	65	57	56	86	88	50.5	54.5	63	84	127	56	54	69	59	64	60	111	52.5	73
centroid_728597	IVTT.AG	alkaline phosphatase	66.47	75.5	47	75	261	62	59	64	70	68	73	69	69	81	60	128	58	64	60	61	61	60	57	61	51	66	75	61	67	57	70	57	56	49	57	66	68	167	69	53	86	69	150	60	109	52	59.5
centroid_104992	IVTT.AG	ribosomal protein S12	66.46	65	44	64	253	64.5	57	60	65	62	63	65	63	76	56.5	117	55	56.5	57	59	58	66	57	63	51	63	73	59	65	56	68	52.5	56	49	56	66.5	68	148	76	62	72	61	61.5	54	103	51	59.5
centroid_137883	IVTT.AG	membrane-bound lytic murein transglycosylase A	66.448	68	48	65	199	52	52	61	63	61	70	62	64	72	60	112	57	59	56	59	56	60	52	83	50	58	64	59	61	56	61	54	53	47.5	55	60	63.5	126	61	57	76.5	64	62	62	97.5	53	74
centroid_1041062	IVTT.AG	conserved hypothetical protein	66.406	68	48	69	212	58	58	58.5	60	65	67	62	66	71	60	158	77	82	66	63	63	70	58	54	52	57.5	61	57	63	57	53	54	53	51	51	63	67	131.5	63	62	75.5	66	62.5	60	116	52	64
centroid_228942	IVTT.AG	chaperone protein DnaK	66.402	65	50	63	231.5	60	59	55	65	63	69	62	71	76	59	116	61	63	64	65	64	78	62	59	53	61	68	58	65	59	62	57	59	55	56	65	81	137	63	61	71	64	63	65	97.5	50	75
centroid_498479	IVTT.AG	tRNA threonylcarbamoyl adenosine modification protein, Sua5/YciO/YrdC/YwlC family	66.384	67	46	64	233	55	55	54	59	57	74	62.5	70	73	60	124.5	64	64	61	69	59	68	54	61	52	61	73	58	66	62	62	59	56	51	49	54	68	149	65	56	75	73	66	56	120	56	60
centroid_184845	IVTT.AG	caudovirales tail fibre assembly family protein	66.34	58	44	56	225	53	49	55	62.5	59	62	61	56	73	62	104	55	58	52	62	57	66	51	53	48	54	68	54	69	51	62	54	53	47	49	60	62	116	62	52	62	53	58	53.5	130	54	60
centroid_1051810	IVTT.AG	transcriptional regulator YqjI	66.336	104	41	100.5	247	80	71	90	86.5	83	70	90.5	74	87	60	118	56	57	57	66	58	65	60	63	54	71	83	63	68	58	79	57	60.5	47	72	84	73	162.5	77	67	102	78	80	52	101	42	57
centroid_35044	IVTT.AG	esterase-like activity of phytase family protein	66.334	76	46	76	198.5	62	52	71	71	65	70.5	73	68	80	56	111	98	69.5	66	63.5	58	70	54.5	56.5	49	63	69	57	62	51	67	61	55	46	59	73	68	135.5	64	50	84	71	71	56.5	95.5	45	60
centroid_289342	IVTT.AG	RHS Repeat family protein	66.332	66	41	66	253.5	52	49	58	65	58	65.5	64	67	85	55	134	53	58	53	57	52	71	50	53	44	60	67	52.5	72	51	62	48.5	53	42	49	60	55	130	58	52	67	56	55	58	137	51	63
centroid_589135	IVTT.AG	helix-turn-helix family protein	66.328	77.5	51	73	229	68.5	61	71	73	72	68	74	70	79.5	64	115	73	82	69.5	68	71	70	58	63	56	70	69	61	72	61	65	62	62	53	61.5	75	64.5	134	73	58	82	73	3	62	102	54	61
centroid_171645	IVTT.AG	maltoporin periplasmic N-terminal extension family protein	66.322	72	52	60	222	52	50	57	61	63	72	57	65	74	63.5	130	67.5	70	61	70.5	61	66	76	60	53	59	65	57	73	57	63	59	58	56	56	68	68.5	124	58	54	121	60	60	60	108	53	73
centroid_623764	IVTT.AG	conserved hypothetical protein	66.304	71	45	62	294	52	51	58	65	61	64	61	62	74	59	134	57	59	58	59	56.5	66	51	54	47	61	71	53	63	55	60	52	53	47	52	60	60	146	56	52	66	56.5	62	54	154	48	60
centroid_44592	IVTT.AG	thiF family protein	66.3	80	43	82	209	63	56	70	66	67	69	77	70	74	53	108	57	57	52.5	58	50	56	53	57	48.5	61	72	55	63	51	64	57	52	44	59	67	62	128	78	51	99	83.5	70	49	103.5	43.5	58
centroid_177623	IVTT.AG	conserved hypothetical protein	66.294	76	46	71	263.5	60	51	66	66	67	68	68.5	65	75	56	101	56	57	55	63	56	62	56	58	49	65	73	60	66	54	66	60	56	48	59	69	63	150.5	67	50	94	73.5	71	53	108	45	59
centroid_267357	IVTT.AG	carboxypeptidase regulatory-like domain protein	66.292	91	41	95.5	114	80	74	87	85	76	65	89	64	80	54	92	60.5	60	56	63	56	57	58	60	51	73	72	61	63	52	67.5	57	58	44	66	81	77	147	74	64	113	84	79	46	77	43	55
centroid_342830	IVTT.AG	trbL/VirB6 plasmid conjugal transfer family protein	66.288	66	40	70	143.5	44	42	52	50	49	58	54	53	62	45	440	148	219	78.5	105	104	110	45	46	42	51	55	43.5	57	43.5	48	43	42	36	44	54	52.5	97	41	43	68	46	51.5	55	120	41	65
centroid_954316	IVTT.AG	hypothetical protein	66.284	61	45	61	290	49	51	58	60	60	61	63	62	66	57	145.5	48	59	53	60	54	69	82	55	46	60	70	54	69	53	62	49	54	46	51	63.5	65	156	58	54	70	56	55	57	172	48	71
centroid_662532	IVTT.AG	sensor kinase protein RcsC	66.27	89	44	92	203	83	72	81.5	87	79	69	86	65	84	58	96	61.5	60	54	61	54	63	61	58.5	52	70.5	76	53	65	55	68	58	57	45	63	79	71	143	72	63	95	77	79	45	89	45	56
centroid_258549	IVTT.AG	putative incI1 conjugal transfer protein	66.254	76	44	68	168	62	59	60	65	78	80	63.5	59.5	71	52	103	57	59.5	60	71	58	61	54	53	44.5	55	58.5	62	66.5	54	55	54	56	49	54	62	63	117.5	58	60	72	61	62	62	91	52	66
centroid_102824	IVTT.AG	relaxosome TraY domain protein	66.214	59	42	52	220	44	44	49	55	52	57	52.5	56	61	50	107.5	52	57	54	58	52	56	47.5	47	44	53	81	54	53	48	54	50	49	45	60	63.5	50	110	47	46	59	46	54	55	104	45	79
centroid_265357	IVTT.AG	conserved hypothetical protein	66.194	75	53	65.5	165	55	60	65.5	57	59	82	57	62	70	58	104	56	55	54	58	54	61	53	52	50	60	62	56	78	94	65	55	49	52	56	57.5	59	110	68	62	156	74.5	68	64	90	55	66
centroid_8306	IVTT.AG	CS6 fimbrial subunit B	66.19	64	55	62	179	56	52	57	64.5	71	71	64.5	67	73	63	121	65	67	62	66	70	68	59	57	56	61	66	62	63	60	63	58	56	53	54	75	77	134	59	59	72	65	63	56	96	51	62
centroid_186034	IVTT.AG	conserved hypothetical protein	66.188	62	47	58	258	48	53	51	56	64	70	60	64	69	60	141	57	61.5	59	62	63	56	53	53	48	51	67	55	65.5	50	53	53	51	50	51	57	64.5	112	45	49	62	52	58	52	103	46	61
centroid_106698	IVTT.AG	type IV/VI secretion system , DotU family domain protein	66.182	73.5	50	67	226	62	56.5	62	65	64	73	65	68	79	61	103	62.5	63	60	65	62	64	61	62	53	69.5	72	58.5	74	60	68	58	60	53	54	68	69	127	61	61	82	63	68	57	92	50	67
centroid_259323	IVTT.AG	helix-turn-helix domain of alkylmercury lyase family protein	66.182	75	46.5	87	230	89	82	97	64	61	69	69	63	79	56	109	61	57	57	63	58	66	56	59	49	68	69	59	63	51.5	67	54	54	49	52	65	65.5	135	78	62	92	73	74	59	93.5	49	66
centroid_38860	IVTT.AG	phage regulatory , Rha family protein	66.168	57.5	48	59	165	61	64	50	60	63.5	64	60.5	62	66	60	99	59	61	55	59	56	64	54	54	55	58	64	57.5	64.5	73.5	59	68.5	59	66	52	62	62	106	72	66.5	68.5	76	62	56	81	51	61
centroid_269387	IVTT.AG	flagellar basal-body rod protein FlgC	66.16	60.5	47	61	230.5	51	52	54	65	59	66	62	59	76	59	107	61	61	58	62	62	66	62	53.5	48	56	70	52	59	54	57	56	61	52	60	67	62	138.5	65	61	81	75	76	58	159	50	62
centroid_188157	IVTT.AG	phosphonate ABC transporter, permease protein PhnE	66.158	80	42	86	232	69.5	67	79	82	70	68	83	63	86	54	111	56	55	54	61	54	62	53	53	44	64	84	54	71	52	68	54	54	44	57	76	67.5	144	67	68	87	71	72	52	97	45	60
centroid_199661	IVTT.AG	dTDP-4-dehydrorhamnose 3,5-epimerase	66.088	68	48	61	225	59	52	59	62	62	79	56	69	74.5	57	128	59	62.5	60	68	58	62	59	55	50	60	66	54	66	57	63	58	56	54	52	65	62	125	59	64	71	55	58	63	104	53	73.5
ETEC_4725	IVTT.AG	putative side fiber protein	66.08	56.5	41	52	169	69	42	95	58.5	55	60	58	60	80	49	101	47	55	45	58	46	54	46	160	43	50	47	54	55	45	50	43	48	44	42	70	48	95	48	40	55	50	49.5	42	78	39	57
centroid_184692	IVTT.AG	bacteriophage lysis family protein	66.056	67	50.5	70	213	61	56	58	64	65	66	65	71	70	60	110	64	61	62	64	64	69	59	58	51	65	66.5	60	64	56	58	58	51	50	55	65	68	115	59	56	75	67.5	65	64	104	51	71
centroid_195951	IVTT.AG	valine--tRNA ligase	66.022	68	49	61	191.5	49	48	59	60	60	72	64	68	77	66	117	64	68	65	69	63	67	63	60	56	64	71	61	75	68	67	66	60	59	63	63	66	99	53	54	73	61	63	62	94	54	74
centroid_766981	IVTT.AG	type II secretion system protein I	66.016	65.5	49	62	266	58	55	60	60	59.5	67.5	58	66	71	59	117	62	59	58	66.5	55	64	52.5	54	49	61	64	54	66	52	58	54.5	52	48	53	58	64	155	61	58	159	60	57	51	117.5	51	61
centroid_1038378	IVTT.AG	molybdate ABC transporter, periplasmic molybdate-binding protein	66.016	60	43.5	55	243	44	42	48	55.5	59	62	54	63	71	56	133	59	61	52	59	55	65	53	55	49	54	66	54	65	50	59	48	50	47	49	59	57	127	48	44	61	53	52	55	117	47	61
centroid_58800	IVTT.AG	inner membrane protein YdcO	65.978	67	46	78	198.5	64	57	67.5	73	69	68	73	64	76	60	114.5	55.5	58.5	57	60	58	61	55	58.5	50.5	62	70	59	63	56	67	56	54	50	53	66	63	134	68	57	76	66	64	56	97	44	66
centroid_228385	IVTT.AG	phage integrase family protein	65.954	63	43.5	63	256.5	48	48	64	54	52	61	55.5	60	67	51	94	50	53	50	51	49	51	49	45	47	54	66	49	58	50	55	49	43	45	52	51	55	123	52	48	95	60	57	51.5	86	44	56
centroid_181373	IVTT.AG	ash family protein	65.94	80	50	81	221	94	79	78	61.5	68	72.5	70	71	72	59	131	60	63	62.5	64	65	71.5	55	60	56	58.5	74	67	69	61	66	58	59	61	50	66	70	128	64	61	68	58	65	60	107.5	54	73
centroid_235632	IVTT.AG	phage major capsid , P2 family protein	65.94	80	47	76.5	315	50	54	64	68	65	64	71	62	71.5	54	102	55	55	52	61	54	58	52	49	43	62	71	51	65	52	60	51	50	44	52	60	58	124	60.5	52	91.5	74	68.5	52	106.5	47	62
centroid_933555	IVTT.AG	KR domain protein	65.934	69	47	63	232	57	57	66.5	62	61	67	63	63	79	57	132	65	60	63	67	70	63	57	61	50	60	62	57	82.5	56	66	58	54	48	46	55	59	132	58	54	72	57.5	59	62	117.5	49	65
centroid_189141	IVTT.AG	beta-ketoacyl synthase, N-terminal domain protein	65.91	70	43	68	238	54	48	60	60	64	65	63	60	68	57	104	55	58	55	60	53	59	52	54	47	56	66	54	88	53	59	55	51.5	45.5	55	64.5	58	256	63	49	77	68	64	47	150	45.5	59
centroid_114377	IVTT.AG	phage minor tail protein L	65.906	70	50	72	227	56	57	60	62	59	80	62	69	77	60	121	56	57	56.5	63	58	61	57	58	51	61	66	56	70	56	65	58	53	50	51	66	62	144	68.5	59	72	64	64	59	110	49	64
centroid_236396	IVTT.AG	tartrate dehydrogenase	65.904	83	44	80	233.5	68	60	76	75	71	71	76	63	77	58	115	62	60	61	115	57	131.5	55	61	54	67	78	57	65	55	65	56	57	47	61	76	68	161	69	55	90	73	71	48	97	46	56.5
centroid_557495	IVTT.AG	transcription elongation protein NusA	65.888	68	45	56	220.5	44	45	53	65	51	65	57	61	72.5	61	298	56	57	53	56	48	57	53	53	49	57	66	53.5	86	47	52	48	45	44	80.5	55	60	197	44.5	50	349	65	52	50	93	44	61
centroid_280323	IVTT.AG	alpha-D-ribose 1-methylphosphonate 5-triphosphate synthase subunit PhnI	65.888	65	54	56	230	57.5	58	51	60	68	66	58	68	67	59	119	79	61	60	64	61	65	52	55	54	56	64	55	64	53	57	58	56	53	52	66	64	132	62	60	69	60	59	66	117	49	69
centroid_230875	IVTT.AG	fimbrial family protein	65.882	93	42	89.5	230.5	73	65.5	83.5	86	74	69.5	84.5	66	86	57	121	54	58	57	62	56	66	60	63	54	71	84.5	65	70	58	75	59	60	50	65	77	70	148	70.5	60	97	74	77	52	96	44	60
centroid_84544	IVTT.AG	MFS transporter, sugar porter family protein	65.878	75	49	58	278	54	53	59	61	55	67	55	64	76	55	124	58	60	59	69	58	64	58	55	48	62	69	58	129	54	64	57	55	50	57	60	59	118	54	55	69	56	65	63	119	50	70
centroid_33594	IVTT.AG	conserved hypothetical protein	65.878	60	42.5	64	198	54	51	58	57	61	64	61	57	86.5	54	113	53	54	51	51	52	56	50	57	44	57	65	59	59	49	59	51	50	41	52	60	61	122	59	51	72.5	59	58	52	107	45	55
centroid_247984	IVTT.AG	conserved hypothetical protein	65.852	66	80.5	66	176	54	56	58	65	61	78	69.5	70	66	64	99	58	56	54	61	60.5	58	50	60	49	82	70	57	59	124.5	98	146	115	58	245	87.5	86	142	66	70.5	84	94	72.5	49	94	50	57
centroid_285896	IVTT.AG	lysR substrate binding domain protein	65.852	59	47	59	166	45	46	56	55	64	63	58	61.5	69	56	110	58	61	54	57	57	57	52	53	50	57	60	55	76	51	55	53	54	50	58	59	60	104	49	52	67	54	57	57	81	48	64
centroid_628774	IVTT.AG	cadmium-translocating P-type ATPase	65.846	63.5	40	62	227.5	53	45	54	57	62	62	55	60	68	62	119	50	52	49	52	51	54.5	46	49	45	52	56	49	57	48	54	45	46	44	51	56	63	122	52	53	64	57	54.5	60	113	42	64
centroid_1492	IVTT.AG	3-deoxy-7-phosphoheptulonate synthase	65.842	81	55	64	172	58	53	57	61	71	66	64	71	70.5	61	123	66	70	63	63	62	67	80	55	57	59	62	68	70	57.5	76	60	59	58	56	66	82	118	62	63.5	61	60	63	60	104	52	63.5
centroid_579421	IVTT.AG	conserved hypothetical protein	65.836	61	51	57	212	46	46	47	54	64	65.5	58	60	71	53	127	57	64	52	54	57	61	47	49	45	52	59	53	58	46	54	47	45	42	49	59	54	135	53	50	60	52	60	53	104	44	57
centroid_845491	IVTT.AG	pyridine nucleotide-disulfide oxidoreductase family protein	65.826	71	51.5	70	241	64.5	57	61	67	65	72	71.5	79	83	63	115	59.5	58	58	66	62	65	58	56	53	64	74	59	66	57	67	55	54	51	55	68	63.5	121	68.5	55	72	63	61	54.5	106.5	49	59
centroid_416469	IVTT.AG	AAA domain protein	65.814	62	44	58	176	50	49	54	57	52	73	58	61	67	55	88.5	57	56.5	53	61	53	60	49	55	45	53.5	63	55	62	58	67	58	62	48	56	61	58	97	55	57	68	63	63	54	89.5	48	63.5
centroid_1057024	IVTT.AG	conserved hypothetical protein	65.814	72	55	73	220	72	68	71	74	70	80	73	73	83	66	109	66	68	65	69	64	71	66	61	56	68	76	69	74.5	62	68	65	61	57	59	69	70	119	66	58	78	68	71	60	96	54	68
centroid_187752	IVTT.AG	conserved hypothetical protein	65.788	86	45	88	220	74	60	79	80	72	66	86	65	84	56	110	57	55	52	58	54	59	54	60	50	68	75	57	67	55	70	60	61	45	65	83	79	149.5	77.5	60	94.5	81	79	52	93	43.5	55
centroid_999594	IVTT.AG	conserved hypothetical protein	65.774	70	51	64	265	61	55.5	62	63	63	67	62	70	77	61	136.5	65	62	63	66	60	67	57	62	54	59	72	59.5	70	56	64	55	53.5	56	52	64	63	132	63	62	74	60	60.5	65	119.5	55	70
centroid_269509	IVTT.AG	conjugative relaxosome accessory transposon family protein	65.77	70	59	76	236	75	74	64	73	71	77	76.5	74	81.5	67	120	61	70	63	63	73	77.5	59.5	70	55	66	78	66.5	76	63	74	54	62	61	54	76.5	72	146	80.5	76	75	64	63	58	105	49	65
centroid_539270	IVTT.AG	papC C-terminal domain protein	65.748	86.5	42	94	180	86	78	87	87	79	71	86	69	87	68	111	58	64	58	65	59	65	60	58	49	68	77	61	62	53	69	57	57	48	58	72	70	131	83	70.5	85	68	71	55	83	47	62
centroid_871528	IVTT.AG	deoxycytidine triphosphate deaminase	65.736	72	50	65	190	56	54	60	63	58	66	62	63	72	59	116.5	56	57	56	56	56	63	54	54	51	59	67	54	63.5	52	63	54	52	52	50	61	63	110	71	59	75	67.5	62	56.5	116	50	66
centroid_241217	IVTT.AG	conserved hypothetical protein	65.734	68	49	64	215	56.5	48	61.5	64	66	73.5	63	72	72	63	129	66	67	61	66	61	67	59	68	51	60	68	61	65	58	65	58	51.5	51	50	61	62	121.5	53	49	67	61	61	55	99	48.5	64.5
centroid_249110	IVTT.AG	L-alanine exporter AlaE	65.714	66.5	55	57	208	56	53	53	64	76	69	70.5	72	70	61	141	74	74.5	67	60	59	63	50	59	76	67	69	65	72	65	72	57	57.5	59	51	64	71	122.5	57	61	70	80.5	62	52	109	50	66
centroid_1039122	IVTT.AG	sugar (and other) transporter family protein	65.708	61	48	59	224	57	55	54	63	68	65	60	64	78	60	119	57	58	56	59	60	65	58	60	53	65	76.5	59	70	58.5	60	51	51	46	48	65	60	125	64	54	67	59	61	57	103	51	59
centroid_731825	IVTT.AG	regulatory phage cox family protein	65.706	63	40	68	129.5	50	48	56	55	54.5	58	60.5	61	66	51	114	59	69.5	51	54	56	53	47	47	45	53	56	48	59	49	62	49	49	42	55	56	50	94	51	41	79	64	58	51	99.5	42	59
centroid_801647_s2	IVTT.AG	NA	65.702	66	34	53	441.5	43	40	47	52	48	55	53	54	67.5	49	131.5	49	50	47	59	49	60	46	44	37	48	77	44	64	44	55	43.5	44.5	37	45	51	66	189	102	59	169	59	81	46.5	152	49	52
centroid_830031	IVTT.AG	fumarylacetoacetate (FAA) hydrolase family protein	65.686	83	43	54	181	48	46	54	66	64	66	61	67	79	60	128	54	64	54	56	54	55	53	56	46	60	61	51.5	77	49	58	46	48	47	100	55	63	122	49	48	82	53	83	46	90	43	61
centroid_15681	IVTT.AG	outer membrane pore protein E	65.684	59	43	58.5	256	47	47	50	56	62	67	58	63	70	57	124	60	61.5	60	62	58.5	62.5	53	65	51	62	76	60	72	53	57	54	53	49	52	61	60	132.5	52	51	68	59	64	57	145	53	66
centroid_577862	IVTT.AG	conserved hypothetical protein	65.662	90.5	43	99	191.5	80	73	93	89	83	74	93	67	87	60	105.5	55.5	63	54	64	56	60	56.5	57	51	70	73.5	61	63	55	70	53	56	45	59	74	70	138	70	60	98	80	78	50	82.5	40	58
centroid_347994	IVTT.AG	uvrD/REP helicase N-terminal domain protein	65.622	71	51	58	272.5	56	54	52	63	56	66	56	62	76	60	127	56.5	59	55	100	57	63	55	54	47	59	74	61	65	55.5	59	56	52	50	51	57.5	63	130	58	57	63	52	57	58	110	46	66.5
centroid_341547	IVTT.AG	conserved hypothetical protein	65.598	58	47	60	236.5	53	56	52	69	63	67	61	68	93	57.5	124	55	65	59	61	57	63	73	57.5	48	56	65	54	62.5	52	57.5	50	52	50	51	58	62.5	131	58.5	59	69	60	60	66	105.5	54	69
centroid_249355	IVTT.AG	conserved hypothetical protein	65.592	69	51	66	236.5	56	55	60	57	59	73.5	62	64	71	58	121	63	66	58	69	62	64	60.5	58	51	66	68	57	71	58	60	60	55	52	57	66	65	136	61	59	71	57	59	59	104	50	72
centroid_244743	IVTT.AG	putative yceB protein	65.592	68	54	62	226	55.5	51	57	62	64	68	60	64	72	61	128	58	64	62	65	63	66	58	59	54	61	68	59	69	58	64	60.5	56	54	57	63	69	133	59	66	72	61	64	66	108	53	81
centroid_606492	IVTT.AG	N-acetyl-gamma-glutamyl-phosphate reductase	65.592	73	53	72	160	63	53	67	64	67	77	74	74	78	71	97	64.5	69	57	66	63	63	63	68	55	73	74	66.5	67	62.5	71	67.5	61	56	60	73	71	121	64	60.5	86	78	68	58	94	45	64
centroid_653414	IVTT.AG	conserved hypothetical protein	65.574	86	43	88	201.5	74	67	79	80	73	114	83	66	81.5	59	115	57	59	57	65	59	62	59	57	51	70	75	60.5	65	57	69.5	55	55	48	60	80	75	145	74	66	95.5	80	75	54	91.5	45	59
centroid_965197	IVTT.AG	SPFH domain / Band 7 family protein	65.556	100	46	60	227	56	46	58	66	59.5	71.5	63	66	79	64	129	66	69	55	59	55	58	52	48	46	54	70	51	60	55	57	50	45	47	52	48	67	147	55	59	69	54	61	51	117	44	60
centroid_268437	IVTT.AG	type-F conjugative transfer system pilin assembly protein TrbC	65.534	77	41	55	366.5	42.5	44	51	57	52	66	54.5	59	86	51	158	49	51	48	55	47.5	54	45	42	40	45	74	44	56	70	53	50	43	40	40	49	45	127.5	43	41	60	46	49.5	49	120	41	99
centroid_5241	IVTT.AG	sugar (Glycoside-Pentoside-Hexuronide) transporter domain protein	65.52	70	50	60	206	52	54	58	58	58	71	62	60	72	60	117.5	61	61	59	62	55	63	54	50	49.5	61	66	54	61	56	58	52	45	48	59	63	63	110	53	57	68	59	60	56	103	51	69.5
centroid_24560	IVTT.AG	filamentous hemagglutinin family N-terminal domain protein	65.492	102	51	99	248	81	76	80	88	81	78	89.5	75	88	64.5	120	64.5	65	64	68.5	66	68	62.5	66	61	74	82	62	72	61	82	64	64	56	65.5	88.5	82	169	82	65	90	79	79	50	89	46	57
centroid_855309	IVTT.AG	hypothetical protein	65.488	72	48	58	244	55.5	53	58	61	64	66	61	64.5	78	59	142.5	60	61	58	63	56	66	55	52	47	54	67	52	61	57	60	60	53	51	47.5	63	62	129	57	58	61	52	59	60	119	49	69.5
centroid_181493	IVTT.AG	terB	65.476	71	46	70	205.5	61	57	64	61	61	65	67.5	63.5	71	56	105	55	55	50	59	56	56.5	52.5	51	47	58	67	50.5	61	51	61	52	52	47	59.5	72	71	138	69	63	74	71	65	56	101	43	80.5
centroid_44595	IVTT.AG	transposon Tn7 transposition protein TnsA	65.476	76	46	75	222	64	58	70	70	69	70.5	75	68	76	57	102	67	63	60	65	58	67	61	64	54	73	78	64	68	59	69	61	57	53	59	69	66	120.5	70	52.5	92	84	75	57	102	50	61
centroid_531743	IVTT.AG	phage/plasmid replication , gene II/X family protein	65.454	68	52	64.5	208	51	50	55	64	66	74	67	72	78	61	116.5	63	63	58	65	61	66	54	53	52	58	73	55	64	57.5	66	54	53	53	53	63	64	124	56	55	68	60	60	54	108	45	62.5
centroid_883709	IVTT.AG	copper-translocating P-type ATPase	65.452	67	58	60	177	52	55	58	62	64	74	66.5	71	77	64.5	114	62	64	61	65	60.5	66	59	58	50	61	71	60	62	58	64	60	55	54.5	57	62	64	123	64	59	77	59	59	59	97	48	67
centroid_950156	IVTT.AG	putative 2-polyprenyl phenol hydroxylase	65.448	82	52	70	216	63	56	60	69	63	66	66	69	71	62.5	109	60	62	55	61.5	60	63	57	57	53	61	67	57	62	56	60	57	52	51	54	70	65	110.5	60	55	70	63	65.5	61	104	52.5	69
centroid_293709	IVTT.AG	putative acetyltransferase	65.446	76	42	71	143	55	53	69	66	59	63	71	61	72	56	86	55	56	54	56	53	57	56	56	48	61	65.5	56	68	63	66	55	57	52	57	63	73	106.5	57	55	79	69	68	57	84	48	60
centroid_1058122	IVTT.AG	miro-like family protein	65.406	92.5	47	82	122	74	65.5	79	75	72	63	79	64	78	55	90	59	64	56	58	56	58	51.5	56	45	60	61	52	61	50	63	55	51	45	56	64	101	101	57	49	240.5	75	75	50	75	43	54.5
centroid_1087738	IVTT.AG	putative adenine permease PurP	65.396	70	50	62	290.5	54.5	51	56	85	67	88	85	84	95	85	132	63	59	57	69	61	68.5	54	55	50	62	64.5	53	73	69	70	59	59	51	49	69	60	144	58	50	74	62	63	60	121	50	62
centroid_245445	IVTT.AG	conserved hypothetical protein	65.396	59	50.5	61	227	47	45	56	61	62	68	61	62.5	74	58	107.5	60	62	55	63	55	64	52	58	49	61	68	56	64	53	59	55	53	50	61	66	63	146	67	53	68	57	61	60	115	48	61
centroid_950942	IVTT.AG	phage P2 GpU family protein	65.384	99	41	96	223	76	71.5	91.5	88	77	73	90	65	87	56	120	57	58	55	63	54	62	59	55	51	69	75.5	60	67	52	70	54	55.5	45	63	74.5	72	146	70	63	89	67	72	47	96	42	55
centroid_305379	IVTT.AG	conserved hypothetical protein	65.378	73	52	71	272.5	59	58.5	58	62	69	70	63	68	75	63	120	60	65	61	61	62	67.5	58	57	51	66	74	59	65.5	54	60	56	56	48	56.5	67	80.5	175	85	66	102	76	82	60	113	52	67
centroid_515098	IVTT.AG	cytidylyltransferase family protein	65.372	71	50	66	157.5	58	62	64	57	58	78	62.5	75	67	64	103.5	66	66	58	65.5	63	66.5	63	60	56	65	65	61.5	68.5	61	69	66	59	59	56	58	70	102	66	63	75	66	69	64	83	55	82
centroid_228117	IVTT.AG	colicin-B	65.366	69	44	68	190	56	54	64	66	61	73	69	67	79	58.5	106	64	67	57	64	59	62	57	101	49	63	69.5	63.5	64	55	67	58	56	52	56	65	66	121	64	55	79	64	71	56	88	45	59
centroid_24888	IVTT.AG	hydroxypyruvate isomerase	65.36	149	71	60.5	152	53	47.5	55	52	53.5	64	53	53	61	49	102	54	61.5	57.5	55	56	60	49	109	42	52	55	53	65	51	55	51	50	46.5	46	56	63	100	54	62	81	64	65	58.5	92	49	68
centroid_231826	IVTT.AG	ATPase subunit of terminase family protein	65.356	88	51	88	150	73	63.5	80	77	75	71	82	72.5	83.5	63	96	58	57	60	62	54	59	58	59	51	65	68.5	61	60	54	67.5	54	51	50	55	65	62	104	61	52	93	67	68	53	84	46	62
centroid_595938	IVTT.AG	hypothetical protein	65.346	66	46	64	257.5	54	53	60	57	53	77	63	61	78	58	122.5	61	57	55	62	56	65	55.5	69	49	61	67	67	77	55.5	69	58	51	49	57	58	56.5	131	57	56	72	57.5	55	59	107	53	68
centroid_792227	IVTT.AG	transposase IS66 family protein	65.33	77.5	47	84	237.5	63.5	58	69	140	67	68	82	69	82	56	114	57	58	55	58	53.5	60	52	57	49	76	71	61	62	51	68	59	54	44	63	70	68	277.5	68	51	88	77	72	54	101.5	46	55.5
centroid_235975	IVTT.AG	dnaJ-like protein DjlA	65.328	59	40	52.5	218	48.5	45	48	49	51.5	64	55	55	63.5	50	114	56	59	54	64	52.5	54	46	46	46	51	63.5	49	59	47	51	49	47	45	47	57	91	109	47	48	62	51	59	51	99	45	63
centroid_791879	IVTT.AG	histidinol dehydrogenase	65.322	64.5	42	70	116.5	56	52	66	61	58	63	73	62	71	50	83	52	52	50	53	54	53	51	50	44	56	57.5	52	57	48	57	52	55	43.5	58	66	67	109.5	58	48	85	68	61	58	80	42	64
centroid_111553	IVTT.AG	bifunctional aspartokinase/homoserine dehydrogenase 2	65.318	67	46	63	248	53	49	57	62.5	75	64	75	68	88	61	120	58	61	56	55	56	60.5	52	54	47	54	68	52	53	51	56	50	51	44	54	62	60	136	55	46	69	56	61	53	113	46	61
centroid_500052	IVTT.AG	BRO family, N-terminal domain protein	65.304	56	39	53	205	43	42	50	49	49	71	49	53	58	47	89	49	48	46	50	47	49	45	46	41	50	52	50	65	52	49	43	41	37	43	48	49	110.5	47	47	98.5	52	50.5	52	89	49	66
centroid_184666	IVTT.AG	toxin CptA	65.256	66	54	64	171	51	51	62	64	67	78	68	73	78	66	112.5	66	74	62	66	64	67	62	64	57	66	72	64	71	60	67	60	59	58	59	64	64	95	55	52.5	69	65	67	62	94	52	69
centroid_291102	IVTT.AG	conserved hypothetical protein	65.256	65	51	62	177	55	52	56	65	70	62	61	65	75	63	120	57	64	56	57	58	62	52	58	52	56	64	54	58.5	55	56	67	58	53	48	64	63	114	60	55	68	59	58	57	111	50	58
centroid_967315	IVTT.AG	conserved hypothetical protein	65.246	72.5	46	81	269	67	66	77	56	56	65	54	65	68	55	132.5	53	60	57	57	53	64	70	57	53.5	60	77	58	65	50	67	50	51	51	51	59	61	141	59	62.5	66	54	58	57	110.5	47	64
centroid_188756	IVTT.AG	FAD binding domain in molybdopterin dehydrogenase family protein	65.244	53	33	51	246.5	35	37	43	46	45	67	42	45.5	54	43	125.5	49.5	51	46	52	49	56	41	39	36	40	49	39	50	43	46	39	37	38	45	53	51	113	44	45	52	42	44	49	106	46	67.5
centroid_731594	IVTT.AG	DSBA-like thioredoxin domain protein	65.244	82	36	90.5	134.5	69	62	81.5	78	72	68	77	61	77	51	85	52	57	49	57.5	49	56	59	56	46	67	73	61	66	52	73	56	60	46	68	76	83	157	84	69	293.5	81	77	50	69	41	56
centroid_244814	IVTT.AG	phage major capsid protein, P2 family	65.216	89	41	99	203	79	74	90	89	78	74	92	68	85.5	58	106	59	59	59	65	58	61	61	58.5	49	71	77	61	63	54	71	57	59	46	64	81	75	150	80	66	99	76	77	52	88	47	55
centroid_854989	IVTT.AG	conserved hypothetical protein	65.214	65	45	62	263	53	46	55	59	55	56	55	60	71	52	102.5	51	52	48	55	52	55	48	46	43	53	58	46	60	49	49	50	51	41	73	59.5	55	102.5	47	47	84	55.5	56	60	119	47.5	65
centroid_851184	IVTT.AG	conserved hypothetical protein	65.202	71	48	73	207	59	64	60.5	66.5	69	66	66	64	74	60	123	64	64	65	62.5	62	69	60	58	53	65.5	68	61	63	59	58	57	56	58	53	75	69	135.5	75	68	80	67	65	58	106	51	66
centroid_292163	IVTT.AG	putative aliphatic sulfonates transport permease protein SsuC	65.186	62	45	61	292	52	52	57	61	60	62	60	63	71	57	145	58	63	56	57	58	67	55	52	49	57	70	56	62	53	58	53	50	49	53	65	72	148	61	58	67	59	60	54	187	46	60
centroid_572649	IVTT.AG	AAA domain protein	65.184	74	45	74	267	60	51	66	69	67	63	72	61	71	57	90	58	56	52	62	50	61	54	55	49	64	75	56	66.5	54	69	60	57	48	60	69	65	154	64	49	87	68	67	49	111	43	55
centroid_531334	IVTT.AG	NH(3)-dependent NAD(+) synthetase	65.182	69	47	61	235	54	53	57	58	57	66	56	64	73	58	146	62	74	59	66	59	62	54	54	48	59	63	54	68	52	66	53	50	49.5	63	58	63	127	58	51	76	61	58	55	133	48	64
centroid_285754	IVTT.AG	translation initiation factor IF-2	65.174	82	47	81	213	74	68	74	78	74	69	83	63	75	57	99	58	59	57	64	58	62	57	57	50	72	71	58	66	55	72	61	61.5	49	60	77	70	146	77	60	100	88.5	74	49	95	43	54
centroid_50034	IVTT.AG	conserved hypothetical protein	65.172	63	45	58	209	48	47	55.5	51	48.5	61	53	55	65	51	139.5	60.5	74	53.5	54	57	60	49	48	46	53	60	51	52.5	46	53	46	46	43	46	52	52	120	45	43	58	57	51	48	86	42	55
centroid_22272	IVTT.AG	repressor protein C2	65.14	58.5	40	63	215	54	46	51	55	54	56	59	54	65	49	136.5	52	66.5	47.5	53	54	61	44	50	49	52	66.5	50	55	50	54	44.5	48	40	49	59	50	126	55	43	72.5	53	55	55	94	43	57
centroid_1009501	IVTT.AG	conserved hypothetical protein	65.134	74	48.5	65	292	59	55.5	57	64	60	66	61	66	77	62	125	63	65	58	64	59.5	70	55	58.5	52	59	67	59	72	56.5	66	59	54	55	51.5	59	64	127	60	63	69	59	61	59.5	120	54	65.5
centroid_167243	IVTT.AG	phage tail tape measure protein, TP901 family, core region	65.134	68	55	65	166	55	52	63	65	68	77	70	72	77	72	113	66	71	64	66	69	68	64	63	60	63	68	69	72	62	71	61	62	64	63	66	75	96	58	56	68	67	64	59	92	56	71
ETEC_1055	IVTT.AG	outer membrane lipoprotein	65.128	122	38	63	163.5	47	41	46	45	42	51	43	46	58	50	136	60	82	55	50	57	55	45	42	38	49	50	48.5	51	48	49	44	42	38	80	56	70	123	76	59	179	58	491	48	81	43	51
centroid_745897	IVTT.AG	transglycosylase SLT domain protein	65.118	67	45	62	258	51	47	56	58.5	61	67	66	57	72	56	110	60	64	54.5	67	60	62	58	67	47	60	69	60	88	54	61	56	52	48	56	64	64	141	59	53	73	65	61	54	104	49	61
centroid_595220	IVTT.AG	adhesin/invasin TibA autotransporter	65.108	72.5	45	70	250	61	57	62	69	66	68	68	65	75	59	143	64	72	61	60	58	66	56	60	50	63	67	56	65	54	65	54	53	48	54.5	63.5	67	135.5	68.5	58.5	74	64	62	56	138	45	56
centroid_135910	IVTT.AG	conserved hypothetical protein	65.102	88.5	42	85	228	74.5	62	80	81	72	67	86	66	80	55.5	107	55	57	54	61	54	56	54	55	49	66.5	76	59	66	51	67	59	59	43	60	76	73	158	84	70	94	74.5	76	54	93	42	56
centroid_268325	IVTT.AG	spermidine N(1)-acetyltransferase	65.084	70	49	66	223	58	54	59	61.5	65	75	66	67	78	63.5	112.5	61	66	58	65	64	67	57	59	53	62	68	60	65	52.5	65	58	58	54	55	63	63	117	58	56.5	73	63	63	60	93	52	66
centroid_354346	IVTT.AG	peptide deformylase	65.074	73	48	65	244	55	52	61	64	64.5	70.5	69	70	79	59	126	61	59	60	64	60	69	59	59	51	62	70	56	64	55	57	57	55	51	55	66	65.5	125.5	59	52	72	58	58	61	109	52	68
centroid_746032	IVTT.AG	altronate oxidoreductase	65.068	66	43	60.5	355	54	53	52	61	59	64	61	61	71	54	140	61	100	54	61.5	57	64	51	53	46	59	76	54	69	51	64	54	50.5	46	50	56	59	156	58	55	70	61	59	51	132	52	64
centroid_32677	IVTT.AG	putative aromatic acid decarboxylase	65.03	55	88	52	171	41	45	52	48	46	58	52	53.5	57	50	87	51	53	49	54	45.5	54	42	52	39	47	57	46	56	67	52	47	44	41	49	58	62	270	53	56	97	57	67	50	87.5	47	49
centroid_951477	IVTT.AG	p-aminobenzoyl-glutamate hydrolase subunit A	65.014	65	53	62	209	61	58	58	67	69.5	70	68	72	76	69	116	71	68	65	64	66	69	61	59.5	53	63	73	61	61	56	69	57	54	57	52.5	61	61	116	55.5	61	70	59	64.5	58	97.5	52	69
centroid_83434	IVTT.AG	traG-like , N-terminal region family protein	65.012	87	46.5	88	238	71	61	74	77	76	68	86	65	89	56	110	58	56	53	61	52	59	57	56	49	66	74	59	65	54	68	54.5	54	44.5	59	73.5	70	145	66	57	92	73	75	56.5	98	43	55
centroid_79586	IVTT.AG	resolvase, N terminal domain protein	64.996	86	44	88	213	73	62	83	78.5	75	70	89	65	79	57	100	58	58	57	61	55	58	56	61	51.5	67	73.5	61.5	63	54	68	56	60	46	63	76.5	72.5	139	75	60	97.5	85	78	51.5	88.5	43	57
centroid_566906	IVTT.AG	conserved hypothetical protein	64.974	76.5	55	70	224.5	62	56	64	70	72	73	67	73	84	60	109	61	61	63	68	65	70	73	58	58	64	67	60.5	67	58	64	57	55	54	53.5	63	63	118	80	56	87	68	65	61	97	51	70
centroid_855965	IVTT.AG	phage regulatory Rha family protein	64.958	77	46	76	217.5	65	53	68	71	72	70	75	69	74	55	96	58	60	58	63	58	64	59	54	53	66	70	61	65	56	67	59	60	46	59	71	70	146.5	69	50	89	71	72	50	98	45.5	59
centroid_567594	IVTT.AG	RES domain protein	64.948	89	45	87	206.5	72	61	76.5	77	71	66	85	64	80	57	102	56	56	56	58	52	58	57	55	49	67	71	57	62	54	66	56	58	47	64	80	79	163.5	77	67	99	79	71	52	89.5	43	57
centroid_237914	IVTT.AG	fumarate reductase subunit D family protein	64.934	69	41	70	216	60	56	64	67	59.5	62	66	58	75	52	128	52	56	50	59	51	62	51	54	44	57.5	65	51	60	50	61	47	46	42	49	62	66	142	75	55	89.5	64.5	75	53	92	41	55
centroid_226625	IVTT.AG	putative upf89.5	64.932	59	36	62.5	199	48	44	54	52	50	59	58	59	61	48	98	48.5	50	48	49	48	51	46	50	41	52	57	46	54.5	48	61	48	42	41	49	53	51	103	47	44	74	52	61	53	102	44	61
centroid_1042194	IVTT.AG	type II/IV secretion system family protein	64.914	67	50	67	205	56	56	63	63	62	71	63	71	73	58	115.5	57	62	61	67	57	65	63	60	52	64	70	60	70	57	70	59	56.5	56	57	62	72	135	67	61	75.5	65	71	60	87.5	44.5	69
centroid_276728	IVTT.AG	repFIB replication protein A	64.912	67	44	62	307.5	52	52.5	52	61	56.5	79	64	64	70	53	121.5	58	58	57	97	56	61	50	54	47	58.5	69	53	64.5	56	61	51	51	44	51	58	57.5	143	56	55	63	55	54	50.5	133	54	59
centroid_79270	IVTT.AG	ABC transporter family protein	64.91	79	50	68	251	58	57	65	64	60	65	67	67	71	57	120	58	60	57	62	58	63	58.5	57	51.5	57.5	67.5	52	68	57	68	65	55	49	64.5	59	77	136	65	56	79.5	64	60	63	121	54	66
centroid_397221	IVTT.AG	PTS-dependent dihydroxyacetone kinase, phosphotransferase subunit DhaM	64.908	71	44	76	166	66	56.5	70	68	66	70	69	66	78	56	99	55	58	55	66	55	62	60	57	49	65	68	58	67	53	67	56	54	48	52	67	64	113.5	63	58	69	58	63	57	84	46	58
centroid_21024	IVTT.AG	inner membrane protein YqcE	64.904	67	46	65	196	56	52	61	66	61	67	67	66	74	61	111	67	66	58	63	60	68	56	58	51	63	70	63	69	55	62.5	56.5	56	54	56.5	66	64	128.5	59	60	72	61.5	64	54	94	48	59
centroid_597686	IVTT.AG	RHS repeat-associated core domain protein	64.892	65	46	65.5	242	57	57	55	61	65	60	61	63	70	61	124	61	58.5	55	58	59	59	53	58	50	56	66	57	66	51	60	58	53.5	53	47	63	63	132.5	62	56	67	56	59	57	143	50	60
ETEC_0835	IVTT.AG	phage side tail fiber protein	64.882	59	47	67	155	69	48	96.5	63	62	62	61	53	79	55	76	48	54	47	57	46	48	47	105	43	59	56	39	50	46	51	46	56	39	53	67	50.5	95.5	46.5	27	61	54	45	50	73	32	54
centroid_541626	IVTT.AG	succinyl-diaminopimelate desuccinylase	64.88	73	46	77	192.5	56	55	67	65	63	66.5	68	61	75	57	109	55	59	54	58	57	63	55	56	46	64	67.5	58	64	57	67	52	55	46	54	63	60.5	111	61	62	85	64	79	56	97	44	64
centroid_101346	IVTT.AG	putative traQ	64.878	64	39.5	59.5	269	46	52	49	53	55	181	51	60	67	47	179.5	61	64	58	78	62	64	46	94.5	40	50	57	53	59	47	51	48	45	41	50	58	60	145	53	48	65	51.5	57	52	115	44	65
centroid_543957	IVTT.AG	ATP-dependent chaperone protein ClpB	64.878	75	39	76.5	133	65	57	72	67	65	60	69	61	71	52	90	48.5	52	51.5	59	48	57	52	50	43	56	58	51	61	57	69	48.5	45	42	51	62	58	108	62	51	80	58	61	48	82	38	53
centroid_511982	IVTT.AG	conserved hypothetical protein	64.842	112	48	132	277	109	101	123	54	61	68	59	64	77	55	121	58	60	61	64	61	61	50	54	52	55	61	55	66	51	58	53	50.5	49	51	61	57.5	133	53.5	51	99	60	64	56	110	50	77
centroid_622911	IVTT.AG	trifunctional NAD biosynthesis/regulator protein NadR	64.828	82	47	83	223	65	59.5	77	71	68.5	72	75	72	84	63	119	64	63	60	67	62	63	59	62	54	66	73.5	62	72	61	71	66	60	54	61	72	65.5	140	71	59	81	71	73	60	97	48	68
centroid_218375	IVTT.AG	papC C-terminal domain protein	64.818	63	49	62	179	52	48	54	55	61	70	60	69	75	61	111	61	65	58	59.5	55	63	58	77.5	55	59	62	55	63	53	58	55	55	52	51	57	65	125	68	57	72	71	69	58	100	50	67
centroid_559300	IVTT.AG	amino ABC transporter, permease , 3-TM region, His/Glu/Gln/Arg/opine family domain protein	64.78	63	44	55	220	53	54	46	56	62	67	60	65	76	55.5	119	60	64	55	64.5	58	66	54	56	50	61	66	60	68	52	60	58	56	53	51	67	65	133	62	57.5	69	67	62	54	108	54	62
centroid_62939	IVTT.AG	oligopeptide/dipeptide ABC transporter, ATP-binding , C-terminal domain protein	64.756	72	48	64	215.5	60	56	56	61	63.5	62	61	65	75	56.5	121	57	60	54	54	55	59	51	54	44	54	61	53	57	54	59	53	53	47	54	64	64	124	57	53	72	60	59	53	107.5	46	59
centroid_419602	IVTT.AG	ribosomal RNA small subunit methyltransferase C	64.754	67	43	61	271.5	52.5	42	58	58	62	61	59	57	67	54	95	54	57	53	58	54	59	51	51	44	57	65	54	62	50	56	55	49	43	54	62.5	62	138	56	44	76	63	60	49	110	46	54
centroid_177023	IVTT.AG	conserved hypothetical protein	64.72	89	42	91	223	73	65	79	81	74	70	89	65	81	55	112	57	59	54	60	54.5	58	51	54	49.5	64	72.5	59.5	59	54	66	55	57	43	57	72	66.5	144	71.5	58	95	76	78	51	91	40	55
centroid_725957	IVTT.AG	putative CoA-substrate-specific enzyme activase domain protein	64.716	67	52	64	176	56	59	61	57	53	68.5	60	65	73	62	99	60	61.5	63	65	58	57	62	60	51	64	66	60	65	59	62.5	61	57	55	56.5	59	62	131.5	72	71.5	81	71.5	63	64	113	54	67
centroid_18896	IVTT.AG	hypothetical protein	64.696	73	50	64	256	59	59	58	62	62	69	59.5	66	73	62	124	65	66	59	68	64	64	54	56	52	60	64	58	64	57	58	59	57	53	57	66	66	129	58	58	66	60	61.5	57.5	115	49	70
centroid_692844	IVTT.AG	ATP-dependent Clp protease ATP-binding subunit ClpA	64.664	68	49	64	272	58	54	61	64	65	67	66	68	76	59	129.5	60	64	57	65	62	66	56	59	56	65	72	61	62	59	66	54	56	52	55	66	63	142	63.5	56	69	64	64	57.5	115	49	64
centroid_231527	IVTT.AG	flagellar L-ring family protein	64.66	77	46	69	263	59	53.5	61	67	67	71	68	69	77	58	116.5	62	58	56	64	61	68	55	60	51	63	74	58	66	57	67	57	56	47	57	69.5	63	148	63.5	51	67	62	63	53	117	45	59
centroid_335490	IVTT.AG	RHS repeat-associated core domain protein	64.628	91	46	90	185.5	79	69	81	86	72.5	69	85	62	82	61	96	58	59.5	55	59	52	58	58	61	48	67.5	67	54	61	56	72	56	57	47	62	77	68.5	137	69	60	91	84	71	49	91	46	57
centroid_70926	IVTT.AG	phage tail sheath family protein	64.602	100	40	98.5	219	79.5	72	86	90	80	70	90	70	86	58	110	56	62	55	62	55	62	61	56	49	71	79	59	66	53	70	57	53	47	63	77	70.5	139	68	60	87	71	73	54	86	42	56.5
centroid_949820	IVTT.AG	T-protein	64.588	87	44	81.5	187	71	61	75	85.5	72	72	85	66	78	59	117	63	63	57	80.5	60	66	55.5	55	48	63	67	49	59	52	66	56	54	46	61	64	60.5	122	56	49	78	67	65	50	81	45.5	56
centroid_859782	IVTT.AG	conserved hypothetical protein	64.562	86	47	75	244	68	62	70	69	71.5	73	74	68	79	60	109	57	63	60	65	58	65	58	58	49	65	67	56.5	66	55	72	59	55	49	59	70	66	150	73	53	77	72	68	55	104	49	62
centroid_381906	IVTT.AG	phage portal protein, PBSX family	64.542	58	48	67	215.5	50	54	52	59	67	70	59	69	69	55	123	60	66	60	64	59	63	54	57	52	51	68	57	58	55	65	56	57	55	53	68	84	121	56	57	58	54	64	53	120	46	70
centroid_859682	IVTT.AG	phage antitermination Q family protein	64.516	89	47	78	270	72.5	67	69.5	67	61	70	72	73	74	61	127	64	64	60	64	59	67	55	57	49.5	65	69	53	67	53	63	55	53	49	54	61	58	141	61	51	73	64	62	54	124	50.5	63
centroid_1003221	IVTT.AG	conserved hypothetical protein	64.512	65	48	63	232	53	52	60	60	59	69	63	72	74	59	117	63	60.5	58	68	61	66	56	54	53	61	65.5	56	70	54	64	59.5	55	53	54	64	64	135	62	52	74	71	63	59	111	53	63
centroid_167394	IVTT.AG	DNA-damage-inducible protein I	64.506	64	42	60	215	53	47	55	58	57	62	59	61	66	52	89	54	55	51	55	50	54	51	53	46	56	60	48.5	56	51	63	50	48.5	40	51	55	54	115	51	44	70	63	64	49	99	45	56.5
centroid_788254	IVTT.AG	conserved hypothetical protein	64.492	70	35	61.5	467	47	43	50.5	51	54	53	51	52	65.5	49	129	51	52	46	53	50	59	46	46	39	53	97	52	65	48	49	42	42	36	41	57.5	52.5	143	50	48	62	47	49	48	163.5	43	56
centroid_249210	IVTT.AG	sugar (and other) transporter family protein	64.492	74	40	73	233	64	55	65	71	64	65	74	62	73	53	128	52	60	52	56	54	60	51	52	49	58	68	55	64	52	68	52	55	45	53	67	69	147	68	55	84	68	68	56	140.5	41	59
centroid_376702	IVTT.AG	papC C-terminal domain protein	64.476	66	49	61	176	55	52	55	59	56.5	73	64	67	66	60	117	59	60	58	57	59	58	56	55	50	65.5	70	55	65	58	61	55.5	50	51	54	59.5	66	100	57.5	58	66	64	69.5	51	94.5	48	62
centroid_269169	IVTT.AG	bacterial extracellular solute-binding, 3 family protein	64.476	86	70	87	239.5	74	65	77	75	77	69	87	67.5	80	55	109	58	57	54	60	54	61	59	55	51	63	71	53	66	53	68	54	56	45	56	75	68	152	76	57	83	79	72	49	94	43.5	55
centroid_738699	IVTT.AG	fimbrial family protein	64.454	70	45	65	256	60	52	62	64	68	68	66	67	71	60	111.5	62	62	58	64	58	66	56	58	53	66	72	60	70	57	63	60	55	49	54	68	62	157.5	60	51	72.5	60	62.5	56	136	49	60
centroid_691907	IVTT.AG	phenylacetaldehyde dehydrogenase	64.452	70	50	60	211	53.5	56	58	62	70	75	66	66	78	65	123	61	62	63	60	59	62	55	56	50	61	70	58	59	57	62	57	51	53	51.5	57	64	137	71	57	74	74	63	60	100	51	61
centroid_190304	IVTT.AG	putative yddA protein	64.45	64	45	65	240	57.5	54	61	63	60	74	67	71	75	59	121	61.5	63	62	63.5	63	65	55	55	48	60.5	63	58	67	55	63	55	54	51	46	60	63	146	61	55	69	60	59	54	99	51	66
centroid_189924	IVTT.AG	nitrite extrusion protein 1	64.444	73	45	65	300	54	46	60.5	64	64	60	64	60	68.5	55	96	64	64	57	62	57	63.5	53	55	49	57	70	53	62	52	61	56	56	47	57	64	62	145	59	45	75	60.5	63	51	116	45	58
centroid_769508	IVTT.AG	conserved hypothetical protein	64.43	71	47	81	216	53	62	59	59	63	60	59	56	67	55	118	58	57	54	60.5	58	59	51	54	48	52.5	72	53	64	51	59	58	56	51	55	65	113	203.5	102	72	104	189	112	54	131	46	60
centroid_980995	IVTT.AG	integrase core domain protein	64.426	56	43	55.5	196.5	44	41	48	54	50.5	58	52.5	56	60.5	48	106	48	54	47	51	48	52	47	45	43	49	56	44.5	55	45	52	45	40	43	43	49	50	102	47	43	57	48	66	53	91	40	65
centroid_651203	IVTT.AG	conserved hypothetical protein	64.424	67	48	62	260	55	51	60	56	55	69.5	59	67	71	60	112	64	63	57.5	66.5	57	63	58	55	51	57	67	56	68	58	65	58.5	54	50	53	58	66	133	54	55	67	61	60	61	109	50	67
centroid_146822	IVTT.AG	glycosyltransferase Family 4 family protein	64.402	66	48	61	281	58	52	61	60	61	63	65	59	71	60	108	53	54	52	58	56	60	52	53.5	50	60	76	57	60	51.5	61	51	52.5	47	51	61	56	134.5	65	54	66	56	56	55	140	47	59
centroid_236903	IVTT.AG	HNH endonuclease family protein	64.388	62	43	61	195	52	48	59	65.5	146	68	68	64	78	56	95	58.5	54.5	53.5	61	50	59	51	59	45	53	59	47	61	57	63	52	53	43	56	57	54	124	56	46	68	55	57	51	94.5	46	56
centroid_644170	IVTT.AG	conserved hypothetical protein	64.38	62	44	60	178	51.5	52	55	56	58	61	59	62	72	57	88	56	58.5	54	57.5	51	59	53	52	52	54	58	55	60	50	53.5	48	47	48	56	60	62	102.5	59	52	69	56	60	60	88	46	68
centroid_33362	IVTT.AG	bacterial Peptidase A24 N-terminal domain protein	64.348	65	68	70	158	54	52	58	62	59	79	71	72	72	66	101	63	64	58	63	66	63	56	51	53	80	69	63	60.5	66	69	54	59	55	58	67	73	120.5	67	70	76	74	72	54	96	51	62.5
centroid_799032	IVTT.AG	conserved hypothetical protein	64.338	60	49	57	188	54	54	51	90	106	89	78	83	131.5	113.5	147	59	63	57	58	58	60	48	53	49.5	50	61	53.5	62	51	54	55	49	48	51.5	64	65	123	56	58	108	52	59	53	105	46	65.5
centroid_367290	IVTT.AG	quinoprotein glucose dehydrogenase	64.334	93.5	41	99	220	86	72	90	87	80.5	73	92	65	87	59	108	53	58	58	61	56	63	59	58	49	69	76	63	66	53	71	54	57	47	65	77	75	151	76	69	92.5	76	73	53	83	41	58.5
WS_1858B_fliC_1-190	IVTT.AG	NA	64.334	69	43	67	293.5	56	44	54	72	1	65	67	63	73	61	102	57.5	81	62	65	66	1	55.5	49	1	54	77	1.5	59	49	52	49.5	47	42	49.5	60	85	132	57	3.5	75.5	59	67	47	95	42	55
centroid_104771	IVTT.AG	conserved hypothetical protein	64.278	76	47	63.5	234	62.5	59	65.5	67	64	70	73	66	79.5	61	117.5	63	58	56	65	60.5	64.5	58.5	63	53	65	74	59	66	57	69	58	54	48	52	67	65	137	68	54	74	58	62	51	94	46	61
centroid_917044	IVTT.AG	exonuclease SbcC family protein	64.27	83	47	82	146.5	67	59	75	74	70.5	70	81	68	80	59	94	60	61	58	63	54.5	59	56	59	51	66	67	59	65	55	66	59	57	46	58	64	63	108	61	47	84	69	72	53	78	45	63
centroid_358203	IVTT.AG	DNA (cytosine-5-)-methyltransferase family protein	64.236	72.5	46	55	209.5	47.5	46	49	54	51	65	56	58	66.5	49.5	312.5	128	169	79	89	88	83.5	48	48	45	56	61	47	59	45.5	52	49	47	43	45	56.5	63	120.5	47	51	72	56	51	48	102	41	60
centroid_635263	IVTT.AG	araC-type transcriptional regulator family protein	64.226	89	45	81	222	63	58	75	74	67	70	80	67	78	56	101	55	57	55	63.5	54	61	58	60	52	68	77	60	67	56.5	70	59	59	48	62	75	71	138	64.5	58	87	81	70	54	101	45	61
centroid_565690	IVTT.AG	polysaccharide biosynthesis family protein	64.22	64	43	58	244	59	53.5	56	58	55.5	60	60	56	71	48	117.5	52	58	54	58	54	58	51	51	45	54	69	50	59	50	60	48.5	47	43.5	45	61	58	119	59	52	66.5	52	59	47	103	44.5	54
centroid_481215	IVTT.AG	repressor of phase-1 flagellin family protein	64.2	86.5	45.5	87	226	71.5	68	83	78	72	71	79	69	86	57	113	62	60	56.5	65	59	64	57	56	51.5	71	74	58	67	55	70	59	58	48	59	75	70	151	69	60	89	71	79.5	54	88	45	56
centroid_769028	IVTT.AG	hg(II)-responsive transcriptional regulator	64.19	71	41	52	360	44.5	45.5	49	53	52	60	55.5	55	66	52	134	57	62	53	57	53.5	61	46.5	48	41	51	73	47	59	47	52.5	46	51	44	44	54	60	165.5	49	48.5	55	50.5	54	47.5	133.5	49	56
centroid_782465	IVTT.AG	conjugal transfer/type IV secretion DotA/TraY family protein	64.188	97	44	96	249.5	77	74	83.5	94	79	73	88	67.5	89	57	117	55	57.5	54	66	56	63	61	57	48	69	80.5	64	69	53.5	74	56	55	46	61	79	75	160	73	70	93	76	78	51	96.5	43	56.5
centroid_348024	IVTT.AG	tat (twin-arginine translocation) pathway signal sequence domain protein	64.172	67	51	65	223	54	52	61	65	62.5	72	68	68	73	62	104	62	68	61.5	67.5	65	70	63	62	56	70	72	62	73	62	70	64	58	59	66	66	66	124	62	53	73	66	64	60	99.5	58	65.5
centroid_541998	IVTT.AG	alkanesulfonate monooxygenase, FMNH(2)-dependent	64.17	60	47	64	221	54.5	54	57	63	64	69	61.5	65	72	61	108	65	62	60	63	61	64	87.5	54	51	63	65	58	62	53	59	60	56.5	50	54	65	60	132.5	54	55	72	63	60	59	103	50	62
centroid_1086614	IVTT.AG	tol-pal system protein YbgF	64.166	66	45	59	237	50	54	54	56	54	90	58	61	70	53	115.5	58.5	57	55	63	57	63	51	50	47	58	63.5	50	75	54	62	57	51	48	49.5	56	116.5	126	62	55	133	102	102	55	121	52	66
centroid_873630	IVTT.AG	phosphoglucomutase/phosphomannomutase, alpha/beta/alpha domain III family protein	64.16	81	44	83	136	65	58	71	80	74	70	83	63	74	58	100	62	65	57	59	55	60	58	56	50	68	65	57	66	52	58	58	58	49	56	62	70	113	62	51	94	73	74	54	76.5	48	57
centroid_604309	IVTT.AG	VWA domain containing CoxE-like family protein	64.14	70	50	63	190	54.5	52.5	65	62	67	74	63	75	77	64	115	64	67.5	59	67	61	68	60	62	57	64	71	60	66	58	67	55	58	53	55	61.5	66	121	58	54	73	66	62	60	100	47	68
centroid_289747	IVTT.AG	replication initiator A family protein	64.138	57	51	68	124	46	47	58	54	61	69	60	64	74	61	94	92	68	60	67	61	63	60	55	54	63	61	56	62	55	65	55	58	56	61	66	67.5	92	56	51	89	70	69	59.5	80	53	71
centroid_267026	IVTT.AG	plasmid stability family protein	64.114	61.5	41	54	319	42	44.5	48	55	57	62	55	58	72.5	49	166.5	65	66	56	65	60	67.5	46	50	42	49.5	70	49	64.5	51	55	49.5	51	46.5	49	59	61	141	50	49	55	56	49	52	113.5	48	59
centroid_253396	IVTT.AG	polysaccharide biosynthesis family protein	64.082	61	43	57.5	220	47	48	52	56	53	65	59	63	72	53	100	55	52	54.5	73	53	66	54	53	45	57	62	49	70	48	62	51	50	45	52	58	57	128	55	52	70	60.5	60	57	101	45	62
centroid_190076	IVTT.AG	papC C-terminal domain protein	64.046	75	46	67	218	54	56	61	63	62	70	64	60	76	62	109	60	62	58	63	57	61	56	58	49	66	71	56.5	68	59	66	64	56	53	63	69	69	127	63	58	75	65	63	55	84	49	61.5
centroid_21562	IVTT.AG	glycosyl hydrolases 25 family protein	64.042	87	54	60	181.5	61	55	64	58	57.5	71	58	68	69	61.5	120	66	63	58	64	59	62	57	58	54	83	66	60	65	55	64	52	45	53	62	65.5	78.5	105	59	60	73	64.5	66	53	98	51	59
centroid_363684	IVTT.AG	hypothetical protein	64.042	73	50	69	228.5	56	49	62	69	63	70	72.5	68	78.5	66	124	61	65	59	64	60	66	57	63	53	64	74	62	68	59	67	58	57	52	55	65	66	124	63	50	74	65	68	60	103	50.5	66
centroid_376163	IVTT.AG	putative dsORF-h1 protein	64.03	79	49	81	197	70	64	74	77	70	74	81	71.5	78	60	110	57.5	58	59	66.5	60	68	58	61	52	67	74.5	60	68	58	67	55	54	51	53	69	66	136	70	61	81	65	68	54	87	48	64
centroid_996986	IVTT.AG	conserved hypothetical protein	64.01	74	48	64	189.5	52	47	55	60.5	57	75	62	70	69	64	129.5	58	68	59	64	60	62	54	58	51	59	67	56	66	59	65	54	54	51	52	59	63	124.5	57	62	69	59	72	54	106.5	50	61
centroid_939989	IVTT.AG	transaldolase	64	81	47	85	202	67	59	75	76	70	71	88	71	82.5	60	101	59	61	54	62	57	62	57	59	52	62	68	56	63	55	67	58	55	46	57	68	62	120	64	50	96	79	71.5	51.5	85	46	63
centroid_1035438	IVTT.AG	helix-turn-helix domain protein	63.99	68	50	59	287	54	49	59	58	56	63	60	62	70	54	99	54	54	51	61	55	1	52	52	1	55	68.5	1	67	50	1	55	52	41	53	60	101	125	52	1	69	54	74	71	170	68	65
centroid_947975	IVTT.AG	phoH-like protein	63.988	62	41	70	138	53	51	59.5	62	62	63	68	60	71	53	88	48	50	48	52	49	58	48	48	44	58	61	49	57	48	60	44	43	39	43	52	54	100	50	45	76	59	87	58	91	41	59
centroid_834335	IVTT.AG	phage DNA packaging Nu1 family protein	63.962	66	51	61	235	55	55	56	60	67	70	62	65	75	59	126	59	64	62	66	62.5	68	58	54	51	61	67	59.5	67	59	62	56	55	52	54	67	58	119	59	58	67	59	62	61	99.5	52	65
centroid_742208	IVTT.AG	PTS system, Fru family, IIB component domain protein	63.95	81	47	57	212	47	47	52	88	76	96	90	82	106	125	112.5	50.5	57	55	61	56	59	55	55	46	65	67	50	59	54	60	49	35.5	47	55	61	62	106	52	54	69	61	66	55	112	57	65
centroid_35045	IVTT.AG	conserved hypothetical protein	63.948	62	49	58	199	51	55	51.5	55	63	71	64	69	71	59	138	67	72	59	64	62	62	57	52	49	61	65	56	62.5	50.5	54	55	54	51	51	59	61	123	58.5	57	75	61	59	51	103	47	62
centroid_630277	IVTT.AG	nucleotide sugar dehydrogenase family protein	63.938	66	45	70	196	58	52	77.5	65	64	66	72	66	82	59	112	57.5	64	54	60	62	65.5	62	64.5	54	63.5	78	64	69	60	68	52	58	50	52	63	59	142	58	46	73	60	60	53	120	48	64
centroid_838770	IVTT.AG	putative predicted protein	63.914	69	47	70.5	245.5	58	53	67	65.5	64	66	66.5	64	77	61	131.5	59	68	58	63	61	64	56	56	52	63	75	64	64	57	63	53	56	49	49.5	64	67	131	65	55	84.5	68	65	57	105	47	61
centroid_913418	IVTT.AG	impA-related N-terminal family protein	63.902	81	52	77	209	66	59	71.5	71.5	63	69	77	70	83	65	103	61	61	62.5	64	62.5	62	59.5	62	54	64	69	59	65	56	68.5	61	57	51	54	72	65	131	69	55	80	69	66	56	101	51	61.5
centroid_559324_s1	IVTT.AG	NA	63.896	70	45	70	222	63	56	60	74	69	74	69	71	75.5	61	104	55	58	53	61	56	60.5	56	56	50	67	70	60	72	54	66	59	52	48	57	65	75	137	93.5	57.5	109	75	81	54	119	51	56
centroid_1084462	IVTT.AG	conserved hypothetical protein	63.882	66	48	54	261.5	54	50	51	59	60	61	58	60	65	55	132	58	61	57	63	58	61	48	54	47	58	63.5	63	61	52	53	56	55	51	53	65	62	145	58	55	67	155.5	62	64.5	117	47	67
centroid_501174	IVTT.AG	conserved hypothetical protein	63.862	71	45	70	204	59	55	56	64	60	63	62	60	70	55	102.5	53	58	56	63	52	62	60	56	49.5	59	70	52	67	51	62	54	54	48	54	58	60	119	63	59	68	65	67	57	100	45.5	63
centroid_488792	IVTT.AG	transposase family protein	63.848	62	49	64	199	55	56	55	58	62	68.5	60	68	74	60	110.5	61	61	60	62	61	64	58	54.5	52	61.5	67	60	65	55	61	57	56	51	54	64	63	111	58	57	66	56	63	63	100	51	64
centroid_87084	IVTT.AG	conserved hypothetical protein	63.836	62	38	60	187	50	43	56	54	50.5	55	55	55	65	49	104	53	53	46.5	52	45	52	47	45	43	51	55	47	53	46	58	44	43	39	49	55	52	112	51	39	64	47	54	53	81	41	50
ETEC_1476_S1	IVTT.AG	putative autotransporter heamagglutinin	63.826	64	43	1	185	57.5	26	57.5	61	51.5	60	62	1	72	52.5	26	52	54	27	56	51	53	50	50	48	58	59	54	58	49	60	49	47	40	48	60	84	112	61	43	77	59	63	47	115	50	78
centroid_250139	IVTT.AG	putative reactive intermediate deaminase TdcF	63.786	58	39	48	207	46	43	41	53	53.5	59	49.5	58	60	47	100	53	55	52	61	53	51	43	42.5	44	48	53	46	54	47	47	47	47	44	47.5	59	51	107	43	47	57	48	51	47	91	39	58
centroid_343515	IVTT.AG	radical SAM superfamily protein	63.786	71	48	60	249	52	53	56.5	62	59	64	55	61	65.5	56	117	67	57.5	54	54	54	61	66	51	45	56.5	67	54	64	51	65	54.5	51	50.5	46	58	56	121	57	60	65	54	55.5	59	116	49	66
centroid_64540	IVTT.AG	parB-like nuclease domain protein	63.774	61	42	48	220	50	45	46	52	60	66	60	68	69	53	131	61	69	56	64.5	63	63	52	54	47	54.5	65	54	57	49	58	55.5	53	48	47	60	59	131	53.5	57	55	58	52	53	92	50	60
centroid_120451	IVTT.AG	conserved hypothetical protein	63.77	59	49	60	218	50	54	52	57	63	67	59	68	69	59	127	63	68	60	63.5	61	59	49	53	51	53	65.5	55	58	52	60.5	53	52	53	49	61	67	129.5	55	60	67	55	61	56	110	49	65
centroid_182270	IVTT.AG	glcNAc-PI de-N-acetylase family protein	63.758	65	50	60.5	164	60	58	50	69	75	71	68	70	69	93	125	61	67	63	77	61	70	53	131	56	51	70	64	61	61	62.5	53	55	57	53.5	68	79	96	54.5	62	56	55	56	48	87	49	127
centroid_536176	IVTT.AG	putative D,D-dipeptide transport system permease protein DdpB	63.754	63	50	65	170	49	54	54	60	72	71	60	72	76	61	126.5	63	68	76	72	66	65	56	55	55	56	63	55.5	61	55	59	55	57.5	59	51.5	58	65	110	53	57	63	55	61	59	95	50	78.5
centroid_531141	IVTT.AG	protein SopB	63.746	80	44	89	115	64	59	70.5	67.5	66	64	79	60	69	58	75	54	56	51	54	51	54	55	55	43	62	62	52	63	48	63	54	48	42	54	62	63	99	53	53	86	72	65	48.5	66	42.5	60
centroid_864767	IVTT.AG	conserved hypothetical protein	63.744	74	52	73	335	60	54	64	67	61	65	66	64	74.5	56	117	52	58	56	62	53	64	58	53	47	61.5	82	56	63	52	66	52	51	45	55	68	59	152	67	53	73	61	61	49	119	47	57
centroid_991005	IVTT.AG	DNA-directed RNA polymerase, beta' subunit	63.742	61	49	62	127	51	51	56	52	66	68	58	69	69	60	91	58	64	56	64	61	60	56	54	54	57.5	58	56	62.5	54	60.5	57.5	54	56	54	56.5	58	90	57	56	71	61	61	60	85	52	77
centroid_807315	IVTT.AG	endonuclease	63.74	71.5	44	64	283	56	50	61	68	59	66	65	58.5	72	59	126	53	58	53	62	57	61	55.5	55	48	55	72	52	60	50	59	50.5	50.5	46	48	62	58	150	62.5	50	71.5	61	65	55	118	45.5	59
centroid_208405	IVTT.AG	FGGY-pentulose kinase family protein	63.734	88	44	83.5	252	71	59	78	80	73	72	86	66	81	57.5	109	58	56	55	61	54	60	58	59	50	66	80	55	65	53	70	54	56	45	60	75	72	148	70	61	90	79	72	50	94	45	58
centroid_618368	IVTT.AG	replication P family protein	63.732	65	51	65	250.5	56	52	59	64	71	61	63	63	72.5	56	139	62	65	59	62	61	65	53	54	49	57	65	54	61	51	56	54	51	47	55	62	62	130	56	48	73	59	74	51	129	46	59
centroid_694983	IVTT.AG	putative cyclic di-GMP phosphodiesterase YliE	63.726	66	51	67	186	63	62	62	64	65	69	66	66	74	64	114	62	65	63	63	63	64	59	58	57	61	66	63	73	60	64	58.5	57	56	52	68	68	126	68	62	69.5	58	63	57	85	52	66
centroid_247481	IVTT.AG	conserved hypothetical protein	63.71	78	47	77	233	69	65	69	72	64	72.5	75	68	81	63	116	60	58	58	69	61	69	58	59	51.5	66	74	60	65	56.5	65	58	57	48	60	71	67	143	73	58	77	70	64.5	56	110	50	62
centroid_775961	IVTT.AG	selenocysteine-specific translation elongation factor	63.7	60	40	63	135	45	45.5	52	59.5	55	61	51	55	65.5	51	132	64	77	50.5	53	53	53	50	46.5	44	49	51	47	51	47	54	44	44	42	45	53	55	95	52	50	1670	56	54	79	150	103.5	103
centroid_240595	IVTT.AG	conserved hypothetical protein	63.678	68.5	46	70	194	64	66	64.5	59	59	62	60	58	67	57	168	89	113	66	69	65	67	55	55	47	56	56	51	65	52	59	48	50.5	49	56	59	59	139.5	66	65	71	64	58	55	87	48	66
centroid_1082465	IVTT.AG	type III secretion apparatus lipoprotein, YscJ/HrcJ family	63.676	71	51	61	213	63	62	60	60	58	63	59	67	71.5	60	121	61	57	57	60	62	59	52	59	52	54	62	55	82	58	63	65	53	51	51	56	58	122	60	59	64	64	56	58	121.5	63	64
centroid_274583	IVTT.AG	hypothetical protein	63.67	61	43	51	321	43	44	50	51	51	65	49	54	69.5	51	114	50	52.5	50	57	52	61.5	50	47	43	53	65	51	75	50	55	47	50	44	45	58	56	122	51	53	60	48	52	58	124	47	76
centroid_146302	IVTT.AG	flagellar P-ring family protein	63.668	72	45	62	277	59	53	58	64	63	66	69	62	76	57	107	58	57	56	62	55	63	54	55	48	60	72	55	65	56	62.5	56	50	48	53	66	59	131	60	50	69	60	59	52	117	50	55
centroid_313436	IVTT.AG	MFS transporter, phenyl propionate permease family protein	63.648	74	44	82	139	64	59	69	74	69	66	86	65	74	56	91	56	54.5	52	56	52	56	53	56	53	62	62	55	60	54	69	53	55	45	56	64.5	62	103.5	58.5	51	83	69	69	50	85	45	60
centroid_61664	IVTT.AG	asmA-like C-terminal region family protein	63.61	68	49	64	154	59	53	63	67	65	69	67	66	78	64	92	60	62	56	59	60.5	62	56	62	56	63	66	59	67	57	62	57	54	56	61	70	70	129	65.5	67	73	66	70	58	84	50	67
centroid_606832	IVTT.AG	putative aTPase	63.562	66	41	59	152	51	49.5	57.5	53	50	73	56.5	62	73	48	76	61	53	50.5	62	56	59	51	58	48	57	60	53.5	59	57	60	52	56	50	56	60	71	127	73	53	72	72	73	54	102	58	64
centroid_341391	IVTT.AG	hypothetical protein	63.556	62	41	58	227	50	48	53	63	77	60	59	56	82	56	133	63	63	57	58	52	59	53	48	40	55	60	54	60	46	57	49	45	42.5	59	55	55	128	54	56	70	59	56	57	96	47	62
centroid_33372	IVTT.AG	glutamate racemase	63.554	66	46	65	243	59	54	61	64	63	75	67	60.5	73	53	131	52	56	54	65	56	66	52	57	47	58	67	56	59.5	53	65	53	53	44	45	60	64	143	64	55	71	61	62	51	107	44	54
centroid_735095	IVTT.AG	conserved hypothetical protein	63.548	60	45	62	196	52	49	52	57	59	64	54	63	70	52	125	58	56	56	61	56	59	51	58	57	52	67.5	56	73	51	52	51	48	46	47	56	67	126	71	61	105	63	65	62	97	49	78
centroid_81170	IVTT.AG	recombinase, phage RecT family protein	63.528	63	45.5	59	138	50	47	55	54	55	60	53	60	64	52	143	72	86	61	60	62	67	48	53	44	51	57	54	58	49	62	49	46	43	54	57	57	93	49	51	62	156	56	56	75	42	65
centroid_268823	IVTT.AG	conserved hypothetical protein	63.518	71	49	65	294	57	54	59	65	59	67	66	61	77	60	132.5	60	61	59	64	59	65	53	59	48	60	74.5	56	72	56	66.5	55	55	49	49	61	58	139	63	57	71	62	58	56	123	48	63
centroid_1027618	IVTT.AG	allantoinase	63.508	57.5	44	58	259	44	44	49	54	56	64	48	59	68	49	120	54.5	60	50	58	50	59	47	49	44	51	58	46	56	45	51	47	46	43	51	58	59	132	51	46.5	70.5	53	58	53	113	44	67
centroid_184868_s2	IVTT.AG	NA	63.508	61	51.5	63	164.5	51	50	55	63	62	69	61.5	62	70	62	97.5	65	66	59	64	63	62	57	59	53	62	67	60	64	56	64	61	58	55	61	64	77	100	56	52	72	62	63	58	93	48	69
centroid_872760	IVTT.AG	HTH domain protein	63.504	63	44	100	185.5	60	59	66.5	58	55	67	59	66	63	58	87	62	58	53	61	55.5	63	58.5	56	50	59	64	52	67	54	69	56	53	47	51	53.5	59	114.5	63	62	68	60	61	56	77	53	61
centroid_569232	IVTT.AG	phage head morphogenesis , SPP1 gp7 family domain protein	63.502	78	50	79	201	67	58	74	73	64.5	72	83	71	79	58	112	61	63	60	60	61	63	56	61	52	61	73	56.5	65	55	67	58	54	47	53	66	61	126	64	53	89.5	64	72	53	97	47.5	58
centroid_42113	IVTT.AG	nucleoside triphosphatase NudI	63.488	58	41.5	59	293.5	43	45	46	53	54	56	50	56	66	47	114	53	56	51	53.5	51	57	48	48	44	50	71	48	58	45	47	48	46	43.5	46	55	58	129	47	52	59	52	52.5	54	111	48	61
centroid_232076	IVTT.AG	conserved hypothetical protein	63.46	67	48	63	238.5	56.5	53	59	58	59	68	59	63	68	60	98	62	60	60	65	57.5	59	57	56	49	59	71	54	63	59	63	58	60	56	54	63	73	123	69	58.5	72	63.5	63	54	105	49	59.5
centroid_419088	IVTT.AG	surface presentation of antigens family protein	63.436	67	48	68	216.5	58	54.5	62	60	59	68	64.5	75	75	59	107	59	57	61	63	58.5	65	55	54	50	60.5	66	56	64	53	64	57	53	50	50	57	58	120	59	50	73	61	56	51	112.5	52	61
centroid_477858	IVTT.AG	glycosyl transferase 2 family protein	63.432	68.5	41	70	264	60	53	65	65	59	64	68	58	69	51	135.5	50	53	50	60	49	58	49	51	44	58.5	66.5	54	58	50	88	49	48	42	52	59	58	129	59	51	73.5	55	64	52	93	42	61
centroid_179920	IVTT.AG	thiazole synthase	63.426	53	41	52	178	36	43	48	50	49	70	54.5	55.5	61	50	97	59	62	51	54	53	54	46	47	41	51	56	49	59	47	75	47	47.5	43	47	50	53.5	166	58	46.5	71	59	61	48	91.5	45	55
centroid_173613_s2	IVTT.AG	NA	63.416	56.5	41	56	221	48	50	53	49	44	46	48	50	58	46	103	53	53	54	66	53	60	45	42	39	48	48	48.5	65	44	60	45	39.5	39	45	44	46.5	93	45	42.5	56	46.5	48	50	80	39	54
centroid_69968	IVTT.AG	DNA (cytosine-5-)-methyltransferase family protein	63.414	70	46	64	262.5	56	45	58	61	63	70	66	66	75	55	104	63	62	58	62	55	66	56.5	56.5	53	60	71	56	67	54	64.5	58	53	46	54	68	60	133	61	48	69	61	61.5	55	121	47	61
centroid_559911	IVTT.AG	putative membrane protein	63.406	70	45	65	249.5	51	53	63	64	56.5	70.5	62	61	73	54	116	58	59	58	62	56.5	55.5	52	50	48	58	72	54	65.5	53	60	56.5	50	47	56	63	58	126	60	58	76	63	66	56	96	47	60
centroid_687347	IVTT.AG	proQ/FINO family protein	63.404	85	43	92	201	72	69	81.5	80	73.5	68	82	67.5	81.5	59	110	57	62	56	63	56	61.5	57.5	56	51	69	69	59	66.5	53	67	56.5	55	48	60	77.5	74	142	73	66	91.5	75	76	52	83	43	60
centroid_1065184	IVTT.AG	sugar (and other) transporter family protein	63.404	81	46	80	217	71	60	68	68	64	66	77	63	74	56	115	55	56	52	58	53	62	55	55	49	69	77	54	64	54	72	58	57	46	62	79	70	148	71	60	89	73	69	56	100	43	67
centroid_772428	IVTT.AG	type I phosphodiesterase / nucleotide pyrophosphatase family protein	63.386	77	53	66	249	52	55	55	64.5	71	71	63.5	71	76	66	133	65	67	60	67	65	68	59	57	56	61	73	61	71.5	55	61	52	56	50	52	60	76	115	55	56	63	60	64	55	118	50.5	69
centroid_808980	IVTT.AG	conserved hypothetical protein	63.372	66	48	60	254	52	54	54	58	59	69	56	65	73	55	115.5	63	63	58	65	60	67.5	53	50	52	57	68	53	67	53.5	57	53	48	48	52	63.5	58	118.5	53	51	60	56	56.5	58	109	51	72
centroid_1018680	IVTT.AG	conserved hypothetical protein	63.356	68	45	56	203	48	46	54	57	60.5	63	57	58	67	54	115	55	58	57	56	57	57	70	50	46.5	51	65	58	58	51	60.5	54	63	47	64	70	58	124	52	49	64.5	56	55	50	107.5	46	58
centroid_952708	IVTT.AG	HMGL-like family protein	63.354	79	44	85.5	145	72	66	83	79	73.5	71	92	65	83	57	129	69	70	65	67	60	64	53	58	48	67	73	58	63	55	65	58	57	45	67	78	69	144	68	55	131	90	74	50	77	42	57
centroid_262023	IVTT.AG	sulfite reductase [NADPH] flavoprotein, alpha-component	63.336	71	40	60	333	54	48	53	62.5	58	148.5	63	58	73	55.5	142	56	61	55	63	56	66	53	53.5	45	68	73	54	65.5	48	62	50	52	45	47	58	57	162	59	55	67	55	57	53	132	48	58
centroid_616302	IVTT.AG	putative mobC protein	63.332	66	43	56	330.5	42	45	54	55	52	63	58	55	68	56	120	56	63	53	61	55	59	46	50	45	49	79	49	61	46.5	51	47	47	45.5	48	54	60	144	46	50	57	51	50	49	121	44	57
centroid_415981	IVTT.AG	conserved hypothetical protein	63.32	72	43	72	135	55.5	54	65.5	62	58	258	65.5	58	67	53	100	51	60	52	54	54	57	53	52	46	59	67	54	63.5	53	62	56	52	51	56	59	59	108	59	58	81.5	65	66	51	80	44	56
centroid_1006942	IVTT.AG	conserved hypothetical protein	63.3	73.5	48	65	193	59	51.5	58	65	59	72	63	68	64	64.5	115	57	62	54	61	60	59	56	60	50	70	70	60	64	64	63	99.5	54.5	52	52.5	60	64	102	62.5	57	69	77	67	50	102	49	60
centroid_1050294	IVTT.AG	cryptic outer membrane porin BglH	63.296	75	41	75	224	61	56	64	65	67	67	69	61	76	55	110	55	57	54	57.5	56	60	54	54	48	61	69	56	61.5	52	65.5	50	56.5	42	51	64	62	129	65	55	82	65	65	55	105	40	59
centroid_226261	IVTT.AG	conserved hypothetical protein	63.29	64	46	66	240	56	49.5	55	59	58	62	63	62	68	51	115	59	58	52	58	53	58	87	74	65	116	100.5	102	92	50	63	52	51	43	53	62	60	155.5	59	46	78	60	62	49	102	45.5	57
centroid_52110	IVTT.AG	protein tas	63.278	76	41	81	119	61	57	66	72	68	73	79	66	71	55	92.5	64	58	67	69	55	64	51	48	44	58	56	49.5	56	49	59.5	52	50	42	50	61	57	90	49	46	75	59.5	60	48	71	42	54
centroid_818932	IVTT.AG	conserved hypothetical protein	63.274	72	44	64.5	210	61	54	60	67	65	62	66	63	69	53	95	59	57	54	62	56	67	53	54	49	61	64	55	66	55	61	60	56	50	56	66	61	126	70	50	77	73	63	50	109	51	58
centroid_383977	IVTT.AG	conserved hypothetical protein	63.266	61	50	60	205	51	48	55	59	62	68	59	60	72	63	106.5	62	65	56	62	62	60	56	56	52	60	67	59	62	56	62	59	56	52	53	64	65	129	63	52	75	60	58	56	108.5	48	61
centroid_556008	IVTT.AG	periplasmic nitrate reductase, large subunit	63.262	88	46.5	97	165	80.5	75	89	85	76	73	99	62	87	57	118	61	67	59	67	61	66	61.5	70	51	73	75	65	68.5	56	70	58	59	49	59	71	70	132	73	68	107	85	75	58	85	44	67
centroid_327172	IVTT.AG	periplasmic beta-glucosidase	63.25	59	40	52	276	51	45	49	51	46.5	63.5	54	59	57	55	104.5	54	55	51	58	53	60	52	49	46	51	69	54	66	54	58	48	49	45	50	49	58	111	50.5	53	73	63	59	50	116	50	55
centroid_354093	IVTT.AG	dnaB-like helicase N terminal domain protein	63.236	66	43	52	224.5	44	45	50	55	51	64	55	56.5	63	52	109	53	55	49	59	52	52	49	48	43	55	58	46	60	47.5	52.5	44	46	44	49	51	57	110	43	47	60	50	54	51	92	41	59
centroid_150168	IVTT.AG	conserved hypothetical protein	63.224	74	47	73	216	58	56	63	64	61	67	68.5	65	75	58	123	58.5	64	56	62	63.5	63	55	64	50	61	73	61	60	59	62	55	55	50	55	61	60	137	62	51.5	74	61.5	61	59	93	46.5	58
centroid_551087	IVTT.AG	DNA repair protein RadA	63.222	66	51	61	210.5	51.5	55	55	64	62	74	59.5	69	72	59	115	66	67	62	67	61	66	58	55	53	63	67	57	67	54	63	58	53	52	55	59	64	119	60	57	77.5	66	68	55	96	50	71
centroid_768037	IVTT.AG	conserved hypothetical protein	63.206	69	50	63	193	57	54	56	59	57	71	56.5	70	71	57	104	59	61	60	60	59	62	58	54	51	58	63	56	67	54	65	58	52	52.5	51	60	58	108	57	54	69	60	59	63	98	50	72
centroid_554337	IVTT.AG	fumarate hydratase class I, anaerobic	63.192	71	41	66	374	55	52	60	63.5	56	60	64	57	72	52	116.5	54	54	51	56	47	55	48	55	46	58	76	52	65	49	61	49	49	44	53	64	63	142	62	54	71	59	61	53	128	43	53
centroid_88666	IVTT.AG	outer membrane usher protein HtrE	63.19	71	51	61	239	53	51.5	61	61	54.5	70	63.5	63	71	62	98	65	65	60	67.5	58	64	56	56	52	59	69	60	61.5	58	62	58	58	54	53	62	64	129	68	63	49.5	64.5	68	54	105	53	63
centroid_558372	IVTT.AG	conserved hypothetical protein	63.186	59	45	58	200	45.5	50	55.5	57	56	68	58	59.5	64	55	96	57	60	53.5	57	55	54	48	52	47	54	61	52	59	51	59	47	48	45	47	55	60	103	52	54	58	60	58	59	99	48	56
centroid_282632	IVTT.AG	bacteriophage replication gene A family protein	63.184	80	40	86	205.5	70	58	78	75	72.5	68	81	66	81	55	112	60	58	53	59	54	58.5	56	54	48	65.5	71	58	63	53	70	55.5	56	46	61	72	67	148	70	56	95	68.5	69.5	51	90	43	59
centroid_562552	IVTT.AG	putative membrane protein	63.146	63	48	60	154	50	52	60	52	57	65	56	60	68	54	116	55	57	57	65	55	64	53	64	47	60	57	55.5	63	50	90	52	47	50	51	59	55	99.5	50	58	61	53	57	55	80	47	69
centroid_371178	IVTT.AG	thiF family protein	63.146	60	47	55	199	51	52	59	56	66	70	58	66	71	55	124	61	64	58	59	57	65	52	52	50	55	65	55	59	53	56	57	54	50.5	50	59	64	114	55	54.5	63	60	59	54	99.5	45.5	62
centroid_63679	IVTT.AG	universal stress family protein	63.13	70	46	66	272	60	56	62	68	64.5	72	67	66	73	62	139	56	63	59	59	60	65	54	57	50	63	70	56	67	54	64	55	52	53	48	64	59.5	146.5	61	56	67	59	59	55	109	46	66
centroid_543867	IVTT.AG	parB-like nuclease domain protein	63.13	70	42	68	230	56	55.5	70	63	59	120	68	66	72	59	115.5	60	58	56	63	56	59	55	54	50	59	71	55	66	55.5	66	61	56	49	57	61	65.5	143	65	62	81	73	68	54	102	44	66
centroid_124725	IVTT.AG	carbohydrate kinase, FGGY family	63.088	72	47	64	235	59	52	61.5	63	59	62	67	63	71	57	112.5	57	62	55	59	56	58	56	57	48.5	60	66	53	62	51	66.5	53	51	45	50	60	96	207	112	72	122	75	83	53	116	47	56
centroid_892697	IVTT.AG	reverse transcriptase family protein	63.072	64	50	63	220	51	51	60	57	57	73	62	66	72	59	105.5	64	59	55	65	61	60	56	58	51	59	66	57	68	60	65	54	54	52	56	59	61	116	56	54	73	66	65	53	103	51	64
centroid_872742	IVTT.AG	type III restriction enzyme, res subunit	63.06	67	48	66	247	57	51	60	62	60	66	62	64	73	62	141.5	65	70	62	64	65	67	57	59	53	62	73	61	68	60	66.5	58	54	53	61.5	59	76	146	62	60	82	61.5	62	57	97	49	64
centroid_672884	IVTT.AG	phage tail tape measure protein, TP901 family, core region	63.056	72	47	62	203	54	50	59.5	54	55	66	61	63	69	57	134	64	66	59	63.5	63	62.5	56	53	48	79	67	55	69	55	61	51	50	49	55	57	59.5	127	58	55	65	77	62	51	115	48	67
centroid_919	IVTT.AG	sensor protein KdpD	63.04	83.5	45	83	210	70	60	80	76	70	71	87.5	70	77	59	100	60	58	56	62	56	59	56	56	50	66	72	54	63	53	68	58	59	47	58	72	68	133	68	57	83	79	72	51	87	44	56
centroid_175688	IVTT.AG	DDE domain protein	63.024	69.5	46	71	242	66	59	65	67	67	67	72	65	74	58	122	54	55	61	70	57	83	52	66	48	64	74	57	65	53	60	48	52	45	52	61	60	125.5	59	53	82	63	61	53	98	42	59
centroid_497778	IVTT.AG	type IV secretion system family protein	63.022	65.5	52	62	220	46	48.5	52	56	59	61	62	61	72	55	144	69	77	57	66	65	64	54	61	50	66	66	56	61	53	61	55.5	56	52	54	62	60	129	53	51	65	57	59	53	100	48	64
centroid_874082	IVTT.AG	chromosome partition protein MukF	63.018	66	46	57	228	48	49	55	58	63	64.5	58	59	68	58.5	122.5	64	64.5	54.5	62	57	63	55	53	52	57	66	54	60.5	54.5	59	56	53	49	60	62	59	122	51	51	73	66	60	54	99	50	63
centroid_176179	IVTT.AG	hypothetical protein	62.996	64	49.5	58.5	231.5	53	52	55.5	55	53	66	58	67	72	57	109	58	56	55.5	63	54	61	57	53	46	56	63.5	54	67.5	55	65	54.5	52	49	51	60	57	115	54	57	69	55.5	58	63	104.5	54	68.5
centroid_933393	IVTT.AG	calcineurin-like phosphoesterase superfamily domain protein	62.974	73.5	46	64.5	298	55.5	50	60	65	58	62	66	61	74	58	118	61	60	54	59	58	60	51	55	47	58	72.5	55.5	66	53	62	50	50	45	48.5	66	60	143.5	61	51	67.5	58.5	58	54	110	47	58
centroid_735955	IVTT.AG	NADH(P)-binding family protein	62.962	63	47	62	177	53	53	55	54.5	55	68	58	67	70	62	99	59	61	61	64.5	61	61	56	58	51	58	66	56.5	63	59	61	52.5	53	53	48	56	62	121	58	58	65	61	59	56	89	51	60
centroid_869947	IVTT.AG	conserved hypothetical protein	62.962	89	40	91	201	79	72	89	86	78	72	86.5	65.5	84.5	56	108.5	54.5	61	57	61	55	60	59	58	48	69	73	64	64	54	71	51	55	47	64	78	74	148	71	66	96.5	76	75	51	80.5	43	59
centroid_463695	IVTT.AG	putative membrane protein	62.95	73	43	79	181	66	64	66	76.5	70	64	77	62	76.5	57	101	49	58	54	58.5	57	61	58	57	54	61	70	61	64	52	66	52	56	46.5	56	71	67	128	69	60	79	71	70	50	85	45	57
centroid_37567	IVTT.AG	conserved hypothetical protein	62.946	65	50	62	190	52	53	57	69	54.5	65	63	62	69	55	108	78	63	56	64	54	59	51	54	48	67	65	56	62	52	65	58.5	51	47.5	56	69.5	63	118	58	53	74	65	62	50	87	46	59
centroid_392590	IVTT.AG	conserved hypothetical protein	62.944	67	41	72	125	59	51	68	67	68	66	72	58	67	52	85	57	61	54	73.5	54	60	56	53	45	57	64	51	59	51	56	55	55	43	53	60	59	102	56	46	77	64	64	46	73	44	57
centroid_102846	IVTT.AG	bacteriophage replication gene A family protein	62.938	66	45	70	238.5	55	52	68	68	67	65	70	64	78	60	114	51	63	56	58	55	61	53	57	49	60	72	57	63	55	63	53	55	47	56	68	64	136	64	52	81	66	66.5	54	110	44	64
centroid_976512	IVTT.AG	S-adenosylmethionine decarboxylase proenzyme	62.928	73	39	68	141	54	53	59	67	62	61	64	61	75	50	89	50	52	47.5	55	50	55	48	48	45	54	61	46	54	48	60	47	50	43	51.5	61	59	112	59	50	70	58	59	52	86	39	57
centroid_179954	IVTT.AG	sseB family protein	62.906	66	49	60	161	51	50	61	61	59	64	69	61	74	56	100	62	59	55	59	56	55	55	54	48	59	63	56	61	54	64.5	53	53.5	48	59	64	67	116	66	54	77.5	69	63	54	90	44	61
centroid_103218	IVTT.AG	shikimate kinase 1	62.898	85	47	66	283	58	56	69	59	59.5	62	62	63.5	71	57	112	56	60	55	54	54	61	55	55	51	55	57.5	54	60	52	57	51	52	47	50	63	62	119	67	57	68	56	62	58	93	51	64
centroid_831411	IVTT.AG	putative e14 prophage DNA-binding transcriptional regulator	62.878	66	44	56	307	45	47	58	60	55	61.5	57	57	66	53	152	58	70	56	54	59	57.5	52	46	43	52	59	47	55	50	57	46	48	45	50	51	56	122	50	50	134	53	55	52	104	43	55
centroid_696350	IVTT.AG	transglycosylase SLT domain protein	62.87	65	48	61	207.5	59	53	59	60	60	70	65	69	72	60	104	56	56	56.5	61	59	62	56	57	50	62	68	56	76	57	67	58	53	50	54	61	65	127	63	59	79	66	65.5	59	88	51	64.5
centroid_549933	IVTT.AG	inner membrane metabolite transport protein YhjE	62.856	60	46.5	58	206.5	54	53	55	56	53.5	64	61	64	68	57	102	56	59	56	67	56	60.5	57	54	47	58	63	54.5	62	52	60	53	52	47	42.5	59	56	124	61	56	67	55.5	59	49	85	48	55.5
centroid_1060369	IVTT.AG	conserved hypothetical protein	62.854	73	40	82	109	72	65	73	67	67	58	73	60	71	52	73	51	57	51	58	49	52	50	49	44	56	59	49	54	46	56	51	47	41	49	56	53	80	51	43	138	76	76.5	45	64	38	51
centroid_902438	IVTT.AG	bacterial regulatory, luxR family protein	62.83	56	46	57.5	205.5	47	45	50	52	56	61	56	59	63	53	114	57	62	59	61	58.5	57	51	50	46	52	60	50.5	61	48	66.5	55	51	49.5	51	67.5	58	107	50	54	66	53	55	82	317.5	112	117
centroid_869582	IVTT.AG	thiosulfate sulfurtransferase YnjE	62.83	90	40	100	193	76	73.5	86	95	83.5	72	95	77	85	58	108	55	59	58	63	55	63	54	57	50	71	76	62	65	54	66	52	53.5	46	60	75	71.5	146	74	62	91	71	70	50	78	40	57
centroid_579376	IVTT.AG	transposase C of IS166 homeodomain protein	62.812	63	42	60	259	55	49	58	61	60	67	64	61	72	57.5	118	55	55	52	57	57	60	51.5	56	43.5	56.5	67	52	61.5	52	62	51	52	45	50	61	59	136	59	51	63	58	68	49.5	108	46	58
centroid_231483	IVTT.AG	gram-negative pili assembly chaperone, C-terminal domain protein	62.81	53	46	54	201	42	39	47	51	52	60	51	54	63	48	108	66	49	47	56	46	53	47	43	43	48	54	47	54	43	47	44	43	39	47	56	53	96.5	44	41	62	47	52.5	48	81	41.5	56
centroid_101478	IVTT.AG	glucose-1-phosphate thymidylyltransferase	62.804	59.5	43	51	225	51	48	50	58	118	73	100	70	64	88	163	83	118	69.5	81.5	81	67	48	50	46	54	66	51	55	48	54	51	47	48	50	55	60	117	48	48	64	56	61	52	100	46.5	67
centroid_77080	IVTT.AG	conserved hypothetical protein	62.798	62	43	59	235	48	45	53	62	65	63.5	54.5	60	78	55	108.5	50.5	53	52	57	50	61	47	52	42	52	55	119.5	65.5	48	51	46	46	42	49	54	66.5	123	50	52	59	52	59	53.5	112.5	48	72
centroid_119924	IVTT.AG	putative diguanylate cyclase domain protein	62.796	57.5	45	56	251	46	48	55	54	49	64	54	60	60	56	106	54	54	52	63	53	53	50	47	44	53	59	51	59	52	58	49	46	43.5	49	49	51	111.5	51	52	57	55	58	49	92.5	45	57
centroid_491301	IVTT.AG	putative atpase involved in dna repair	62.78	63	41	63	184.5	48	49	65	60	55	69	65	59	70	54	98	55	59	50	55	50	51	49	54	46	59	62	51	62	50	59	52	46	45	56	62	63	122.5	61.5	58	93	59	137	51	84	43	59
centroid_62404	IVTT.AG	CFA/I fimbrial subunit D	62.774	56	43	69	239.5	44	48	47	51	63	62	54	56	74	49	136	55.5	60	57	63	52.5	69	48	48	43	51.5	56	47	60	46	48	52	55	41	65	71	53	126	46	47	64	46	52	51	97	42	66
centroid_852057	IVTT.AG	phage virion morphogenesis protein	62.768	55	39	46	271	40	38	43	44	46	52	47	51	53	43	106	51	51	44	56.5	44	48	40	41	36.5	43	56	44	50	41	48	42	38	38	39	44	48	114	43	44	55	46	48	45	103	42	51
centroid_565898	IVTT.AG	6-phosphofructokinase	62.76	66	46	65	225	56	51.5	59	61	62.5	70	62	62	67	58	109	57	60	56	60	62	65	60	56	47	59	69	57.5	65.5	56	65.5	54	48	51	49	61	64	122.5	64	55	76.5	61	63	59	95	51	65
centroid_186155	IVTT.AG	lysR substrate binding domain protein	62.75	64	51	59	188	50	48	53	65	64	72	62	69	73	66	112	62	66	59	67	63	64	63	58	57	60	69	59	63	57	63	62	63	56	55	60	60	116	55	51	64	59	61	56	88.5	48	63
centroid_325295	IVTT.AG	transcriptional regulatory protein TyrR	62.746	66	53	67.5	152.5	56	54	62	63	70	80	67	76	66	65	114	64	76	65	65	64	67	59	57	57	64	62	61	60	58	62	58	59	55	53	62	66	98	59	56.5	60.5	60	58.5	59	78	49	70
centroid_246943	IVTT.AG	phosphoribosylamine--glycine ligase	62.742	77	48	62	174	57	55	58	61	64	70	63	64	70	58	113	65	73	63	67	63	63	59	62	54	63	70	59	65.5	55	62	52	52	52	49	60	66	107	52	55	67	66	61	54	85	53	69
centroid_247430	IVTT.AG	conserved hypothetical protein	62.736	65	44	63	232	60	50	61	62	74	63.5	64	62	91.5	55	113	58	56	51	55.5	53	58	49	46	43	56	58	50	54	45	50	49	46	42	50	59	58	118	54	46	65.5	53	57	54	100	45	60
centroid_504464	IVTT.AG	L-glyceraldehyde 3-phosphate reductase	62.722	92.5	58	95	228	82	77	92	89	84	79	86	80	107	61	111	71	67	57	71	52.5	61	53	50	49	66.5	72	56	62	52	67	53	50	46	55	71	99	142	71	60	96	68	65	52	94	43	56
centroid_119571	IVTT.AG	inner membrane protein YtfF	62.69	69	50	63	224	61	51	61	57	57	69	58	62	67	59.5	118	57	57	59	65	55	64	56	53.5	52	56	65	56	63	56	67	57	52	53	54	59	81	122	60	58	74	58	64	60	96	50	65
centroid_1024574	IVTT.AG	conserved hypothetical protein	62.678	64	40.5	57.5	175	42	43	47	52	53	60	50	59	62	51	94	52	54	51	53.5	49	54	46.5	48	41	48	55	44	57	79	87	67	72	52	90	108	55	92	45	46	55	50	54	48	87	38.5	54
centroid_428039	IVTT.AG	subtilase family protein	62.646	63	40	54	241	44	41	48	58	56	63.5	52	59	69	50	132	56	59	57	58	50	63	47	47	41.5	50	58	48	59	47	53	48	48	43.5	49	58	57	138	55	46	64	55	54	50	120	45	56
centroid_46326	IVTT.AG	methyltransferase domain protein	62.644	60	42	57	204	52	51	52	53	53	65	52	62	67	55	114	53	60	52	59	52	56	53	53	42	56	58	51	59	51	57	53	49	48	49	56	62	111	56	54	69	55	57.5	58	104.5	49	76
centroid_988998	IVTT.AG	glycosyltransferase 9 family protein	62.64	59	46	65	203	60	55	58	66	64	65.5	61	64	73	58	110	58	59	56	59	58	63	53	54	47.5	58	68	57	59	55	63	56	54	49	54.5	69	64	128	61	58	70	60	63	57	93.5	49	61
centroid_639384	IVTT.AG	sigma-54 interaction domain protein	62.636	73.5	39	84	206	67.5	58	73	71	70.5	65	77.5	61	76	56	121.5	50	56	52	58	48	58	61	50	45	64	64	56	58	48	62	49	48	41	52	66	62	142	65	52	81	64	67.5	54	90	43	58
centroid_554649	IVTT.AG	fimbrial family protein	62.624	63	45	60	204	50	51	55	58	49.5	64	56	61	68	57	103	54	54	51	53.5	56	59	51.5	50	47	58	59	53	62	50	59	50	52	46.5	49	59	57	121	53	48	74	58	55	57	99	47	64
ETEC_0595_S2	IVTT.AG	putative RHS repeat protein	62.618	65	43	66	106	50	43	64	59	57	64	63	61.5	81	53	80	59	54.5	57	60	53	56.5	58	52	46	63	62	60	64.5	53	68.5	50.5	53	48	59	74	66	90	51	44	102	81	85.5	54	68	48	88.5
centroid_462079	IVTT.AG	AAA domain family protein	62.602	84.5	45	84	215	70	60	75	75	70	73	81	71	82.5	58.5	100	58	55.5	54	61	54	60	56	56	46	64	71	51	62	50	61	56	54	45	54	69.5	64	133	60	50.5	92	78	75	48	97	40	58
centroid_796499	IVTT.AG	flagellar rod assembly protein/muramidase FlgJ	62.598	60	47	61	195	52	52	53	58	65	71	61	68	69	60	112	60	64.5	59	64	59	68	54	54	53	59	68	58	64.5	56	58	58	55	53	54	61	62	124	55.5	53	67	60	61	53	104	51	70
centroid_1032930	IVTT.AG	cell division protein FtsQ	62.596	74	44	73	259	60	56	63	64	59	68	69	69.5	73.5	54	110.5	56	56	55	60	53	61	52	53	47	56	68	52	61	48	63	53	53	43	57	59	60.5	134.5	55	48	85	66	62	48	108	44	57
centroid_751928_s2	IVTT.AG	NA	62.584	66	48	53	223.5	46	46	52	54	55	61.5	55	60	65	52	117	55	62	51	60.5	53	59	51	50	44	55	58	49	60	49	56	51	50	46	51	59	56	119.5	47	45	61	51	52	55	97.5	45	69
centroid_500913	IVTT.AG	abi-like family protein	62.582	67	47.5	63	196	57.5	53	60	60	57	71	59	67	71	59	108	58	60	59	64	62	61	57	59	49.5	58	62	60	64	57	64	53	53	49	49	59	61	113	62	57	69	58.5	61	63	90	49	65
centroid_938711	IVTT.AG	conserved hypothetical protein	62.58	57	44.5	58	203.5	46	43.5	55	61.5	56	68	57	60	69	51	94	56	55	54	62	54	61	50	57	46	57	62	48	62	50.5	56.5	55	50	48	51	57	57	127	54	50	62	57	55	46	86	45	54
centroid_552064	IVTT.AG	sucrose porin	62.57	71	41.5	70	197	59.5	54	63	63	57	62	66	59	75	50	109	51	57	52	53	51	56.5	48	49	43	55	64	54	57	49	56	47	47	42	49	57	60	125	61	52	84	66	61	49	91.5	39	56
centroid_427132	IVTT.AG	conserved hypothetical protein	62.554	67	49	64	189	66	58	64	67	63	64	65	61	71	58	88	60	59	54	60	55.5	60	56.5	59	52	64	63	56	64	55	59.5	61	54	48	56	69.5	63	115	68	57	76	71	63	51.5	89.5	48	59
centroid_705319	IVTT.AG	phosphoenolpyruvate carboxylase family protein	62.55	71	46	68.5	183	55	53	66	64	60	78	69	67	74	57	102	57.5	57.5	54	60.5	52	59	56	53	48	65	68	56	64	53.5	66	55	52	48	52.5	63	62	130	62	58	79	67	69	58	87	45	65
centroid_160209	IVTT.AG	putative chaperonin	62.526	60	49	62.5	190	48	45	51	61	64.5	69	60	70	65	63.5	116	63	62	60	62	59	62	49	59	54.5	57	66	57	62	54	63	52	57	55	52	58	58	115	49	53	58	60	61.5	56	98	49	65
centroid_542543	IVTT.AG	sugar fermentation stimulation protein	62.522	61	51	61	179.5	56	53	54.5	62.5	63	64.5	58	64	69	57	100	54	58	54	63	57	71	53	52	48	58	66	53	70.5	54	63	53	49	46	52	63	68	104	59	57	66	62	60	56	101	46	66
centroid_557081	IVTT.AG	agmatinase	62.512	62	46	60	180	47	51	62	57	54	72	57	61	65	59	89	57	59	55	64	55	59	49	54	51	54	64	57	64	53	59	55	54	49	51	58	59	108	57	54	76.5	69	59	60	94	50	65
centroid_139470	IVTT.AG	cysteine-rich domain protein	62.484	62	45	57	252	54	50	57	61	59	66	64	60	75	56	124	62	67	51	65	55	65	50	55	47	57	68.5	52	61	53	60	51	49.5	43	52	60	58	133	61	51	66.5	59	59	50	99	43	56
centroid_521115	IVTT.AG	ASCH domain protein	62.472	64	41	64	249.5	49	46	54	57	58	60	58.5	57	66	50	111	54	55	51	53.5	51	52	46	45	43	49.5	59	48	62	46	49	45	45	41	48	56	58	125.5	57	47	68	58	57	52	106.5	43	57
centroid_241514	IVTT.AG	putative htdA	62.458	90	41	87	230.5	73	63.5	77	77	73	73	84	65	83	60	113	56	54	54	61	56	62.5	55.5	58	50	66	75	57.5	66	54	70	56	53	45	62	77	67	145	70	62	85	67	71	51	94.5	44	56
centroid_839970	IVTT.AG	heme ABC exporter, ATP-binding protein CcmA	62.43	68	48	62	197.5	48	46	55	73	76	68	83	68	75	65	108	52	58	52	64	57.5	61	59	55	51	56	61	58	58	51	54	53	51	50	53	57	59	100.5	53.5	50	69	63	65	60	102	49	65
centroid_356212	IVTT.AG	outer membrane autotransporter barrel domain protein	62.412	74	64	66	156	66	57	68	71	67	75	73	72	83	65	88.5	60	60	60	69	59	61.5	59	57	47	62	66	56	67	58	65	58	52	49	54	63	64	109	64	58.5	90	74.5	68	60	79.5	47.5	60
centroid_368463	IVTT.AG	phage integrase family protein	62.412	65	46	65	234.5	59	56	57	64	58	68.5	67	67	75	55	107	60	60	56	69	55	64	55	55	49	61	64.5	53	63	51	65	51	54.5	43	44	60	60	128.5	58	56	67	58	57.5	48	91	51	60
centroid_137896	IVTT.AG	DNA topoisomerase IV, B subunit	62.384	62	43	58	249	50	49	52	57	56	63	54	57	69	55	133	56	57	52.5	59	53	62	52.5	52	45	54	58	51	64	53	57	56	53	47	50	59	58	127	50	53	63	56.5	56	59	111	49	67.5
centroid_202223	IVTT.AG	conserved hypothetical protein	62.38	60	40	54	299	48	44.5	45	67	66	74	67	63	87	56.5	139	55	58	54	61	53	63	45	46	43	52	64	47	60	45.5	53	49	46	44	49	54	62	140	45	56	58	50	55	53	114.5	45	60
centroid_233262	IVTT.AG	AAA domain protein	62.376	60	43	60	132	51	49.5	56	51	50	61	58	58	62	53	81	51	53	49	49	49	52	47.5	47	41	53	57	47	58	46	55	50	46	45	45	53	56	85	52	50	70	61	53.5	55	74	43	62
centroid_53621	IVTT.AG	ATP-dependent DNA helicase RecG	62.362	83	47	80	168	66	60.5	72	72	70	67.5	77	66	79	56	97	58	57	54	61	57	59	58	53	48	61	64	51	60	51	64	58	56	48	59	64	62	112	61	51	87	70	67	53	79	46	60
centroid_953533	IVTT.AG	glycosyl transferase 2 family protein	62.354	74.5	43	70	253	62	61	60	55	52	63	61	62	68.5	52	116	58	58	55	57	52	57.5	50.5	54	48	58	65	50	58	52	66	50	51	46	44	54	51	133	53	47	61	54	54	51.5	100	45	54
centroid_948056	IVTT.AG	leucine rich repeat family protein	62.352	55	46	55	212	49	47	48	52	54	60	54.5	63	65	53	119	57	58	54	58	53	57	48	50	45	54	61	52	58	47	52	52	48	47	46	55	53	115	49	48	61	54	56	49	88	46	62
centroid_34938	IVTT.AG	putative mobC-like protein	62.334	59	44	56	199	45	43.5	50	57	57	60	56	61	67.5	52	123	57	57	50	61	55.5	67	49	57	50	51	62	54	62	49	59	50	47	45	49	59	53	115	49	48	61	53	51	53	104	47	56
centroid_1058372	IVTT.AG	bacterial transferase hexapeptide family protein	62.332	70	41	59	239	42	45	51	51	49	66	58	61.5	66	51.5	143	63	79	59	65	56	61	48	45	42	54	59	49	54	47.5	52	49	45.5	43	55	52	60	116	50	49	62	52	54	52	106	43	63
centroid_633510	IVTT.AG	aminotransferase class-V family protein	62.328	66	47	58	218	50	52	48	58	57	68	61.5	65	71	59	118	61	65.5	56	59.5	54	59	53	52	49	55.5	61.5	49	61	48	57	51	51	49	49	59	57	110	52	53.5	61	57	58	54	103.5	46.5	62.5
centroid_237996	IVTT.AG	putative predicted protein	62.324	60	38	56	311	44	43	48	54	52.5	55	51	55	71	47	107	52	53	47	53	50	58	45	43	40	51	68	49	61	45	53	44	46	39.5	49	61	53	123	47	49	58	47	50	51	151	48.5	57
centroid_630936	IVTT.AG	type II intron maturase family protein	62.324	59	44	59	275.5	51	47	54	58	61	61	62	57	66	53	113	57	59	52	55	54	57	49	51	43	58	80	52	60	48	54	49	48	45	55	62	56	125.5	53	46	67	57	58	55	112	42.5	59
centroid_620687	IVTT.AG	conserved hypothetical protein	62.322	79	45	80	245.5	64	56.5	72	73	65	65	73	64	76	57	128	54	57	57	59	54	59	53	56	49	64	73.5	56	66	52	66.5	53	54	45	56	69	67	144	67	58	78.5	67	66	53	97	44	57
centroid_492605	IVTT.AG	relaxase/Mobilisation nuclease domain protein	62.314	82.5	44	84	194	68	62	75	75	68.5	67	75	66	81.5	58	94	56	57.5	56	63	51	58	52	55	45.5	63	64	52.5	60	54	63	51	52	46.5	57	61	60	115	56	50	85	68	67	51	86	44	58
centroid_136445	IVTT.AG	hypothetical protein	62.306	79	43.5	82	229	69	64	77	73	70.5	71	77	67	82	57	112	56.5	57	56	61	54	61	57	57	51	64	75	57	63	54	68	56	56	46	60	71	67	139	64	60	96	72	70	52	90	44	59
centroid_1037229	IVTT.AG	fimbrial family protein	62.304	66	48	64	186.5	58	51	62	61	59	66	64	66.5	74	55	112	57	55	58	65	60	66	50	56	48	57	64.5	57	59	54	64	51	49	46	50	63	60	124	60	51	72.5	64	60.5	55	96	45	56
centroid_174607	IVTT.AG	tripartite ATP-independent periplasmic transporters, DctQ component family protein	62.302	73	42	79	198.5	60	53	56	64	60	59	58	58	72	53	152	56	75	59	60	59	64	54	53	43	59	65	52	64.5	49	60	52	52	45	44	60	61	134	56	52	74	60	61	52	103	44.5	58
centroid_643938	IVTT.AG	ABC transporter family protein	62.288	104	45	123	240	99	78	107	67	65	66	64	66	75	57	114	54	59	49	58.5	55	59	51	53	47	57	67	53	60	53	63	48	51	44	47	61	67	142	58	51	68.5	61.5	61	53	93	44	59
ETEC_3214	IVTT.AG	hypothetical protein	62.286	64	41	47	321	47	48	47	52	56	56	50	56	65	50	113	50	50	47	48	49	55	46	46	38	47	69	50	57	45	54	45	39	40	45	58	114	194	49	60	117	70	72	50	108	42	54
centroid_38707	IVTT.AG	glycosyl transferase 11 family protein	62.284	66	46	62.5	208.5	46	51	58	63	69	70.5	63.5	68	76.5	72	127	59	59	57	57	63	60	52	56	49	73	66.5	60.5	64	51	56	47	52	48	50	54	65.5	100.5	50	52	60	56	58	51	131	47.5	62
centroid_755163	IVTT.AG	conserved hypothetical protein	62.274	56	38	49	197	39	39.5	43	49	50	55	51	56	55.5	48	213	130	78	62	79	68.5	70	39.5	44	40	50.5	57	47	44	42	53	40	46	41	43	51	52	104	51	45	60	47	50	49	85	44	58
centroid_268325_s1	IVTT.AG	NA	62.268	62	48	55	212	44	44.5	46.5	62	74	80.5	98	68	85	64	118	53	57	52	57	55	58	49	47	46	56	57	50	56	50	55	50	48	44.5	53	64	78	129.5	58	52	73	61	65	50	112	42	61
centroid_16369	IVTT.AG	conserved hypothetical protein	62.264	69	48	59	168	53	52	59.5	62	58	70	62	63	73	56	100	60	85	84	65	55	61	56	135	50	59	66	53	67	55	55	63.5	53	52	55	66	63	110	61	57.5	63	58	60	62	86	53	76
centroid_202353	IVTT.AG	RNase E specificity factor CsrD	62.254	64	41	54	265	44	45	50	51	48.5	67	50	55.5	65	48	120.5	54	53	49	59.5	49	55	49	47	45	54	57	50	57	47	56	44	43	41	46	49	55	129	54	52	71	54.5	59	52	119	42	57
centroid_622685	IVTT.AG	triose-phosphate isomerase	62.234	58	45	54	230.5	49	47	52	53	56	64	58	64.5	73	55	143	64	71	56	61.5	58	62	47	50	47	52	65	51	60	47	54.5	51	50	45	49	56	58	117	50	50	61	53	53	55	94	49	64
centroid_529800	IVTT.AG	flagellar protein FlhE	62.232	61	46	52	263	48	51	52	60	59	61	59	59	65	59	142	55	59	53	63	53	60	50	47	44	52	60	48	59	51	51	51	50	48	44	56	63.5	118	56	54	104	49	57	55	92	45	66.5
centroid_201494	IVTT.AG	histidine kinase-, DNA gyrase B-, and HSP90-like ATPase family protein	62.224	89	46	82	188	71	61	76	74	70	67	84	64	79	56	102	54	56	53	55	53	57	51	55	48.5	68	70	56	62.5	55	66.5	59.5	53	44	64	77	74	140.5	69	57	90.5	81	76	51	84	43	54.5
centroid_181309	IVTT.AG	enhancing lycopene biosynthesis protein 2	62.222	64	46	62	231	46	53	53	57	57	60	55	55	63	54	131	58	65	55	62	55.5	58	54	53.5	48	55	66	54	64	50	57	51	54	49	56	59	59	126	56	52	76	59	59	53.5	121	47.5	60
centroid_347077	IVTT.AG	putative membrane protein	62.22	82	51	67	191	63	53	62	89	106	89.5	95	89	108	83.5	98	64	61.5	54	63	59	62	56	69	51	62	68	58	67	58	68	58	54	47	57	66	65	125.5	69	51	71	61	64.5	52	91.5	45	60
centroid_175935	IVTT.AG	fertility inhibition protein	62.214	77	49	56	241	49	45	53	53	53	69	57	63	67	54	112	63	59	53	64	55	59	55	52	48	54	60	57	63	51	57	53	49	47	53	60	62	116.5	51	52	68	54	54	56	100	45	67
centroid_216183	IVTT.AG	putative allantoin permease	62.188	73	45	69	246	60	54.5	61	68.5	61	71	70	66	73	56	107.5	59	57	55	61	56	60.5	53	54	50	60	72	57	62	52	65	52	51	45	58	66	59	120	64	49	79	70	64	58	104	46	60
centroid_804916	IVTT.AG	papC C-terminal domain protein	62.158	89	42	87	147	75	63	74	72.5	72	69	83.5	68	79	55	94.5	60	58	55	58	52	58	52	57	50	61	69	56	60	54	67	49	53	46	58	70	67	115	69.5	58	91	75	72.5	53	81	43	58
centroid_902138	IVTT.AG	mannitol dehydrogenase Rossmann domain protein	62.152	63	49	60	239	52	54	52	62	65	68	62	63	71	63	135	63.5	69.5	59	65.5	64	65	54	56	54.5	58	65	57	64	54	64	53.5	58	54	53	59	66	120	52	52	69	58	60	55	107	51	67
centroid_61515	IVTT.AG	phosphonate metabolism protein PhnM	62.146	64	42	64	271	51	51	53	59	63	63	63	62	65.5	56	117	53	57	51	57	55	58	51	45	44	52	62	52	58	54	57	50	55	43	58	66	59	131.5	50.5	48	56	57	59	53	114.5	45	59
centroid_236418_s2	IVTT.AG	NA	62.136	60	44	60	219	45.5	47	50	56	58	55	56	56	62	49	127	47	55	49	54	50	58	47	52	44	49	67	52	62.5	46	52.5	49	49	41	51.5	59	137	156	49	50	61	57	59	54	97	43	57
centroid_222466	IVTT.AG	electron transport complex, RnfABCDGE type, C subunit	62.12	63	47	61.5	198	52	50	55	60	57	68.5	59	61	69	55.5	105.5	58	61	54	59.5	54	65	50	51.5	50	58	68.5	56	68	53	56	53	55	52	50	58	55	109	53	48	65	57	58	55	124	51	61
centroid_244236	IVTT.AG	conserved hypothetical protein	62.108	57.5	40.5	49	245	42	39	45	49	52	56.5	50	56	64	48	115	81	60	53	59	51	55.5	52	50	42	57	58	46	58	47	54	50	47	44	59	54	57	106	45	46	59	51	53.5	53	91	41.5	80
centroid_689370	IVTT.AG	putative lytic transglycosylase, catalytic	62.092	79	44	81	161	68	59	74	71.5	70	65	79.5	67	78	55	95	57	56	54	58	52	59	53	56	47	64	62	53	62	51	61	52.5	52	44	54	61	58	103	60.5	48	84.5	72	70	50	80	47	56
centroid_189019	IVTT.AG	putative wejs	62.092	58	44	63	165	50	49	56	61	59	66	59	63.5	69	54.5	107	50	54	52	56	56	57	52	72	48	55	65	57	59	50	53	51	50	46	54	64	59	124	57	49	76.5	56.5	63	55	129	46	60
centroid_919524	IVTT.AG	phage P2 GpU family protein	62.076	67	30	48	480	42	40	39	47	268.5	46.5	56	47	58.5	39	109	41	43	41	41	43	51	39	41	30.5	51.5	82	40	55	38	45	36	37	33	42	51	46	132	40	47	57	35	41	45	154	41	50
centroid_125116	IVTT.AG	bacterial regulatory, tetR family protein	62.076	74.5	47	71	209	65	60	66	70	65	70	68	66	75	58	117	54	56	55	56	60	61	67	58	51	63.5	74	55	64.5	54	67	57	54	47	49	65	59	134	61	55.5	74.5	57	60	52.5	94	43	60
centroid_239143	IVTT.AG	GDP-mannose mannosyl hydrolase	62.066	68	48	61.5	210	51	48	57	60	63	65	58	64	75	57	122	54	58.5	54	58	56	56	52	53	48	57	66	53.5	61	53	57	53	54	47	52	64	64	134	61	52	74	56	63	56	107.5	47	62
centroid_918504	IVTT.AG	transporter associated domain protein	62.066	69	43.5	65	302.5	55	54	59	62	59.5	65	65	64	73	53.5	114	55	57	51	57	56	63	49	55	49	60	79	58	64	56	62	49.5	51	45	50	61	55	138	59	46	72	59	61	55	118	45	55
centroid_107686	IVTT.AG	prophage tail fibre N-terminal family protein	62.064	60	48	67	224	58	51	53.5	58	63	65	61	65	66	54	108.5	59	59	59	61	62	67	54	56	49	62	66	52.5	69	56	57	56	53	49	53	63	62	126	55	56	68	59	59.5	61	91	51	71
centroid_741386	IVTT.AG	outer membrane autotransporter barrel domain protein	62.04	70	50	66	168	63	56	55	61	62	71	68	64	71	64	110	61	61	58	65	63	62	58	58	50	62	64	59	71	51	60	51	57	56	57	64	70	105.5	56	56	62	58	61	54	98	52	68
centroid_934903	IVTT.AG	PKD domain protein	62.036	75	41	73.5	169	66.5	56	71	69	70	64	78.5	59	72	55	99	50	53	50	52	49	54	53	52	43	61	69.5	52	57	48	64	49	56	42	53.5	63	63	121	64	57	74	68	66	47	84	40	55
centroid_235433	IVTT.AG	hypothetical protein	62.036	73.5	49	69	211	59	61	63	65	59	63	73	62	67	52	99	54	53	51.5	58	55	65	51	52	49	62	70	63	61	50	61	64	52	46	59.5	74	73	139	67	63	79	71	65	51	85	40	56
ETEC_4723	IVTT.AG	phage host specificity protein	62.022	45	35	50	126	35	34	41	48	50.5	54	44.5	50	64.5	45	89	53	48	59	43	49	56	56.5	43	42	51	56	54	74	48	52	44	47	54	58	59	66	82	42	42	62	53	62	59.5	88.5	59	70
centroid_113872	IVTT.AG	GTP-binding protein LepA	62.02	76	47	79	220	71	71	68	68	64	69	73	68	79	59	95	61	57.5	54	62	56	59	57	54	49	63	69	53	64	53	60	60	55	48	53	66	66	125	58	56	75	64	63	56	89	49	63
centroid_100637	IVTT.AG	ribosomal protein S12 methylthiotransferase accessory factor YcaO	62.012	62	43	58	201	46	50	53	55	57	64	64	59.5	66	55	106	58	57	51	59	56	56	51	53	47	57	65	54	56	49	56	50	51	45	49	61	55	105	53	50	60.5	56	58	54	94	48	58
centroid_553984	IVTT.AG	glycosyl transferases group 1 family protein	62.008	81	40	80	194	62	58	79	75	72	65	75	63	74	55	109	56	55	53	57	52	61	58	55	48	65	71	58	65	53	75	53	52	43	55	64	61	122	62	54.5	85.5	70.5	73	51	86	42	58
centroid_59448	IVTT.AG	translocation and assembly module TamB	62.008	83	44	82	196	65.5	58	71	73	68	64.5	78	66	81	56	102	56	53	56	59	56	53	52	55.5	49	60	69	51	60	49	63	54	51	42	53	67	61	134.5	67	51	91	71	69	58	96	42	53
centroid_861799	IVTT.AG	putative secreted protein	62.004	66	48	63	248.5	57	50	58	63	67.5	70.5	68	61	73	59	121	56	56	52	61.5	59	62	56	61	50	59.5	70	60	63	56	63	52	52	48	53	63	61	128	64	52	70	57	61	51	102	46	59
centroid_1008113	IVTT.AG	type-F conjugative transfer system mating-pair stabilization protein TraN	61.994	85	45	84.5	207	72	64.5	77	76	74	69	90	71	77	57	100.5	58	57	56	58	54.5	59	56	56	49	66.5	70	56	62	51	68	58	59	46	58	80	71	145	76	60	99	87	76	51	82	45	53
centroid_241175	IVTT.AG	galactitol-1-phosphate 5-dehydrogenase	61.99	71	48	56	194	46	50	56	57	57	67	58	62	67	58	104.5	59	58	55	61	55	58	55	48.5	49	58	66	50	62	53	63	53	53	49	56	58	62	113	51	54	63	60	57	54	94	49	60
centroid_185067	IVTT.AG	transposase DDE domain protein	61.988	53	37	45	234	37	40	45	54	88	81	90	70	71	70	157	50	55	50	59	57	51	44	48	41	52	57	47	47	40	62	44	43	40	47	54	50	108.5	43	44	51	49	49	45	86	40	53
centroid_170647	IVTT.AG	homocysteine S-methyltransferase	61.982	58	43	55	175	47	47.5	53	53	50	63	54	58	64	50	96	56	57	54	65	52	58	47	47.5	42	50	55	50	59	46	56	53	50	44	52	52	53	106	51	48	71.5	55	54	54	87.5	44	58
centroid_762196	IVTT.AG	peptide chain release factor 3	61.98	83	43	83	209	70	62	78	86	71	71	82	63	80	55	107	57	57	59	65	55	61	54	57	48	66	73	58	62.5	55	66	56	58	48	58	72	68	139	73	63	95.5	75	73.5	52	82.5	44	59
centroid_252957	IVTT.AG	hypothetical protein	61.978	62	47	57	223.5	48	44	56	56	63	67	60	64	75	59	112	61	65	57	62	58	60	57	58	49	61	68	52	66	52	61	53	55	48	57	65	58	123.5	56	47.5	67	57	59	58	102	46	64
centroid_281774	IVTT.AG	yhfA domain protein	61.964	73	49	69	202	53	53	61	64.5	57	63	67	60	71	50	97	54	54	50	56	50	51	51.5	53	46	57	60	51	60	53	70	60	51	46	59	62	62	128	62	50	84	70	70	51	90	45	60
centroid_86931	IVTT.AG	RNA 2'-O ribose methyltransferase substrate binding family protein	61.96	54	45	57	100	47	42	49	56	57.5	63	60.5	63	63	57	81	55	56	55	52	51	58	51	56	47.5	53	57	54	60	48	59	51	54	51	47	52.5	56	84	50	51	66	58.5	60	53	89	48	64
centroid_84904	IVTT.AG	conserved hypothetical protein	61.936	55	44	56	187	46	47	53	56	66	69.5	59	60.5	67	57.5	124	60	61	50	57	56	57	52	62	47	60.5	79	53	83	55	58	53	51	48	48.5	55	250	138	55	52	111	59	57	53	136.5	43.5	62
centroid_733052	IVTT.AG	conserved hypothetical protein	61.904	63	42	62	194	54	46	57	61.5	56	64	60	59	72	51	112	51	53	52	56	49	58	47	50	44	52	59	51	57	50	58	48	50	43	52	60	63	128.5	58	54	321	58	63	50	95	44	56
centroid_102545	IVTT.AG	repressor protein CI	61.904	77	50	71	187	63	56	69	69	67	71	67	69	77	60	99	65	60	56	61	58	65	59	59	51	65	72	57	66	58	67	60	62	48	60	70	67	127.5	64	47	77	67.5	70	56	94	51	61
centroid_248433	IVTT.AG	putative auxiliary protein Bis	61.896	65	42	63	245	50	47	54	57	56	55	53	57	64	49	112	49	53.5	47	51	47.5	53	47	46	41	47	58	45	55	46	53	43	45	41	47	55.5	56	144	50.5	45	60	52	51	50	115	40	55
centroid_55121	IVTT.AG	putative protein traJ	61.894	66	49	68	253	49	51	52	55	55	65	59	61	65	53	112	58	61	53	58	53	62	52	50.5	46	54	62	52	57	49	57.5	52.5	50	48	50	55	54	129	55	50	64	56	58	53	107	48	59
centroid_103239	IVTT.AG	trwC relaxase family protein	61.886	65	39	54	426	43	47	46.5	51	50	63	50	54	62	49	105	56	51	49	57	46	60	46	47	42	50	74.5	47	64	46	53	44	47	39	47	53	50	143	50	45	57.5	52	53	49.5	144	44	54
centroid_1052407	IVTT.AG	conserved hypothetical protein	61.884	69	44	67	294.5	55	49	56	65.5	60	66	60	57	74	54	133	54	53	50	56	53	63	51	53	46	54	65.5	52	66.5	48	62	50	50	46	46	57	55	130	53.5	58	65.5	54	57	51	117	48	58.5
centroid_198568	IVTT.AG	putative pseudouridine transporter	61.86	72	48	67.5	252	55	52	61	66	63	66	66	65	75	61	134	60	61	56	63	62	63	55	56	50	61	69	56	63	56	64	55	55	48	50	67	62	143.5	64	49	82	62.5	60	52	126	45	59.5
centroid_289067	IVTT.AG	conserved hypothetical protein	61.856	77	53	68	231	48	53	62	65.5	61	80	59	67	76	58	142	61	69	59	63	62	71	55	55	47	60	65	56	63	53	59	53	50.5	52	50	66	59	125	56	56	71	60	58	58.5	111	47	62
centroid_720372	IVTT.AG	conserved hypothetical protein	61.856	71	46	65	267	57	53	59	65	57	60	70	59	73	56	109.5	54	56	54	56	53	62	50	49	44	56	67	50	63	50	61	51	49	40	48	60	52	120.5	56	43	70	63	60.5	50	130.5	47	53
centroid_964596	IVTT.AG	phage tail-collar fibre family protein	61.842	69	42	67.5	131	61	51	63	90	77	82	98	87	97.5	63	90	52	56	50	52	48	53	48	49	42	56	58	47	54	47	59	47	47	40	52	58	58	103.5	54	47	84	72.5	64	48	71.5	39	55
centroid_33542	IVTT.AG	acetyl-CoA C-acetyltransferase family protein	61.832	95	40	102.5	271	58	57.5	98	51	53	63	54	59	69.5	51	141	56	64	53	58	54	59	47	48	42	51	58	76	62	67	87	78	72	55	79	108	59.5	137	46	50	60	48.5	55	50	112	46	61
centroid_844306	IVTT.AG	conserved hypothetical protein	61.832	65	50	64	206	51.5	46	60	61	62	66	65	69	73	61	116	62	65	58	60	59	65	55	57	52	58	70	60	64	56	63	56	56	50	53	65	62	112	57	48.5	72	61	60	56.5	97	47	64
centroid_723241	IVTT.AG	DNA primase catalytic core, N-terminal domain protein	61.82	69	50	62	206	56	50	59	63	55	85	60	61	67	56	100	57	56	54	58.5	56	58	59	56	49	62	66	57	71	55	66	55	52	49	53.5	62	67	131	67	57	80	70	65	60	92	49	62
centroid_275116	IVTT.AG	putative membrane protein	61.818	63	39	68	269	62.5	54	57	58	54	62	61	59.5	74	54	125	54	57	52	59	51	54	53	52	41	56	64	59	67	59	63	47	47	42	60	50	55	130	50	49	67	56	50	50	121	44	53
centroid_502175	IVTT.AG	photosystem II complex subunit Ycf12 family protein	61.814	65	43	59	230	54	48	56	60	57	62	62	57	68	53	138.5	52	56	52	61.5	54	61	50	52	46	55.5	66	52	55	50	63	50	50	43	49	60	59	130	58	48	76	56	61	48	95	42	55
centroid_954867	IVTT.AG	prophage CP4-57 integrase	61.802	74	45	66	271	58	56	58	64	61	64	67	63	66	55	123	58	61	54	67	57	63	52	52.5	49	56	67	52	61	51	62	54	53	50	49	58	58	141	60	50	68	62	55	52	128.5	51	56
centroid_188926	IVTT.AG	caudovirales tail fibre assembly family protein	61.794	63	48	57	186	51	51	56	59	62	71	61	63	72	59	102	59	62	51	60	54	65	53	53	48	58	64.5	54	61	53	60	53	49.5	47	51	61	60	107	56.5	52	66	57	60	55	99	50	63
centroid_971620	IVTT.AG	peptidase B	61.79	76	51	62	194	49	49	53	58	52.5	70	62	58	69	57	107	61	63	58	63	57	62.5	57	55	48	67	67	58	62	55.5	56	52	33	51	60	66	64	99	55	55	67	64	60	66	95	46	60
centroid_279884	IVTT.AG	transglycosylase SLT domain protein	61.786	89	43	94	225.5	74	65	85.5	85	79	75	86.5	67	78	54	114	53	54	57	61	51	62	59	58	48	68	73	58	64	54	70	56	57.5	46	59	80	71	152	73	59	97	82	75	48	92	44	55
centroid_302400	IVTT.AG	putative integrase	61.78	60	45	60	164	43	45	54	58	57	64	58	63	64	54	179	58	64	59	63	60.5	58	48	54	47	56	78.5	61	63.5	51	61	48	52	50	49	53	62.5	168	46	50	250	56	60	53.5	87	44	65
centroid_966025	IVTT.AG	conserved hypothetical protein	61.76	67	40	61	169	50	50	57	50	48	65	51	55.5	61	59	101.5	52	54	52	54	49	54	52	49	45	56	63	51.5	283	51	54	48	48	46.5	54	54	55	120	52	50	60	50	61	50	111	45	64
centroid_1076501	IVTT.AG	P2 phage tail completion R family protein	61.754	80.5	44	74	230	64	59	67	67	66	63	71	60	74	53	93	57	56	53	57	57	58	53	54	50	61	69	52	60	54	62	53	53	47	57	67	61	136	63	52.5	84	74	69	49	101	45	57
centroid_475810	IVTT.AG	conserved hypothetical protein	61.752	83	59	83	177	73	71	75	77	80	81	84	91	91	71	105	71	67	64	75	73.5	73	68	66	63	75	80	66	71.5	70	83	69	72	68	1	74.5	81.5	1	80	72	87	71	73	59	89	59	1
centroid_535136	IVTT.AG	phage tail fibre repeat family protein	61.748	63	47	62	135	51	46	62	57	56	68	61	62	67	59	87	59	60	56.5	56	55	58	50	55	49	59	63	55	61	55.5	61	54	52	48	51	59.5	63	111	56	59	72	67	67	50	89.5	50	51
centroid_691032	IVTT.AG	type I site-specific deoxyribonuclease, HsdR family protein	61.736	64	49	62	150	55	50	57	63	57	64	58	63	66	56	94	54	56	52	54	52	55	53	54.5	49	58	60	56	56.5	50.5	56	51	51	49	50	59	59	102	56	57	70	63	62	58	90	49	65
centroid_1028805	IVTT.AG	conserved hypothetical protein	61.734	62.5	47	57.5	204	51.5	50	53	59	56	65	57	62	69	54.5	114	58	64	60	61	63	63	55	57	50	60	68	55	59	54	59	54	52	53	52	61	60	117.5	55	55	69	58.5	58	51	94	46	65
centroid_182562	IVTT.AG	conserved hypothetical protein	61.728	64.5	45	66	235	57	50	62	65	62	67	67.5	63	74	60	131	61	63	52	60	56	65	53	56	48.5	62	70	59	58	55	64	50	53	48	54	63	62	137	58	49	70	62	62	53	133	47	60
centroid_351649	IVTT.AG	AAA domain protein	61.724	78	43.5	79	150	65	59	75	77	70	68	84	66.5	74	56	98	60	54	58	60	54	58	54	55	49	63	63	60	60	49	64.5	57	49	47	55	64	61	114.5	60	53	89	69	70	47.5	76	48	52
centroid_188920	IVTT.AG	arsenate reductase	61.724	65	40	69	186	59	55	67	53.5	49	56	47	54	62	48	98	47	49	47	47	45	48	44	44	39	49	56	46	52	42	49	43	41	41	42	49	52.5	100	45	43	60	52	49	75	132	53	156.5
centroid_614746	IVTT.AG	conserved hypothetical protein	61.712	74.5	38	69	172	61	56	64	69	70	69	68	65	72	59	92	63	62	55	59	54	59	61	57	48	62	68	54	63	53.5	67	59	55	54	57	61	62	113	66	59	84	67	71	52	84.5	47	63
centroid_844755_s1	IVTT.AG	NA	61.69	65	49	63	173.5	51	51	54	56	60	71	60	64	66	58	105	55	62	59	58	59	60	50	53	50	59	63	55	61	51	56	58	55	52	52	54	60	96	55	57	225	60.5	62	58	81.5	47	65
centroid_768868	IVTT.AG	tRNA 2-selenouridine synthase	61.678	71	43	57	218	50	48	52	58	59	63	60	62	70	55	114	59	66	56	62	58	60	52.5	56	48	62	64	52	63	48	53	51	47	48	51	62	61	124.5	55	53.5	65	61	63	49	101	43	60
centroid_44517	IVTT.AG	monothiol glutaredoxin, Grx4 family	61.666	89	39	89.5	207	74	64.5	80	73.5	71	64	78	59	82	51.5	133	59	67	54	60	54	61	54	57	45.5	71	78	59	65	54	67	55	54	43	60	72	64	117	66	59	145	82	70	48	80	41	54
centroid_171689	IVTT.AG	conserved hypothetical protein	61.66	71	45	65	228	54	50.5	61	72.5	62	67	68.5	67	81	59	123	57	59	54	58	55	58.5	51	54	49	58	70	56	62	53	64	51	49	46	53	64	59	126.5	60	49	76	59	59	54	97	46	60.5
centroid_32168	IVTT.AG	flagellar hook-associated protein 2	61.65	62	47	61	186	49	49	52	56	61	69	59	67	73	55	109	60	58	53	56	57	57	52	51	49	57.5	65	55	66	52	52	50.5	48	49	51	58	60	107	53	53	68	54.5	58	55	93	46	61
centroid_3809	IVTT.AG	HTH-like domain protein	61.642	58	48	61	151	46	43	51	62	59	64	60	59	70	55	134	69	80	56.5	61	60	68	51	51	51	55	60	53	59	54.5	62	51	54	50	52	61	66	101	52	50	73	65	57	59	88	47	64
centroid_867155	IVTT.AG	protein-L-isoaspartate O-methyltransferase	61.636	82	43	77	236	68	63	74	72	63	63	71.5	60	74	53	111.5	51	55	50	57	51.5	60	51	51	43	60.5	68	57	63	48	62.5	48.5	47	44	56	67	59	141	58.5	55	79	60	62	50	99	41	59
centroid_728060	IVTT.AG	conjugative relaxosome accessory transposon family protein	61.632	49	37	48	148	38.5	38	44	56	55	53	49	51	62	48	98	54	51	66	85	201	106	41	52	37	46	46	42	52	43	44	43	39	38	44	46	53	90.5	43	42.5	65	68.5	59	49	72	39	65
centroid_767800	IVTT.AG	methyltransferase domain protein	61.63	64	52	62	146	53	50	56	64	65	75	67	71	75	65	105	62	64	58	61.5	61	63	54	57	53	58	67	59	60	55	68	56	57	58	53	65	67	100.5	57	58.5	62	59	58	59	94	50	71
centroid_1017675	IVTT.AG	conserved hypothetical protein	61.618	61	46	55	247	54	52	52	55	59	62	56	62	69	53	122.5	61	60	57	62	59	59	54	52	46	55	64	55	59	49	56	51	54	49	51	62	62	139	61	56	69	58.5	55	55	130	46	62
centroid_686223	IVTT.AG	CYTH domain protein	61.606	65	46	63	200	56	4	2	68	67	71	66	68	68	59	108.5	61	56	57	63	57	62.5	54	51	47	61	64	52	73	54	58	58	51	47	50	58	56.5	114	56	54	71	57	57	57	95	51	65
centroid_307249	IVTT.AG	ATP-dependent RNA helicase SrmB	61.6	77	44	78	134	59	59.5	68	75	71	69	79	68	77	54	90	56	56	52	59	50	57	55	54	48	62	65.5	54	57	50	64	51	49	43	52	59	63	101	57	47	91.5	73	67	45	75	42	56
centroid_735823	IVTT.AG	glycine cleavage system T protein	61.594	55	47	59	210	49	49	55.5	57	58	70	59	65	66	57	134	72	82.5	61	65.5	66	62	45	52	50	57	68	55	60.5	56	61	52	56	49	49	55	67	107	69	61	74	65	67	51	97	53	56
centroid_189009	IVTT.AG	oxoglutarate dehydrogenase (succinyl-transferring), E1 component	61.594	77	47	75	144	62	55	64	73	70	62	73	62	80	57	82	61	58	54.5	61	52	61	51	53	51	68	64	52	59	49	58	57	52	46	52	61.5	60	102	56	46	76	62.5	63	48	75	46.5	62.5
centroid_775743	IVTT.AG	putative gp21	61.58	72	43	75	235	60	58	64	68	66	62	71.5	60.5	76	58	111	50	56	51	58.5	53	63	56	54	52	58	69	58	57	50	67	51	54	48	53	65	63	132	64	55	71	59	60	54	103	44	60
centroid_31593	IVTT.AG	polysaccharide biosynthesis family protein	61.554	61	49	58	213	50	50	56	60	63	70	65	71	68	64	119	63	66	59	66	63	65	55	57	55.5	60	67	58	62.5	59	62	55.5	55	55	55	60	66	104	50	56	68	58	60	55	93	48	68
centroid_994866	IVTT.AG	3-isopropylmalate dehydratase small subunit	61.552	65	49	63	239	53	52	59.5	59	63	67	62	69	74	56	123	55.5	59	52	62	59	66	58	53	47	60	72	58	63	52	61	56	53	48	48	62	63	126	58	51	68	55	56.5	58	103	49	64
centroid_306539	IVTT.AG	conserved hypothetical protein	61.55	78	40	76	181.5	64	53	64	65	59	63	75	59	71.5	52	96	46	52	49	54	50	52.5	51	53	45	57.5	60	52	56	47	60	51	54	43	54	65	64	123	62	56	78	69	70	48	88	40	54.5
centroid_149852	IVTT.AG	acetate kinase	61.536	92	42	102	266.5	91	90	85	53	59	65	56	66	69	52	117	57	51.5	52	60	52	54	52	52	45	53.5	61	49	68	49	57	52	47	44	47	52.5	55	133	51.5	51	66	73	55	52.5	132.5	42	64
centroid_969746	IVTT.AG	fecCD transport family protein	61.534	61	42	53	223	46	44	53	53	49	68	59	59	65	53	128	55	55	53	60	54	56	53	50	44	51	60	52	74	58	53	48	45	42	45	50	52	132	51	49	58	47	56	52	93	41.5	59
centroid_499265	IVTT.AG	HTH-type transcriptional regulator McbR	61.51	65	43	61	292.5	53	48	56	64	57.5	64	64	62	68	63	120.5	57	57	55	67	54	64	52	56	47	58	65	52	66.5	51	60	54	50	47	48	58	53	151	63	53	70	60	55	55	109	46	59
centroid_233391_s1	IVTT.AG	NA	61.508	198.5	59	123	311	94	69	92	57	54	60	52	58.5	67.5	50	115	55	55	55	62	59	58	50	51	45	55	64.5	46	61	48	50	50	47	45	50	59	61	115	54	53	111	58	62.5	60	120	49	70
centroid_461726	IVTT.AG	phosphoglucomutase, alpha-D-glucose phosphate-specific	61.486	64	44	57	151	46	47	52	234	153	102.5	158.5	104	325.5	165	124	66	70	60	59	59	57	50	51	48	54	60	56	57	51	58	52	49	49	49	54	57.5	101	47.5	48	114	53	57	49	79	42	62
centroid_293479	IVTT.AG	conserved hypothetical protein	61.468	88	46	78.5	151	64	59	72	87	75	67	79	65	76	59	92	60	60	54	63	54.5	55.5	56	55	49	65	64	51	61.5	52	61	55	51	47	53	64	62	109	55	48	82	71	70	49	77	47	59
centroid_103034	IVTT.AG	hypothetical protein	61.466	64	44	66	268	55.5	49	59	62	60	74	60	61	74	72	120.5	55	59	54	58	52	59	47	54	44	53	65	75	57	49	60	50	49	41.5	48.5	55.5	60	146	58	51	62	55	56	52	106	43	60
centroid_776693	IVTT.AG	hindVP restriction endonuclease family protein	61.46	60	46	55	246.5	48	46	50	59	57	209	54	61	64	52	158	64	74	54	61	61	63	44	51	45	51	63	53	57	49	57	53	48	49	50	58	81	143	49	59	62.5	53	57.5	51	100	47	72
centroid_1085493	IVTT.AG	toxin Ldr, type I toxin-antitoxin system family protein	61.454	57	44.5	56	248.5	48	47	50	54	62	61	56	61	71	53	118	53	58	52	57	55	57	51	51	48	54	63	53	69	49	54	50	49	43.5	48	58	55	134	49	50	60	57	53	55	103	43	64
centroid_244588	IVTT.AG	conserved hypothetical protein	61.452	64	42	54	297	50	44.5	47	52.5	55	59	51	59	67	54	133	54	56	51	55	50	61	49	50	41	51	67	50	62	51	58	50	48	45	45	55	58	138	52	51	59	50	49.5	51	108	43	62
centroid_360448	IVTT.AG	inner membrane protein YfdC	61.44	69	53	60	186	48.5	49	56	56	56	72	59	65	67	60	108	57	61.5	58	65	58	57	54	54	52	61	68	56	63	59	62	58	55	51	61	68	67	98	52	56	66	60	65	57	92	51	65
centroid_864668	IVTT.AG	HNH endonuclease family protein	61.44	73	45	65	238	56	51	62	61	56	63.5	59	62	70	52	112	52	54	51	61	51	56	52	52.5	46	62	70	54	58	49	58	50	49	46	46	60	58	129	58	54	81	58	60	55	111	44	61.5
centroid_77914	IVTT.AG	major Facilitator Superfamily protein	61.432	61	43	52	241.5	45	47	50	54	49	62	54	62	64	53	128	57	53	51	62	50	56	48	47	44	50	58	48	122	48	53	49	46	43	50.5	48	57	127	53	57	58	52	55.5	51	107	43.5	57
centroid_699894	IVTT.AG	phage integrase family protein	61.424	69	40	70	184	59	50	61	60	61	62	64	56	71	51	103	56	54	51	54	48	55	52	49	44	61	64	49	58	46	56.5	48	49	41	52	58	56	119	61	50	78	66	64	47	89	41	54
centroid_1062885	IVTT.AG	conserved hypothetical protein	61.416	61.5	51	63.5	162	52	51	57	58	55	68	62	67	69	59	94	54	54	54	60	54	56	56	53	49	56	57	50	64	55	67	52.5	49	50	46	54	60	109	59	56	83	68	66	62	90.5	50	70
centroid_480982	IVTT.AG	2-hydroxy-3-oxopropionate reductase	61.416	62	48	66	189	55	52	59	61	58	67	56	64	75	59	106.5	60	59	54	59	54	61	54	53	48	59	63	55	62	53	61	54	48	47	55	57	82.5	116	56	56	71	61	67.5	56	89	52	71
centroid_767318	IVTT.AG	KAP family P-loop domain protein	61.416	77	40	82	197	67	59	72.5	69	71	68	74	59.5	73.5	53	87	57	56	53	59	52	58	55	55	47	65	69	56	65	53	65	60	59	48	66	74	67	138	70	51	87	77	71	48	86	39	54
centroid_894863	IVTT.AG	methyltransferase small domain protein	61.41	63	39	66	293	51.5	48	58	58	55	59	61	61	68	48	123	52	52	50	57	50	59	48	47	42	54	71	50	61	48	61	47	47	40	50	60	55	140	56	46	69	59	58	48	106	43	52
centroid_441291	IVTT.AG	conserved hypothetical protein	61.4	77	49	59	214.5	52	50	54	59	52	91.5	56	63	65	54	109	64	58	58	69.5	55	58	54	51	48	57	67	53	67	53	59	53	53	50	59.5	61	64	128	52	58	66	57	61	52.5	98	45	64
centroid_365059	IVTT.AG	enterobacterial exodeoxyribonuclease VIII family protein	61.4	72	43	72	222	54	52	63	66.5	62	70	68	61	72	56	108	54	55	56	60	53	58	55	49.5	44	60	67	56	60	51	61	54	51	44	54	62	63	120	55	54	82	61	63	54	96	46	60
centroid_1079915	IVTT.AG	tat (twin-arginine translocation) pathway signal sequence domain protein	61.392	78	42	73.5	219	61	57	69	66.5	63	66	69	61	72	54	89	59	55	53	57.5	55	65	57	56	47	64	70	53	58	53	63	55	55	47	55	66	63	139	63	51	83	67.5	64	49	96	45	57
centroid_422197	IVTT.AG	putative abortive infection protein	61.388	60	40	60	257.5	50	45	58	64	60	61	61	59	72	53	116	54	53	50	53	52	57	47	50	42	52	65	50	59	51	55	47	48	43	46	59.5	57	139	54	49	64	57	58	55	125	45	62
centroid_927937	IVTT.AG	putative cFA/I fimbrial subunit C	61.388	79.5	37	78	202.5	61	55	68	67	63	61	71	56	75	51	150.5	71	85.5	59	64	63	66	51	55	43	71	68	54	59	51	63	51	56	44	56	73	62	146	67	51	85	72	67	54	94	40.5	60
centroid_1076551	IVTT.AG	bacterial shufflon , N-terminal constant region family protein	61.378	64	45	60	271	48	45	51	53	59	62	56	58	65	51	124	62	69	57	64	58	64	50	53	48	53.5	63	51	59	47	51	51	50	46	54	60	59	126	54.5	47	62	61	54	52	127	47	59
centroid_1013929	IVTT.AG	type I restriction enzyme R N terminus family protein	61.376	66	46	59	181	49	48	56	58	53	67	54	61	66	54	102	57	60	55	61	55	54	53	54	47	60	58	53	62	51.5	61	51	47	45	50.5	57	75	135	69	70	99	85	67	55.5	129	47	68
centroid_1019360	IVTT.AG	MULE transposase domain protein	61.372	63	43	56	183	47	48	55	53	55	63	62	60	66	55	103	60	59	56	58	59	55	49	47	48	52	62	52	56.5	50	53	47	49	46	50	53	56	88	45	46	55	51.5	57	48.5	85.5	41	61
centroid_1045210	IVTT.AG	transposase domain protein	61.356	57	49	56.5	233	49	50.5	52	56.5	61	63	55	60	67	55	109	58	56	53	59	54	56	50	56	42	53	64	54	56	48	50	50	49	46	48	57	53	123	55	47.5	62	56	54	53	100	45	56
centroid_1020064	IVTT.AG	impA-related N-terminal family protein	61.348	68.5	45.5	65.5	261	61	52.5	62	63	64	66	68	63	71	59	94	58	61	60	63	59	60	59	56	50	60	69	50	65	55	62.5	56.5	53	47	54	62	58	129	62	48.5	73	61	59	50	105	50	57.5
centroid_10188	IVTT.AG	DNA ligase B	61.346	70	46	71	172.5	61	56	72	71.5	65	68	71	62	80	58	109	56	58	55.5	62.5	56	59	54	58	50	62	72	57	64	55	68	56	54	51	56	67.5	66	120	60	51	75	64	63	54	88	45	57
centroid_1047972	IVTT.AG	yecA family protein	61.326	63	45	58	243	46	49	49	59	62	63	56	60	75	57	134	61.5	67	59	63	61	59	52	56	49	56	64	52	59	52	55	51	52	50	47	59	67	127	51	51	64	58	57	50	104	44	65
centroid_184656_s1	IVTT.AG	NA	61.324	65.5	43	68	254	57	47	60	60	61	62.5	64	61	70	59	119	56	57	51	60	55	61	55	54.5	48	58	68	56	67	53	62	50.5	50	46	50	65	58	132	56	48	64	57	57	50	115	44	58
centroid_1077636	IVTT.AG	phage tail fibre repeat family protein	61.318	63	47	59	161	47	51	54	55	56	66.5	63	61	67	55.5	130	68	68	54	59	56	57	50	51.5	49	58	61.5	53	60	51	61	54	52	49	57.5	66	61	112	57	56	64	52	60.5	50	83.5	42	57
centroid_405458	IVTT.AG	conserved hypothetical protein	61.314	74	43	70	223	56	47	61.5	63	58.5	66	64	62	75	53	114	56	58	54	55	55	59	52	54	47	59	70	53	57	53	65	54	53	45	53	64	62	141	60	49	83	78.5	65.5	51	106.5	44	61
centroid_39571	IVTT.AG	conserved hypothetical protein	61.308	57	45	58.5	220	49	51	53.5	56	65	67	57	63	74	57	118	61	61	58	61	57.5	66.5	50	51	53	56.5	58.5	52	62	46.5	55	54	49	50	52	58	63	132	58	54	63	58	59	53	100	46	62
centroid_942538	IVTT.AG	phage portal protein, PBSX family	61.298	63	47	57	197	53	49	57	56	56	63	55	60	71	52	108	62	57	51	56	52	56	47	51	45	53	60	51	59	51	56.5	48	46	47	49	57	62	135	53	50	71	53	56	53	92	45	60
ETEC_4573_S2	IVTT.AG	hypothetical protein	61.294	63	45	58	105.5	53	20	62	61.5	1	64	66	96	73	59	39	57	56	5	58	55	57	58	54	51	66	62	64	63	56	80	58	56	51	61	67	64	87	60	1	88	79.5	82	55	72	47	79.5
centroid_342857	IVTT.AG	D5 N terminal like family protein	61.286	61	41	55	371	42	43	49	57	55	57	54	55	66	54	118	50	53	50	54	49	61	49	48	41	52	73	50	65	50	58	45	46	43	50	59	50.5	146	48.5	46	62	53	53	53	133.5	48	59
centroid_181479	IVTT.AG	inner membrane protein YejM	61.28	59	40	53	356	47	45	52	55	52.5	59	55	51	68	53	117.5	51	50.5	50	52	51	57	45	47	40	53	73	51	63	49	57	44	46	40	48	52	56	144	51	44	67	55	56	53	135	50.5	60
centroid_103001	IVTT.AG	helix-turn-helix domain protein	61.278	62	54	58	208	49	49	53	61	63.5	71	57	67	72.5	65	118	61	63	58	63	58.5	68	56	52	50	56	68	55	63	53	62	54	56	49	55.5	57	57.5	115	52	50	58.5	56	58	55	95	46	63
centroid_74196	IVTT.AG	integrase core domain protein	61.272	61	43	62	227	49	47	52	55	57	56	59	58	66	52	107	50	55	52	52	54	55	49	49	43	52	59	50	57	48	50	48	47	39	49.5	64	58	110	49	50	63	56	57	54	102	43	56
centroid_231063	IVTT.AG	alpha amylase, C-terminal all-beta domain protein	61.264	65	45	59	255.5	51.5	54	53	58.5	59	52	59	63	76.5	59	121	55	57	56	93	55	64	54	52	48	58	64.5	55	61	54	61	53	49	47	47	55	55	140	59	53	65	56	54.5	53	118.5	51	58
centroid_979372	IVTT.AG	type I site-specific deoxyribonuclease, HsdR family protein	61.252	66.5	49	69	215	59	52	65	63	62	69	67	68	76	61	104.5	60	61	57	69	63	64	62	59.5	55	64	74	59	65	59	72	59	57	52	55	65	66	121	66	46	76	60	60	59	92	48	66
centroid_185538	IVTT.AG	p-aminobenzoyl-glutamate transport protein	61.222	58	46	55	190.5	47	47	53	67	58	67	56	65	69.5	59	115	59	64	55.5	62	54	61	53	53	47	57	59	53	57	51	59	51	50	48	53	60	56	108	45	44	62.5	50	52	52.5	136.5	47	65
centroid_472432	IVTT.AG	tonB dependent receptor family protein	61.218	69	44	65	186.5	49	50	59	59	57	72	62	63	69	57	125.5	58	65	57	63	58	61	52	56	47	63	62	55	61.5	50	60	53	49	49	49.5	56	56	117	53	49	72	58	62	54	86	44	61
centroid_137165	IVTT.AG	DEAD/DEAH box helicase family protein	61.212	64	48	63	211.5	48	50	58	58	55	74	61	69	75	59	112	63	61	57	63	61	62	53.5	56	51	62	70	59	66	64	62	55	52	49	55	65	68	112.5	64	54	74.5	66	64	58	105	51	60
centroid_960490	IVTT.AG	pfkB carbohydrate kinase family protein	61.21	62	47	62	246.5	51	49	58	63	63	66	63	66	75	59	122	59	59	58	59	57	63	52	55	49	58	72	55	62	54	59	51	54	47	49	62	59	134	55	49	72	58.5	60	55.5	108	48	62
centroid_822212	IVTT.AG	AAA domain protein	61.204	62	50	60	179	49	47	57	56	59	69.5	64	67.5	72	60.5	116	62	65	57	64	57.5	61	56	55	51	59.5	66	59	61.5	53	60	53	52	51.5	55	58	59	104	50	54	68.5	60	58	57	93	46	72
centroid_22692	IVTT.AG	flagellar hook-basal body family protein	61.196	63	37.5	62	131	49	45	55	51	49	56	57	67	63	48	84	47	48	44	50	47	47	43	52	39	50	48	45	64	45	58	43	41	38	49	47	60	87	47	40	69.5	54	55	46	90	46	56
centroid_657486	IVTT.AG	transposase family protein	61.192	72	52	60	180	51	55	55	57.5	61	67	57	65	73	60	89	61	66	61	66	61	61	58	54	51	59	65	55	68	55	58	57	53	51	53	60	64	94	55	53	71	57	58	54	97	51.5	68
centroid_182661	IVTT.AG	bacterial regulatory helix-turn-helix , lysR family protein	61.186	60	46	61	192	52.5	46	57	61	66	67	58	64	70	58	109	60	61	58	59	58	97	56	52	48	58	68	55	61	52	57	52	54	51	50	60	58	116	55	51	67	57	58	56	97	46	66
centroid_226717	IVTT.AG	inner membrane metabolite transport protein YdjE	61.184	65	50	67	155	55	53	59	59	58	68.5	58	65	71	60	101	56	59	56	63	56	59	59	55	50	65	64	54	66	55	60	57.5	51	49	48	57	60	103.5	58	72	76	55.5	63	64	90.5	52	81
centroid_179052	IVTT.AG	type I restriction modification DNA specificity domain protein	61.184	61.5	41	61	235	49	46	53	55	56	64	56	60	70	48	111	53	55	52	61	51	56	53	46	45	58	61	52	56	45.5	52	47	46	42	52	58	57	122	49	49	64	51	55	53	100	44	62
centroid_339564	IVTT.AG	transposase C of IS166 homeodomain protein	61.18	62	45	58	251	45	42	52	56	56	61	56	59	65	53	133	52	62	52	56	55	59	48	50	45	55	69	51	58	50	55	50	48	44	49	58	62	145	59	47	66	59	56	52	136	45	57
centroid_577639	IVTT.AG	phage tail fibre repeat family protein	61.174	65	41	69	269	53	46	56	64	58	62	63	61	78	53	116	51	51	52	54	51	64	50.5	53	44	60	71	53	69	48	59	51	49	42	54.5	63	57	139	57	52	71	56	63	51	117.5	44	57
centroid_629356	IVTT.AG	low-affinity putrescine importer PlaP	61.13	79.5	43	80	244	63	59	67	70	66	67.5	72	66.5	80	57	139	53	56	55	59	52	58	53	57	47	62	72	54	60	48	67	51	49	45	55.5	64	63	150	63.5	54	79	65	63	56	107	45	56
centroid_102624	IVTT.AG	isocitrate dehydrogenase kinase/phosphatase	61.122	66	52	57	237	67	63	53	52	52	63	56.5	60	68	54	117	59	61	55	66	54	57.5	53	54	49	63	67.5	52	66	53	62	52	54	47	57	61	59	111	47	46	61	55	58	55	101	44	65
centroid_1079242	IVTT.AG	methionine synthase	61.122	64	44	56	183	46	46	50	55	51	68	57	62	64	58	117	58	60	56.5	58	60	59.5	53	50	47	56	62	51	65	49	62	51	50	47	50	55	67	107.5	56	58	65	58	64	49.5	139	48	59
centroid_868916	IVTT.AG	C-5 cytosine-specific DNA methylase family protein	61.116	68	50	65	187	48	48	57	57	63	70	62	67	73	61	110	61	65	59	65	62	59	59	58	54	62	65	59	64	54	59	59	56	54	59	60	61	98	51	51	69	57	59	57.5	97	50	79
centroid_552726	IVTT.AG	caudovirales tail fibre assembly family protein	61.106	69	49	67	183.5	60	54	62	62.5	65	68	68	66	72	57	87	60	59	59	64	60	65.5	60	56	55	62	68	57	66	57	63	65	57	53.5	56	62	58	118	62	52	70	63	61	58	86	47	59
centroid_62932	IVTT.AG	transcriptional regulatory protein CusR	61.1	79.5	36	55	460	50	42	57	50	54	54.5	54	51	59	45	115	53	51	47	50	49	60	41	42	41	61	81	47	48	46	52	41	47	37	43	49	48	131	39	40	48	45	45	45	143.5	43	50
centroid_177732	IVTT.AG	conserved hypothetical protein	61.1	69	40	62	195	52	47	61	65	57	64	71	60	73	52	86	55	53	51	54	50	58	53	54	47	64	65	53	66	51	64	57	53	46	56	64	62	123	58	52.5	75	62	63	53	88	44	55
centroid_724222	IVTT.AG	cell division protein FtsN	61.088	59	47	56	202.5	49	44	54	56	60.5	64.5	59	59	70	57	107	61	63	54	59	58	79	57	59.5	48	62	62	52	67	50	63.5	52	51	48	58.5	62	57	120	53.5	46	67	58	58	52	95	46	59
centroid_818246	IVTT.AG	AAA domain protein	61.08	59	44	61	161	51	48	58	56	53	67	66	61	69	57	87.5	53	53	50	57.5	48	52	54	52	45	56	62	52	64	50	60	53	49	46	52	63	64	114	60	54.5	79	62	62	50	84	41	55
centroid_250314	IVTT.AG	SPFH domain / Band 7 family protein	61.074	83	44	83	191	68	60	78	80	74	69	81	65	79	57	114	54	59	55	57	53.5	58	57	56	46	68	73	56	67	56	70	57	55	44	55.5	73	68	134	74	58	88.5	75	73	51	80	40	57
centroid_102790	IVTT.AG	glycosyltransferase WbsX family protein	61.046	63	45	65	175	57	53	60	60	62	62	64	59	67	55	92	55	59	54	59	53	59	55	54	49	61	68	56	66.5	52	60	57.5	57	49	59	66	66	130	65	55	74	69	66	51	88	47	61
centroid_235632_s1	IVTT.AG	NA	61.044	56	53	43	194	44	47	42	52	144	61	58	52	71	53	113	55	53	50	52	50	61	47	41	49	41	54	43	49	45	45	44	42	39	50	58	52	108	46	62	62	48	49	44	81	42	54
centroid_244241	IVTT.AG	inner membrane protein YohC	61.016	62	59	59	137	48	45	62	62	52.5	62	64	57	71	52	79	54	50	49	119	48	56	48	43	42	57	57	52	57.5	50	63	52	53	44	60	57	58	97.5	52	52	86	65	59	59.5	87	47	91
centroid_398318	IVTT.AG	putative Peptidoglycan domain protein	61.002	66	45	63	219.5	55	51	57.5	54	54	59	56	60	66	53	117	58	55	54	57	55	58	47	54	48	55	59	50	62	54	61	52	48	48	51	54	64	153	62	64	69	68	79	57	114	55	60
centroid_542066	IVTT.AG	orn/Lys/Arg decarboxylase, C-terminal domain protein	60.996	66	47	61	185.5	51	50	55	58	63	69	61	63	71	58	107.5	60	64	55	61	60	62	56	54	49	59	63	54	63	52	60	50	53	52	56	62	62	117	56	52	68	65	62	56	96	47	62
centroid_261586	IVTT.AG	putative inner membrane protein	60.992	63	48	62	225	53	51	59	56	59	57	58	62	68	58	126	57	61	52	59	56	60	52	53	46	56	62	52	66	53	59	49	51	46	47	58	57	114.5	55	50	71	58	60	58	101.5	49	60.5
centroid_70023	IVTT.AG	conserved hypothetical protein	60.986	59	44.5	61	190	50	47	56	69	102	71	129.5	109	214	96	109	54	62	51	57	56	57	50	56	50	58	64	51	59	52	59	51	50	47	50	58	59	120.5	55	46	82	58	58.5	51	100	45	62
centroid_889451	IVTT.AG	type I restriction modification DNA specificity domain protein	60.978	64	43	61	226	50	45	53	65	62	67	59	62	68	55	126	59	62	57	57	58	62	54	51	46	57	65	54	64	54	56	51	52	46	49	59	57	108	53	45	70	60	56	58	102.5	47	65
centroid_579668	IVTT.AG	conserved hypothetical protein	60.974	61	46	60	220	59	53	54	60	58	63	53	62	69	56	112	54	60	54	57	55	56	51	51	45	58	65	53	61	54	61	52	51	51	51	61	64	125	61	64	71	57	57	58	100	47	64
centroid_134668	IVTT.AG	reverse transcriptase family protein	60.954	85.5	43	75	224	61	55	66	69	64	65	77.5	68	75	56	105	56	55	52	61	51.5	59	52	51	46	61	69	53	61	51	63.5	53	54	41	56	68	62	135	65	49	79	70	68	49	100	40	55
centroid_561139	IVTT.AG	terminase-like family protein	60.946	61	41	55	269	50	47	50	56	57	59	58	57.5	67	54	116	55	68	53	55	58	59	50	50	47	53	65	50.5	56	84	55	61	47.5	45	50	59.5	58	119	58	52	63	55	62	54	106	44	58
centroid_917811	IVTT.AG	haemagglutinin family protein	60.93	85	43	62	268	47	50	58	55	52	74	54	61.5	66	57	113	52	54	54	58	51.5	53	51	51	44	51.5	59	53	58	50	58	48	44	45	54	53	56	132	54	51	60	54	63	62	95	44	61
centroid_293264	IVTT.AG	galactokinase	60.926	69	41.5	67	235.5	54	52	60	61	60	63	64	61	74	53	116	53	52	52	60	53	56	50	51	44.5	60	65	54	64	49	63	52	53	43.5	53	64	62	131	61	54	82	64	63	51	109	44	56
centroid_265709	IVTT.AG	caudovirales tail fibre assembly family protein	60.922	70	47	65	217	59	51	58	64	67.5	63	59	61	64	60	94.5	58	57	57	60	55	60	53	57	51	57	67	49.5	72.5	54	64	61	54	52	59	58	64	127	60	52	70	61	62	49	118.5	52.5	60
centroid_580720	IVTT.AG	phage portal protein, HK97 family	60.914	58	48	59	178	50	52	53	56	59	68	61	61	68	57	92	58	60	56	63	57	60	54	55	48	58	66	54	69	53	60	57	55	48	55	63	63	126	60	54	70	63	58	54	86	49	58
centroid_261882	IVTT.AG	AAA domain family protein	60.904	70	40	61.5	372.5	55	50	59	59	59	65	63	60	74	53	123	50	54	50	56	56	58	50	51	47	56	77	52	60	50.5	62	47	48	40	48	59	53	146	57	43	65	57	59	50	126	42	56
centroid_267747	IVTT.AG	tail needle protein gp26	60.882	68	45	66	224.5	63	56	58	63	62	63	68	63	73	55	115	60	63	54	59	58	71	53	57	54.5	63	69	55	61	53	66	53	53	47	51	64	63	131	68	60	71.5	61	60.5	49.5	98.5	46	57
centroid_7859	IVTT.AG	phage major capsid protein, HK97 family	60.876	65	47	61.5	175	49	50	57	58	56	68	56	62	69	61	110	58	58	56	58	56	56	52	53	48	56	63.5	51	61.5	56	61	50	50	47	54	59	59	120	59	61	67	62	66.5	54	86	45	59
centroid_248183	IVTT.AG	conserved hypothetical protein	60.87	58	36	54	217	46	40	48	65.5	63	60	54	60.5	89	56	114	44	53	45	50	47	53.5	66	47	42	51	64	47	55	47	56	46.5	47	37.5	45	51	50	117	45	41	61	49	50	51	98	40	60
centroid_380691	IVTT.AG	permease family protein	60.86	76	44	54	219.5	51	48	53.5	55.5	59	66	61	66	75	57	107	59	61	55	63	55	64	61	56	51	73	73	68	76	52	71	53	52	50	52	55	57	107.5	52	54	60	55	57	52	92	50	65
centroid_328849	IVTT.AG	conserved hypothetical protein	60.852	60	45	50	196.5	48	48	48	49	57	69	70	63	66	57	106	60	58	53	61	58	57	48	48	46	50	59	47	56.5	52	63	54	56	49	65	61.5	63	105	52	45	63	57	53	57	101	56	63
centroid_733123	IVTT.AG	tyrosine-specific transport protein	60.848	61	42	61	262	49	46	54	58	57	55	58.5	53	68	50	106	42	54	49	51	49	56	46	49	40	55.5	74	53	63	48	61	46	48	43	52	60	58	128	57	52	59	53.5	51.5	52	103	42	53
centroid_1038449	IVTT.AG	conserved hypothetical protein	60.836	63	45	66	253.5	56	55	55	66	68	63	63	63	72	57	109	52	56	57	55	55	67	54	70	44	55	67	54.5	64	50	58	50	47	44	47	52	51	91	50	39	64	60.5	53	52	107	47	62
centroid_804768	IVTT.AG	flagellin	60.832	62	46	60	171	49	50	58	61	57	63	61	61	71	54	113.5	61	66	53	61	58	58	53	54	49	55.5	62	52	55	53	56	54	50	47	52	57.5	59	105	49	51	64	60	57	53	91	46	60
centroid_117697	IVTT.AG	DNA recombination-mediator A family protein	60.804	61	49	52	192.5	55.5	49	55	61	60	68	60	63	71	61	94	59	63	55	59	57	61	57	55	52	60	67	52	60	56	58	56	53	50	56	66	64	111.5	58	54	63	57	59	58	90	48	64
centroid_34308	IVTT.AG	D-serine ammonia-lyase	60.802	68	45	68	146.5	54	56	70	63	60	67	76	63	74	56	93	59	54.5	51	53	53	51	57	54.5	46	66	64	56	61	49.5	58	54	53	45	55	61	59	107	57	54	82.5	68	69	53	85	46	53
centroid_103534	IVTT.AG	ead/Ea22-like family protein	60.802	56	43	59	210.5	54.5	55	51	61.5	58	63	56	61	65	54	110	55	62	54	57	59	59	53	50	46.5	66	66	59	63	61	55	54	53	45	56	65	63	119	57	51	64	55	57.5	51	94	46	55
centroid_106538	IVTT.AG	DEAD/DEAH box helicase family protein	60.798	70	42	65	215	53	50	60	57	56	60	62	57.5	70	52.5	115	58	65	53	56	51	57	49	50	44	55	64	51	57.5	50	64	51.5	49	45	48	59	58	135	57	49	70	56	59	53	99	45	54
centroid_243998	IVTT.AG	conserved hypothetical protein	60.774	56	42	55	234	44	44	52	56	60	80	50	58	67	54	113	62	62	54	61	57	63.5	50	46	46	53	62	57	64	52	62	59	60	59	51	65	68	114	47	52	68	53	57	57	105	52	68
centroid_482641	IVTT.AG	type IV pilus secretin PilQ family protein	60.774	80	42	80	201.5	67	60	73	71	67	67	72	65	78.5	55	104	55	57	55	56	54	60	54	55	47	63	68.5	55	63	52	66	54	51	47	55	71	68.5	139.5	69	57	82.5	62.5	65	51	90	41	58
[truncated: 2,714 more rows]
[truncated: 204 more columns]

## Sheet: NormalizedData.csv
ID	Spot.Type	Description	Average	JH0038.Day.7	JH0038.Day.0	JH0038.Day.63	JH0038.Day.7.Post	JH0038.Day.35	JH0038.Day.56	JH0038.Day.28	JH0023.Day.35	JH0023.Day.63	JH0023.Day.56	JH0023.Day.7	JH0023.Day.0	JH0023.Day.7.Post	JH0023.Day.28	JH0030.Day.7.Post	JH0030.Day.0	JH0030.Day.7	JH0030.Day.35	JH0030.Day.56	JH0030.Day.28	JH0030.Day.63	JH0031.Day.35	JH0031.Day.56	JH0031.Day.0	JH0031.Day.28	JH0031.Day.7.Post	JH0031.Day.63	JH0031.Day.7	JH0033.Day.56	JH0033.Day.7.Post	JH0033.Day.63	JH0033.Day.0	JH0033.Day.28	JH0033.Day.7	JH0033.Day.35	JH0075.Day.56	JH0075.Day.7.Post	JH0075.Day.7	JH0075.Day.0	JH0075.Day.63	JH0075.Day.28	JH0075.Day.35	JH0045.Day.56	JH0045.Day.7.Post	JH0045.Day.35	JH0045.Day.0
[truncated: 4,369 more rows]
[truncated: 204 more columns]

[truncated: 1 more sheets: ACE527±dmLT flagellins]
